# Supplementary material for: How Microbes Shape Their Communities? A Microbial Community Model Based on Functional Genes
Source: Genomics Proteomics Bioinformatics. 2019 Apr 23;17(1):91–105. doi: 10.1016/j.gpb.2018.09.003 (PMC6521236; doi:10.1016/j.gpb.2018.09.003)
Supplement: Supplementary Table S1 [file mmc1.xlsx]

## Sheet: Sheet1
Table S1 Relative abundance of microorganisms in human gut microbiota samples
Note: COMO, comorbidity; CON, health control; DEP, depression; IBS, irritable bowel syndrome.
Sample ID	Phylum			Order						Genus
	Bacteroidetes	Firmicutes	Proteobacteria	Bacteroidales	Clostridiales	Selenomonadales	Burkholderiales	Enterobacteriales	Fusobacteriales	Bacteroides	Prevotella	Faecalibacterium	Lachnospiracea_incertae_sedis	Alistipes	Roseburia	Parabacteroides	Sutterella	Blautia	Barnesiella
COMO_135	0.709734	0.239792	0.0504737	0.711225	0.216518	0.0223492	0.0446144	0.00529323	0	0.487734	0	0.15873	0.252525	0.010101	0.038961	0.00577201	0	0.041847	0.004329
COMO_142	0.590514	0.408781	0.000704391	0.597529	0.382672	0.0193237	0.000158391	0.000316781	0	0.46808	0.00843593	0.323529	0.0414957	0.0129959	0.0321477	0.0492476	0.000455996	0.0191518	0.0444596
COMO_157	0.826353	0.167021	0.00662678	0.826831	0.164414	0.0023175	0.00643749	0	0	0.877675	0.000478297	0.0341983	0.00741361	0.0473514	0.00227191	0.0133923	0	0.00275021	0.0144685
COMO_158	0.760949	0.151128	0.0879229	0.762349	0.142998	0.00696269	0.0867709	0.000919601	0	0.607287	0.246626	0.0497638	0.0372807	0.023448	0.0168691	0.0167004	0.000168691	0.0018556	0
COMO_161	0.680048	0.316689	0.00326264	0.68349	0.291132	0.0225977	0.000855432	0.00192472	0	0.433529	0.00470588	0.0252941	0.00882353	0.474118	0.00176471	0.0288235	0.00117647	0.00235294	0.0194118
COMO_174	0.474067	0.517474	0.00845886	0.478516	0.492788	0.0230619	0.00525841	0.000375601	0	0.713856	0.00290895	0.184815	0.0647726	0.00058179	0.0218171	0.00727237	0	0.00397556	0
COMO_175	0.787108	0.207474	0.00541772	0.791641	0.0952322	0.110093	0.00210526	0.000866873	6.19195e-05	0.601297	0.000106293	0.000637755	0.0515519	0.00233844	0.00244473	0.0783376	0	0.262968	0.000318878
COMO_56	0.781319	0.18228	0.0364006	0.788987	0.180401	0.00261316	0.0243584	0.00363976	0	0.934815	0.000402374	0.000402374	0.00382255	0.00171009	0.00110653	0.0115683	0	0.0461724	0
COMO_79	0.462251	0.526673	0.0110759	0.469252	0.519275	0.00527765	0.00504819	0.00114732	0	0.0755712	0	0	0.335677	0.000439367	0.176186	0.00307557	0.346661	0.0623902	0
COMO_80	0.394747	0.58655	0.0187027	0.39879	0.5875	0.0016129	0.0120968	0	0	0.732628	0	0.0344238	0.0439384	0.0475732	0.00513149	0.0295061	0.0272611	0.00395553	0.0755826
COMO_89	0.55117	0.421053	0.0277778	0.548443	0.359325	0.0532441	0.0253128	0.000290951	0.0133838	0.474193	0	0.132231	0.211601	0.0037424	0.151411	0.0102916	0	0.0088882	0.00764073
COMO_96	0.805873	0.188006	0.00612111	0.808525	0.185846	0.00124287	0.00394795	0.000438661	0	0.168034	0	0.381612	0.183027	0.024611	0.140311	0.00169731	0.069024	0.0316832	0
CON_102	0.593974	0.355256	0.0507692	0.599121	0.306867	0.0439674	0.0496573	0.000129316	0.000258632	0.541065	0.000593707	0.186622	0.066891	0.00296853	0.0793588	0.0692658	0	0.0532357	0
CON_103	0.476618	0.494555	0.0288277	0.479196	0.490661	0.00257632	0.0257632	0.00180343	0	0.0614473	0.538054	0.0539613	0.121335	0.00280724	0.195571	0.0134124	0	0.0134124	0
CON_105	0.641473	0.279455	0.0790714	0.645416	0.230594	0.0451352	0.0786793	0	0.000175623	0.406346	0.0174002	0.0440123	0.0255885	0.360287	0.00307062	0.0562948	0.0122825	0.0102354	0.0644831
CON_107	0.433633	0.272122	0.294245	0.434841	0.254797	0.0166861	0.0810946	0.212581	0	0.624422	0	0.0402405	0.0374653	0.181314	0.0323774	0.0152636	0.0365402	0.0319149	0.000462535
CON_110	0.222829	0.769097	0.00807353	0.223455	0.767697	0.000997009	0.00386341	0.00398804	0	0.427844	0.0186757	0.0865874	0.0152801	0.370119	0.0135823	0.0322581	0	0.0135823	0.0220713
CON_114	0.409389	0.480302	0.110309	0.425017	0.47137	0.0199387	0.0465235	0.0369802	0.000170416	0.834486	0.00756757	0.0398919	0.0564865	0.0334595	0.00983784	0.0112432	0	0.00410811	0.00291892
CON_119	0.298329	0.676259	0.0254119	0.302257	0.5415	0.131554	0.0228074	0.00141077	0.000470256	0.759208	0	0.0673267	0.114059	0.0225743	0.00752475	0.00435644	0	0.0166337	0.00831683
CON_120	0.518964	0.330949	0.150087	0.468316	0.283004	0.0119304	0.0906513	0.0443966	0.101702	0.0873929	0.819593	0.0165953	0.0404176	0.00950214	0.00923448	0.0012045	0.000267666	0.0100375	0.00575482
CON_121	0.514037	0.451903	0.0340601	0.523906	0.407208	0.05101	0.0152594	0.00247057	0.000145328	0.169029	0.699774	0.0681151	0.0130023	0.002936	0.0142605	0.00964684	0.0112407	0.00553645	0.00645919
CON_123	0.454971	0.535673	0.00935673	0.45945	0.485918	0.0486936	0.00152698	0.00441127	0	0.645757	0.00442686	0.298389	0.0144109	0.023453	0.00141283	0.00715833	0	0.00489781	9.41886e-05
CON_38	0.454213	0.455763	0.0900233	0.4767	0.461941	0.00999419	0.0191749	0.0321906	0	0.571727	0	0.122574	0.258413	0.00282486	0.00564972	0.00270204	0.00171948	0.0342668	0.00012282
CON_58	0.539979	0.382831	0.0771893	0.556745	0.378658	0	0.0642398	0.000356888	0	0.865471	0.00224215	0.0438465	0.0241654	0.00772297	0	0.0503239	0	0.00523169	0.000996512
CON_64	0.535815	0.42356	0.0406246	0.543129	0.410874	0.00860289	0.0371645	0	0.00022941	0.889595	0.000706589	0.0277336	0.0173114	0.0362127	0.00406289	0.0158983	0.000353294	0.00423953	0.00388624
CON_69	0.21917	0.40232	0.37851	0.228954	0.378189	0.00318878	0.00892857	0.38074	0	0.0649954	0.755184	0.0748994	0.0529248	0.0129991	0.0210461	0.00588053	0.000309502	0	0.0117611
CON_71	0.471775	0.509136	0.0190892	0.474445	0.503429	0.00576026	0.0163665	0	0	0.738803	0.000835561	0.0576537	0.0947527	0.00417781	0.0347594	0.00885695	0.0531417	0.00701872	0
DEP_115	0.755784	0.232181	0.0120349	0.761594	0.223802	0.0076864	0.00640533	0.000512426	0	0.40666	0.329363	0.0610112	0.102577	0.0512883	0.00145843	0.0257657	0	0.00850754	0.013369
DEP_118	0.736193	0.183208	0.0805991	0.766822	0.155699	0.0206962	0.0562513	0.000212269	0.000318404	0.79582	0.00654059	0.043367	0.038817	0.000284374	0	0.107067	0	0.00796246	0.000142187
DEP_130	0.744388	0.24448	0.0111322	0.715824	0.134059	0.0857647	0.00888235	0.00147059	0.054	0.237321	0.294863	0.0676203	0.0370611	0.13459	0.0143043	0.0981795	0	0.00650195	0.109558
DEP_176	0.610644	0.338557	0.0507987	0.613664	0.320146	0.0157486	0.0498326	0.000532562	7.60803e-05	0.577674	0.00347905	0.147481	0.0774467	0.0155801	0.0337317	0.0190591	0.000756315	0.0629254	0.0618666
DEP_77	0.587398	0.398084	0.014518	0.595525	0.392405	0.00588755	0.000294377	0.00588755	0	0.250738	0.186741	0.0101739	0.0400394	0.0521825	0.00951756	0.0210043	0.158188	0.00229734	0.269117
DEP_84	0.409852	0.532391	0.0577573	0.418972	0.529876	0.00106383	0.05	8.86525e-05	0	0.493335	0.00306419	0.17328	0.056994	0.0620499	0.00413666	0.0306419	0	0.0338594	0.142638
IBS_101	0.798426	0.164812	0.0367622	0.816885	0.058086	0.0863814	0.0194387	0	0.0192086	0.0238612	0.929429	0.0187997	0.00636298	0.00101229	0.0124367	0.000867679	0.00563991	0.000723066	0.000867679
IBS_128	0.828631	0.168916	0.00245352	0.834934	0.162499	0.000475421	0.000190168	0.00190168	0	0.0239126	0.859926	0.000824572	0.0563801	0	0.0586477	0	0	0.000309215	0
IBS_160	0.661193	0.318921	0.0198855	0.670793	0.308727	0.00840593	0.012074	0	0	0.431126	0.0133417	0.14152	0.0808885	0.000488963	0.0816569	0.00621682	0.239103	0.00398156	0.00167645
IBS_169	0.726226	0.26398	0.00979366	0.737529	0.226255	0.0270291	0.00888315	0	0.000303698	0.58922	0.000102669	0.0380903	0.0937372	0.0477413	0.073614	0.0809035	0	0.00492813	0.0716632
IBS_22	0.736358	0.239188	0.0244543	0.749614	0.206563	0.021397	0.0216027	0.000822961	0	0.805396	7.57805e-05	0.0408457	0.0300849	0.00484995	0.00568354	0.00742649	0.097378	0.00575932	0.00250076
IBS_25	0.839468	0.134458	0.0260736	0.842916	0.134497	0.000513347	0.0200205	0.00205339	0	0.930689	0	0.0144552	0.00593032	0.0100074	0.0033358	0.0252039	0	0.00259451	0.00778354
IBS_34	0.721007	0.241882	0.0371107	0.592916	0.144959	0.0501362	0.027248	0	0.184741	0.882302	0	0.0189003	0.0266323	0.0197595	0.0154639	0.0283505	0	0.00859107	0
IBS_36	0.760134	0.238528	0.00133779	0.763607	0.221744	0.0135734	0.000268781	0.000806343	0	0.314257	0.502746	0.0907293	0.0674429	0.00516257	0.00933656	0.00362478	0	0.00318541	0.00351494
IBS_37	0.724284	0.268657	0.0070593	0.730323	0.256254	0.0134228	0	0	0	0.826244	0.000257798	0.0649652	0.0208817	0	0.00489817	0.0322248	0	0.0505285	0
IBS_41	0.669357	0.311418	0.0192251	0.670242	0.300661	0.0108744	0.00573108	0.0124908	0	0.110035	0.752034	0.0534676	0.0116234	0.0201472	0.0135606	0.00813638	0	0.0120108	0.0189849
IBS_42	0.93695	0.0602151	0.0028348	0.937586	0.0577186	0.00244571	0.00205439	0.000195656	0	0.812924	0.000188395	0.0280708	0.0209118	0.0192163	0.00113037	0.00885456	0.00527506	0.0992841	0.00414469
IBS_45	0.717349	0.246988	0.0356627	0.69297	0.231844	0.00488827	0.0321229	0.00139665	0.0367784	0.871829	0.00166889	0.00611927	0.00233645	0.0676457	0.000890076	0.0426124	0.00155763	0.00189141	0.00344904
IBS_46	0.908278	0.0729069	0.0188147	0.909348	0.0586296	0.0136567	0.0181304	0.00023546	0	0.848833	0	0	0.014062	0	0	0.0936401	0.000319591	0.042186	0.000958773
IBS_47	0.873618	0.118593	0.00778894	0.877144	0.0966196	0.021443	0.00403633	0.000756811	0	0.857947	0	0.0278986	0.00383926	0.0849757	0.00358331	0.0217558	0	0	0
IBS_48	0.915207	0.0609994	0.0237941	0.921786	0.0577342	0.00174292	0.0185185	0.000217865	0	0.649091	0.306822	0.0122133	0.0199583	0.00238308	0.00297885	0.00357462	0.00238308	0.00059577	0
IBS_50	0.661842	0.249561	0.0885965	0.64653	0.185947	0.0539846	0.00299914	0	0.11054	0.981295	0	0.00295348	0.00566084	0.00492247	0.000246124	0.00319961	0	0	0.00172286
IBS_53	0.823526	0.158652	0.0178225	0.831261	0.140963	0.0169813	0.0107948	0	0	0.803816	0.000596303	0.0202743	0.0828861	0.0262373	0.00119261	0.0554562	0	0.00834824	0.00119261
IBS_70	0.544397	0.454814	0.00078841	0.551022	0.435411	0.0129676	0.000199501	0.000399002	0	0.0531532	0.0459459	0.356757	0.177027	0.0324324	0.295946	0.00135135	0	0.0144144	0.022973
IBS_74	0.887883	0.058401	0.0537164	0.890106	0.0535379	0.00500939	0.0488416	0.0025047	0	0.74617	0	0.0102142	0.0048022	0.0963488	0.0152451	0.0548822	0.00876591	0.00160073	0.0619712
IBS_75	0.721184	0.211492	0.0673243	0.725579	0.171513	0.0329096	0.0609438	0.00365663	0.00539788	0.170725	0.603693	0.0326465	0.0294354	0.0192668	0.0203372	0.0131121	0.0634199	0.00668986	0.0406743
IBS_86	0.771269	0.204687	0.0240448	0.774723	0.165291	0.0390831	0.0207272	8.78272e-05	8.78272e-05	0.817593	0.0293215	0.0085237	0.0300034	0.00306853	0	0.0617116	0.0494374	0.000340948	0
