# Supplementary material for: How Microbes Shape Their Communities? A Microbial Community Model Based on Functional Genes
Source: Genomics Proteomics Bioinformatics. 2019 Apr 23;17(1):91–105. doi: 10.1016/j.gpb.2018.09.003 (PMC6521236; doi:10.1016/j.gpb.2018.09.003)
Supplement: Supplementary Table S2 [file mmc2.xlsx]

## Sheet: Sheet1
Table S2 Environmental factors in human gut microbiota samples
Note: Satisfaction to bowel habit, a score represents the degree of satisfaction to bowel habit according to IBS Symptom Severity Scores (IBS-SSS). The value of this score ranges from 0 to 10 and greater value means less satisfaction to bowel habit. Interference to quality of life, a score represents the degree of bowel habit interference to quality of life according to IBS-SSS. The value of this…
Sample ID	Height (m)	Weight (kg)	Satisfaction to bowel habit	Interference to quality of life	IBS-SSS	SDS	Pain threshold (mmHg)	Propionate (mM)	Isobutyrate (mM)	P-IL-8 (mM)	P-MIP-1alpha (mM)	M-MCP-1 (mM)	M-MIP-1alpha (mM)	M-MC (mM)
COMO_135	1.62	55	7	7	210	72	40.6	43.622	5.99258	2.41	828.701	7.14815	5.68519	30.2941
COMO_142	1.76	80	5	6.6	366	71	32.24	42.15	3.43738	2.16	828.701	7.66667	5.33333	30.2941
COMO_157	1.53	69	5	7	270	72	15.94	24.0526	0.942502	3.51	828.701	7.33333	6	25
COMO_158	1.74	70	8	7	320	52	37.69	58.3043	1.69732	2.53	54.66	7.66667	6.66667	28.6667
COMO_161	1.6	67	9	9	380	71	39.57	36.8902	2.63955	2.76	828.701	8	6.66667	30.2941
COMO_174	1.62	52	10	10	420	33	28.5014	15.5166	2.65169	2.75	828.701	7.14815	5.68519	30.2941
COMO_175	1.64	65	8	8	235	75	28.5014	23.0868	5.67759	53.9606	828.701	7.14815	5.68519	30.2941
COMO_56	1.81	74	10	8	290	53	27.63	55.0184	1.39315	53.9606	828.701	7.66667	5.33333	33
COMO_79	1.7	63	6	2	190	57	41.57	102.894	0.782837	1283.5	4288.85	7.33333	7.33333	30.3333
COMO_80	1.56	49	10	10	300	81	28.5014	36.2787	10.0388	2.62	828.701	6.66667	5	19.5
COMO_89	1.75	47	10	10	320	61	23.97	42.286	5.94058	2.5	828.701	7.14815	5.68519	30.2941
COMO_96	1.6	70	3.3	3.3	156	75	28.5014	47.7147	2.70895	4.09	4.81	8.33333	7.33333	21
CON_102	1.67	67	0	0	0	25	19.95	137.959	5.31203	0.81	828.701	7.14815	5.68519	30.2941
CON_103	1.62	70	0	0	0	27	28.5014	52.1113	0.136349	2.3	828.701	7.14815	5.68519	30.2941
CON_105	1.67	83	0	0	0	25	11.97	61.9303	2.95456	2.05	828.701	7.14815	5.68519	30.2941
CON_107	1.62	60	0	0	0	28	42.49	31.2346	2.77808	1.81	828.701	7.14815	5.68519	30.2941
CON_110	1.5	47.5	0	0	0	25	41.61	16.9533	0.288586	2.64	828.701	7.14815	5.68519	30.2941
CON_114	1.75	74	5	5	100	31	28.5014	35.1783	1.71366	4.53	57.97	5.66667	3.66667	22
CON_119	1.65137	63.049	0	0	0	32	28.5014	50.9638	3.04517	1.95	828.701	7.14815	5.68519	30.2941
CON_120	1.65137	63.049	0	0	0	25	28.5014	53.1152	4.14306	1.93	828.701	3.66667	4.66667	17.3333
CON_121	1.6	59	0	0	0	26	28.5014	33.1598	1.08631	2.08	56.34	7.14815	5.68519	30.2941
CON_123	1.56	60	0	0	0	25	10.05	20.9112	4.09903	53.9606	828.701	7.14815	5.68519	30.2941
CON_38	1.58	60	0	0	0	43	28.5014	41.5949	2.36544	53.9606	828.701	7.14815	5.68519	30.2941
CON_58	1.68	70	3.3	3.3	66	26	28.5014	23.7554	0.625903	53.9606	828.701	7.66667	5.33333	30
CON_64	1.59	55	0	0	0	32	28.5014	53.5901	2.3735	53.9606	828.701	3.66667	3.33333	21.5
CON_69	1.65137	63.049	0.8	1.2	20	25	28.5014	8.9867	0.0757014	53.9606	828.701	5.33333	3.33333	20.6667
CON_71	1.6	58	0	0	0	36	28.5014	20.5579	5.35431	53.9606	828.701	6	5.33333	29.3333
DEP_115	1.73	80	3.3	3.3	66	60	28.5014	45.7643	2.77297	3.21	828.701	7.14815	5.68519	30.2941
DEP_118	1.56	55	2	5	163.255	58	28.5014	70.3886	2.05952	2.82	828.701	6.66667	4.33333	28
DEP_130	1.55	57	8	1	115	61	28.5014	103.185	3.58237	4.68	828.701	7.14815	5.68519	32.5
DEP_176	1.63	59	10	10	340	62	17.96	50.1627	5.08156	2.89	828.701	7.14815	5.68519	30.2941
DEP_77	1.6	55	6.6	3.3	124	73	47.23	30.8656	0.48057	2.55	828.701	4.66667	4.66667	31
DEP_84	1.62	50	3.3	6.6	174	51	28.5014	19.5174	0.217661	2.06	828.701	7.66667	6.66667	27
IBS_101	1.68	65	3.3	6.6	144	56	28.5014	92.0478	5.83688	2.22	828.701	6.66667	6	33.6667
IBS_128	1.69	73	3.3	3.3	191	30	28.5014	42.9901	1.64818	6.87	828.701	6.66667	4.66667	39.3333
IBS_160	1.63	59	7	5	230	27	17.97	66.1865	7.10091	2	828.701	7.66667	7	27.3333
IBS_169	1.7	54	3	1	80	30	31.64	74.893	1.21254	2.16	828.701	5.33333	6.66667	19
IBS_22	1.7	65	6.6	3.3	184	43	24.81	114.144	12.9082	53.9606	828.701	7.14815	5.68519	30.2941
IBS_25	1.78	64	6.6	3.3	124	52	20.02	12.313	1.09227	53.9606	828.701	7.66667	3.33333	44.3333
IBS_34	1.58	70	9.8	6.6	204	30	29.89	61.5858	6.5365	53.9606	828.701	8	5.33333	25.3333
IBS_36	1.65	64	8	1	205	48	23.97	106.051	4.85595	3.84	828.701	9.66667	4.66667	36.6667
IBS_37	1.58	62	7	3.5	185	47	28.5014	35.9936	0.432101	53.9606	828.701	9	8.33333	30
IBS_41	1.57	49	7.5	7.5	265	45	28.5014	40.6909	0.476106	53.9606	828.701	8.66667	7.33333	29.5
IBS_42	1.75	75	7.5	7.5	163.255	25	28.5014	48.3108	1.76591	53.9606	828.701	9.66667	6	39.6667
IBS_45	1.55	71	6.6	5	176	35	28.5014	4.76103	0.164878	2.42	828.701	7.33333	7.33333	28
IBS_46	1.66	64	6.6	3.3	156	27	28.5014	59.9878	4.69404	53.9606	828.701	6.66667	3.66667	29.3333
IBS_47	1.68	60	8	9	370	40	28.26	9.21078	0.0818283	53.9606	828.701	8.33333	5.33333	51
IBS_48	1.78	78	6.6	6.6	192	31	28.5014	43.1159	2.05324	53.9606	828.701	7.33333	5	18.6667
IBS_50	1.71	57	6.6	4.2	163.255	41	28.5014	21.0938	0.102077	171.08	123.27	6.66667	6.66667	47
IBS_53	1.63	50	6.6	6.6	227	46	28.5014	36.0572	2.93705	53.9606	828.701	9.33333	7	39.6667
IBS_70	1.6	43	6.6	6.6	217	41	28.5014	31.7796	2.9699	53.9606	828.701	7.66667	6.66667	30.2941
IBS_74	1.75	60	6.5	6.3	230	45	28.5014	59.9278	1.54933	53.9606	828.701	6.66667	6	50.6667
IBS_75	1.76	67	7	8	350	47	28.5014	29.1721	3.01134	242.97	1215.01	7.14815	5.68519	30.2941
IBS_86	1.73	85	6.6	3.3	134	57	28.5014	42.9964	1.28716	53.9606	828.701	6.66667	6.66667	24
