# Supplementary material for: How Microbes Shape Their Communities? A Microbial Community Model Based on Functional Genes
Source: Genomics Proteomics Bioinformatics. 2019 Apr 23;17(1):91–105. doi: 10.1016/j.gpb.2018.09.003 (PMC6521236; doi:10.1016/j.gpb.2018.09.003)
Supplement: Supplementary Table S3 [file mmc3.xlsx]

## Sheet: Sheet1
Table S3 Probability of each COG in the CSS gene set in AMD samples
Note: The number in columns 3 to 19 represents the probability of COG in the CSS gene set. COG, clusters of orthologous groups; CSS, community structure shaping; AMD, acid mine drainage.
COG number	COG category	S1	S2	S3	S4	S5	S6	S7	S8	S9	S10	S11	S12	S13	S14	S15	S16	S17	Function
COG0001	[H]	0.979167	0.7	1	1	0.8125	0.72	0.78	0.9	0.86	0.74	0.78	0.98	0.94	0.34	0.8	0.76	0.82	Glutamate-1-semialdehyde aminotransferase [Coenzyme transport and metabolism]
COG0002	[E]	0	0.02	0	0	0	0	0	0	0	0	0	0.05	0	0.01	0	0.01	0	N-acetyl-gamma-glutamylphosphate reductase [Amino acid transport and metabolism]
COG0003	[P]	0.458333	0.44	0.55102	0.714286	0.0208333	0.26	0	0.06	0.2	0.52	0.2	0.9	0.7	0.2	0.14	0.24	0.3	Anion-transporting ATPase, ArsA/GET3 family [Inorganic ion transport and metabolism]
COG0004	[P]	1	0.9	0.897959	0.612245	0.479167	1	0.54	0.24	0.2	0.98	0.98	1	1	0.88	0.98	0.62	0.98	Ammonia channel protein AmtB [Inorganic ion transport and metabolism]
COG0005	[F]	0.822917	0.355	0.0153061	0.0204082	0.369792	0.43	0.49	0.16	0.435	0.455	0.665	0.215	0.03	0.135	0.2	0.585	0.405	Purine nucleoside phosphorylase [Nucleotide transport and metabolism]
COG0006	[E]	0	0	0.612245	0.571429	0.0416667	0.02	0.02	0.06	0	0.02	0	0.72	0.74	0	0.08	0.02	0	Xaa-Pro aminopeptidase [Amino acid transport and metabolism]
COG0007	[H]	0	0	0	0	0	0	0	0	0	0	0	0	0	0	0	0	0	Uroporphyrinogen-III methylase (siroheme synthase) [Coenzyme transport and metabolism]
COG0008	[J]	0.9375	0.74	0.346939	0.44898	0.9375	0.76	0.76	0.66	0.36	0.82	0.66	0.96	0.9	0.48	0.88	0.4	0.24	Glutamyl- or glutaminyl-tRNA synthetase [Translation, ribosomal structure and biogenesis]
COG0009	[J]	0	0	0.183673	0.163265	0	0	0	0	0	0	0	0.48	0.2	0	0	0	0	tRNA A37 threonylcarbamoyladenosine synthetase subunit TsaC/SUA5/YrdC [Translation, ribosomal structure and biogenesis]
COG0010	[E]	0.9375	0.41	0.785714	0.826531	0.71875	0.6	0.8	0.65	0.89	0.69	0.69	0.64	0.31	0.14	0.82	0.78	0.64	Arginase family enzyme [Amino acid transport and metabolism]
COG0011	[S]	0	0.02	0	0	0	0	0	0	0	0	0	0.05	0	0.01	0	0.01	0	Uncharacterized conserved protein YqgV, UPF0045/DUF77 family [Function unknown]
COG0012	[J]	1	0.92	0.714286	0.979592	1	1	0.92	1	a	0.94	0.98	1	0.98	0.76	0.98	0.94	1	Ribosome-binding ATPase YchF, GTP1/OBG family [Translation, ribosomal structure and biogenesis]
COG0013	[J]	0.998397	0.795385	0.0910518	0.44741	0.980769	0.893846	0.852308	0.761538	0.892308	0.913846	0.935385	0.983077	0.823077	0.48	0.932308	0.826154	0.8	Alanyl-tRNA synthetase [Translation, ribosomal structure and biogenesis]
COG0014	[E]	0.510499	0.32399	0	0	0.398895	0.365827	0.336115	0.340945	0.41706	0.370551	0.354278	0	0.0669291	0.25979	0.421995	0.406247	0.322677	Gamma-glutamyl phosphate reductase [Amino acid transport and metabolism]
COG0015	[F]	0.131944	0	0.897959	1	0.854167	0.08	0.52	0.68	0.746667	0.12	0.0733333	0.926667	0.666667	0.0933333	0.64	0.406667	0.406667	Adenylosuccinate lyase [Nucleotide transport and metabolism]
COG0016	[J]	0.998397	0.795385	0.0910518	0.44741	0.980769	0.893846	0.852308	0.761538	0.892308	0.913846	0.935385	0.983077	0.823077	0.48	0.932308	0.826154	0.8	Phenylalanyl-tRNA synthetase alpha subunit [Translation, ribosomal structure and biogenesis]
COG0017	[J]	1	0.76	1	1	1	1	1	0.52	0.42	0.9	0.8	1	0.98	0.08	0.94	0.58	0.42	Aspartyl/asparaginyl-tRNA synthetase [Translation, ribosomal structure and biogenesis]
COG0018	[J]	0.998397	0.795385	0.0910518	0.44741	0.980769	0.893846	0.852308	0.761538	0.892308	0.913846	0.935385	0.983077	0.823077	0.48	0.932308	0.826154	0.8	Arginyl-tRNA synthetase [Translation, ribosomal structure and biogenesis]
COG0019	[E]	0.833333	0.64	0	0.0408163	0.416667	0.74	0.62	0.04	0.7	0.64	0.6	0	0.04	0.36	0.38	0.84	0.84	Diaminopimelate decarboxylase [Amino acid transport and metabolism]
COG0020	[I]	0.998397	0.795385	0.0910518	0.44741	0.980769	0.893846	0.852308	0.761538	0.892308	0.913846	0.935385	0.983077	0.823077	0.48	0.932308	0.826154	0.8	Undecaprenyl pyrophosphate synthase [Lipid transport and metabolism]
COG0021	[G]	0	0	0	0.00537057	0	0	0	0	0	0	0	0.155789	0	0	0	0	0	Transketolase [Carbohydrate transport and metabolism]
COG0022	[C]	0.770833	0.56	0.510204	0.857143	0.270833	0.42	0.2	0.62	0.76	0.52	0.52	0.94	0.76	0.34	0.48	0.66	0.66	Pyruvate/2-oxoglutarate/acetoin dehydrogenase complex, dehydrogenase (E1) component [Energy production and conversion]
COG0023	[J]	0	0	0.00680272	0.142857	0	0	0	0	0	0	0	0.126667	0	0	0	0	0	Translation initiation factor 1 (eIF-1/SUI1) [Translation, ribosomal structure and biogenesis]
COG0024	[J]	0.202778	0.032	0.234014	0.67483	0.794444	0.266667	0.437333	0.508	0.664	0.370667	0.321333	0.922667	0.488	0.117333	0.682667	0.445333	0.412	Methionine aminopeptidase [Translation, ribosomal structure and biogenesis]
COG0025	[P]	0	0.02	0	0	0	0	0	0	0	0	0	0	0	0	0	0	0	NhaP-type Na+/H+ or K+/H+ antiporter [Inorganic ion transport and metabolism]
COG0026	[F]	0.4375	0.34	0.877551	1	0.604167	0.3	0.24	0.28	0.48	0.34	0.14	1	0.82	0.24	0.46	0.34	0.24	Phosphoribosylaminoimidazole carboxylase (NCAIR synthetase) [Nucleotide transport and metabolism]
COG0028	[EH]	0.229167	0.66	0.163265	0.0612245	0.916667	0.22	0.32	0.62	0.54	0.44	0.28	0.02	0.32	0.94	0.38	0.52	0.58	Acetolactate synthase large subunit or other thiamine pyrophosphate-requiring enzyme []
COG0029	[H]	0	0	0.14162	0.329623	0	0	0	0	0	0	0	0.771515	0.0830303	0	0	0	0	Aspartate oxidase [Coenzyme transport and metabolism]
COG0030	[J]	0.604167	0.74	1	1	1	0.92	1	1	1	0.9	0.82	1	1	0.68	0.94	1	1	16S rRNA A1518 and A1519 N6-dimethyltransferase RsmA/KsgA/DIM1 (may also have DNA glycosylase/AP lyase activity) [Translation, ribosomal structure and biogenesis]
COG0031	[E]	0.958333	0.88	1	1	0.6875	1	0.76	0.7	0.58	0.98	0.88	0.92	0.96	0.86	0.94	0.7	0.96	Cysteine synthase [Amino acid transport and metabolism]
COG0033	[G]	0.510499	0.32399	0	0	0.398895	0.365827	0.336115	0.340945	0.41706	0.370551	0.354278	0	0.0669291	0.25979	0.421995	0.406247	0.322677	Phosphoglucomutase [Carbohydrate transport and metabolism]
COG0034	[F]	0.333333	0.86	0.857143	0.918367	0.166667	0.86	0.18	1	1	0.94	0.78	0.96	0.96	0.5	0.74	0.9	0.98	Glutamine phosphoribosylpyrophosphate amidotransferase [Nucleotide transport and metabolism]
COG0036	[G]	0.303571	0.1	0.0262391	0.0787172	0.223214	0.145714	0.308571	0.0485714	0.277143	0.154286	0.102857	0.308571	0.0285714	0.137143	0.105714	0.322857	0.225714	Pentose-5-phosphate-3-epimerase [Carbohydrate transport and metabolism]
COG0037	[J]	0.104167	0.12	0.836735	0.571429	0.208333	0.16	0.06	0.26	0.08	0.02	0.04	1	0.96	0	0.2	0	0.04	tRNA(Ile)-lysidine synthase TilS/MesJ [Translation, ribosomal structure and biogenesis]
COG0038	[P]	1	0.74	0.938776	1	1	0.95	0.95	1	0.96	0.94	0.96	1	0.98	0.5	1	0.9	0.95	H+/Cl- antiporter ClcA [Inorganic ion transport and metabolism]
COG0039	[C]	0.114583	0.044	0.195918	0.634694	0.58125	0.106	0.17	0.47	0.628	0.304	0.296	0.828	0.394	0.25	0.646	0.41	0.31	Malate/lactate dehydrogenase [Energy production and conversion]
COG0040	[E]	0	0	0	0	0	0	0	0	0	0	0	0	0	0	0	0	0	ATP phosphoribosyltransferase [Amino acid transport and metabolism]
COG0041	[F]	0.03125	0	0.887755	0.928571	0.416667	0.01	0.14	0.13	0.01	0.01	0.04	0.96	0.43	0.05	0.19	0	0	Phosphoribosylcarboxyaminoimidazole (NCAIR) mutase [Nucleotide transport and metabolism]
COG0043	[H]	0.5625	0.18	0.0204082	0.244898	0.0416667	0.24	0.08	0	0.16	0.26	0.4	0.68	0.32	0.1	0.12	0.22	0	3-polyprenyl-4-hydroxybenzoate decarboxylase [Coenzyme transport and metabolism]
COG0044	[F]	1	0.9	0.979592	1	1	1	0.88	0.98	1	0.98	1	1	1	0.94	0.96	0.9	0.94	Dihydroorotase or related cyclic amidohydrolase [Nucleotide transport and metabolism]
COG0045	[C]	0	0	0	0	0	0	0	0	0	0	0	0	0	0	0	0	0	Succinyl-CoA synthetase, beta subunit [Energy production and conversion]
COG0046	[F]	0.907738	0.465714	0.189504	0.358601	0.5	0.56	0.54	0.257143	0.582857	0.6	0.84	0.685714	0.177143	0.191429	0.357143	0.711429	0.508571	Phosphoribosylformylglycinamidine (FGAM) synthase, synthetase domain [Nucleotide transport and metabolism]
COG0047	[F]	0	0	0	0	0	0	0	0	0	0	0	0	0	0	0	0	0	Phosphoribosylformylglycinamidine (FGAM) synthase, glutamine amidotransferase domain [Nucleotide transport and metabolism]
COG0048	[J]	0	0.02	0	0	0	0	0	0	0.06	0	0	0	0	0	0	0.02	0	Ribosomal protein S12 [Translation, ribosomal structure and biogenesis]
COG0049	[J]	0.604167	0.26	0	0	0.166667	0.46	0.36	0.02	0.28	0.54	0.06	0	0	0.14	0.1	0.48	0.42	Ribosomal protein S7 [Translation, ribosomal structure and biogenesis]
COG0050	[J]	0	0	0.0204082	0.0204082	0	0	0	0	0	0	0	0.02	0	0	0	0	0	Translation elongation factor EF-Tu, a GTPase [Translation, ribosomal structure and biogenesis]
COG0051	[J]	0.444444	0.0733333	0.496599	0.959184	0.965278	0.386667	0.78	0.68	0.706667	0.366667	0.24	0.88	0.72	0.08	0.72	0.54	0.533333	Ribosomal protein S10 [Translation, ribosomal structure and biogenesis]
COG0052	[J]	0.998397	0.795385	0.0910518	0.44741	0.980769	0.893846	0.852308	0.761538	0.892308	0.913846	0.935385	0.983077	0.823077	0.48	0.932308	0.826154	0.8	Ribosomal protein S2 [Translation, ribosomal structure and biogenesis]
COG0053	[P]	0.0104167	0.02	0.0816327	0.244898	0	0	0	0	0	0.01	0	0.67	0.18	0	0	0	0	Divalent metal cation (Fe/Co/Zn/Cd) transporter [Inorganic ion transport and metabolism]
COG0054	[H]	0.729167	0.34	0.510204	0.55102	0.75	0.44	0.68	0.36	0.68	0.6	0.48	0.68	0.36	0.18	0.54	0.52	0.58	6,7-dimethyl-8-ribityllumazine synthase (Riboflavin synthase beta chain) [Coenzyme transport and metabolism]
COG0055	[C]	0.510499	0.32399	0	0	0.398895	0.365827	0.336115	0.340945	0.41706	0.370551	0.354278	0	0.0669291	0.25979	0.421995	0.406247	0.322677	FoF1-type ATP synthase, beta subunit [Energy production and conversion]
COG0056	[C]	0.510499	0.32399	0	0	0.398895	0.365827	0.336115	0.340945	0.41706	0.370551	0.354278	0	0.0669291	0.25979	0.421995	0.406247	0.322677	FoF1-type ATP synthase, alpha subunit [Energy production and conversion]
COG0057	[G]	0	0	0.401361	0.857143	0.118056	0	0.00666667	0.0333333	0	0.00666667	0	0.92	0.353333	0.0133333	0.18	0	0	Glyceraldehyde-3-phosphate dehydrogenase/erythrose-4-phosphate dehydrogenase [Carbohydrate transport and metabolism]
COG0058	[G]	0.510499	0.32399	0	0	0.398895	0.365827	0.336115	0.340945	0.41706	0.370551	0.354278	0	0.0669291	0.25979	0.421995	0.406247	0.322677	Glucan phosphorylase [Carbohydrate transport and metabolism]
COG0059	[EH]	0	0	0	0	0	0	0	0	0	0	0	0	0	0	0	0	0	Ketol-acid reductoisomerase []
COG0060	[J]	0	0	0	0	0	0	0	0	0	0	0	0	0	0	0	0	0	Isoleucyl-tRNA synthetase [Translation, ribosomal structure and biogenesis]
COG0061	[F]	0.303571	0.1	0.0262391	0.0787172	0.223214	0.145714	0.308571	0.0485714	0.277143	0.154286	0.102857	0.308571	0.0285714	0.137143	0.105714	0.322857	0.225714	NAD kinase [Nucleotide transport and metabolism]
COG0062	[F]	1	0.94	0.979592	0.897959	1	1	0.94	0.98	0.94	0.9	0.98	0.9	0.9	1	0.98	0.88	0.94	NAD(P)H-hydrate repair enzyme Nnr, NAD(P)H-hydrate epimerase domain [Nucleotide transport and metabolism]
COG0064	[J]	0.510499	0.32399	0	0	0.398895	0.365827	0.336115	0.340945	0.41706	0.370551	0.354278	0	0.0669291	0.25979	0.421995	0.406247	0.322677	Asp-tRNAAsn/Glu-tRNAGln amidotransferase B subunit [Translation, ribosomal structure and biogenesis]
COG0065	[E]	0.833333	0.6	0.897959	0.979592	0.833333	0.64	0.5	0.58	0.88	0.7	0.6	1	0.98	0.34	0.64	0.72	0.6	Homoaconitase/3-isopropylmalate dehydratase large subunit [Amino acid transport and metabolism]
COG0066	[E]	0.4375	0.24	0.326531	0.734694	0.125	0.3	0.02	0.22	0.62	0.32	0.26	1	0.58	0.14	0.16	0.56	0.36	3-isopropylmalate dehydratase small subunit [Amino acid transport and metabolism]
COG0067	[E]	0	0	0	0	0	0	0	0	0	0	0	0	0	0	0	0	0	Glutamate synthase domain 1 [Amino acid transport and metabolism]
COG0069	[E]	0	0	0.845481	0.880466	0	0	0	0.0228571	0	0.0114286	0	0.948571	0.817143	0	0.02	0	0	Glutamate synthase domain 2 [Amino acid transport and metabolism]
COG0071	[O]	0	0	0	0	0	0	0	0	0	0	0	0	0	0	0	0	0	Molecular chaperone IbpA, HSP20 family [Posttranslational modification, protein turnover, chaperones]
COG0072	[J]	0.202778	0.032	0.234014	0.67483	0.794444	0.266667	0.437333	0.508	0.664	0.370667	0.321333	0.922667	0.488	0.117333	0.682667	0.445333	0.412	Phenylalanyl-tRNA synthetase beta subunit [Translation, ribosomal structure and biogenesis]
COG0073	[J]	0.25	0.08	0.510204	0.142857	0.5	0.02	0.16	0.06	0.06	0.04	0.42	0.2	0.16	0.1	0.52	0.1	0	tRNA-binding EMAP/Myf domain [Translation, ribosomal structure and biogenesis]
COG0074	[C]	0.916667	0.7	0	0.959184	0.708333	0.92	0.76	0.58	0.18	0.76	0.56	0.98	0.98	0.62	0.52	0.64	0.84	Succinyl-CoA synthetase, alpha subunit [Energy production and conversion]
COG0075	[EF]	0.291667	0.16	0.0408163	0.367347	0	0.2	0.02	0.22	0.62	0.18	0.18	0.7	0.28	0.14	0.04	0.54	0.32	Archaeal aspartate aminotransferase or a related aminotransferase, includes purine catabolism protein PucG []
COG0076	[E]	0.979167	0.68	0.530612	0.795918	0.958333	0.66	0.88	0.6	0.88	0.76	0.84	1	0.9	0.28	0.94	0.82	0.76	Glutamate or tyrosine decarboxylase or a related PLP-dependent protein [Amino acid transport and metabolism]
COG0077	[E]	0.395833	0.16	0	0.0408163	0	0.16	0.04	0	0	0.08	0.08	0.2	0.02	0.02	0.02	0.06	0.04	Prephenate dehydratase [Amino acid transport and metabolism]
COG0078	[E]	0.979167	0.78	1	1	0.875	0.92	1	0.18	0.06	0.86	0.04	1	1	0.5	0.84	0.1	0.22	Ornithine carbamoyltransferase [Amino acid transport and metabolism]
COG0079	[E]	0.729167	0.8	0.183673	0.428571	0.25	0.88	0.44	0.38	0.72	0.46	0.76	0.26	0.76	0.7	0.18	0.68	0.6	Histidinol-phosphate/aromatic aminotransferase or cobyric acid decarboxylase [Amino acid transport and metabolism]
COG0080	[J]	0.202778	0.032	0.234014	0.67483	0.794444	0.266667	0.437333	0.508	0.664	0.370667	0.321333	0.922667	0.488	0.117333	0.682667	0.445333	0.412	Ribosomal protein L11 [Translation, ribosomal structure and biogenesis]
COG0081	[J]	0.683333	0.196	0.0163265	0.0734694	0.4625	0.404	0.536	0.352	0.656	0.452	0.42	0.552	0.104	0.088	0.368	0.568	0.472	Ribosomal protein L1 [Translation, ribosomal structure and biogenesis]
COG0082	[E]	0.958333	0.43	0.142857	0.571429	0.541667	0.56	0.52	0.25	0.29	0.56	0.7	0.84	0.47	0.14	0.52	0.63	0.27	Chorismate synthase [Amino acid transport and metabolism]
COG0083	[E]	0.0833333	0.04	0.959184	1	0.645833	0.18	0.22	0.14	0.06	0.2	0.06	1	0.92	0.12	0.5	0.08	0.02	Homoserine kinase [Amino acid transport and metabolism]
COG0084	[N]	0	0	0	0	0	0	0	0	0	0	0	0	0	0	0	0	0	Tat protein secretion system quality control protein TatD (DNase activity) [Cell motility]
COG0085	[K]	0.291667	0.2	0.0612245	0.265306	0	0.24	0	0.26	0.68	0.28	0.24	0.62	0.18	0.14	0.04	0.62	0.46	DNA-directed RNA polymerase, beta subunit/140 kD subunit [Transcription]
COG0086	[K]	0.270833	0.08	0.0612245	0.44898	0.0208333	0.12	0.02	0.12	0.22	0.1	0.12	0.62	0.1	0.06	0.02	0.26	0.26	DNA-directed RNA polymerase, beta' subunit/160 kD subunit [Transcription]
COG0087	[J]	1	0.9	1	1	1	1	1	1	1	1	1	1	1	0.82	1	1	1	Ribosomal protein L3 [Translation, ribosomal structure and biogenesis]
COG0088	[J]	0.958333	0.4	0.540816	1	0.947917	0.58	0.84	0.61	0.79	0.58	0.76	0.96	0.75	0.17	0.76	0.75	0.63	Ribosomal protein L4 [Translation, ribosomal structure and biogenesis]
COG0089	[J]	0.114583	0.05	0.0204082	0.0510204	0	0.06	0	0.01	0.26	0.03	0.06	0.58	0.03	0.07	0.03	0.09	0.06	Ribosomal protein L23 [Translation, ribosomal structure and biogenesis]
COG0090	[J]	0.520833	0.206667	0.0453515	0.15873	0.0277778	0.264444	0.0777778	0.133333	0.468889	0.188889	0.257778	0.611111	0.1	0.133333	0.08	0.455556	0.237778	Ribosomal protein L2 [Translation, ribosomal structure and biogenesis]
COG0091	[J]	0.520833	0.206667	0.0453515	0.15873	0.0277778	0.264444	0.0777778	0.133333	0.468889	0.188889	0.257778	0.611111	0.1	0.133333	0.08	0.455556	0.237778	Ribosomal protein L22 [Translation, ribosomal structure and biogenesis]
COG0092	[J]	0.520833	0.206667	0.0453515	0.15873	0.0277778	0.264444	0.0777778	0.133333	0.468889	0.188889	0.257778	0.611111	0.1	0.133333	0.08	0.455556	0.237778	Ribosomal protein S3 [Translation, ribosomal structure and biogenesis]
COG0093	[J]	0	0.02	0	0.0408163	0	0	0	0	0	0	0	0.06	0	0.02	0	0	0	Ribosomal protein L14 [Translation, ribosomal structure and biogenesis]
COG0094	[J]	0.895833	0.4	0.612245	0.857143	0.458333	0.5	0.44	0.42	0.62	0.54	0.52	0.94	0.6	0.18	0.7	0.72	0.54	Ribosomal protein L5 [Translation, ribosomal structure and biogenesis]
COG0095	[H]	0.258333	0.08	0	0	0.5625	0.268	0.296	0.272	0.404	0.216	0.108	0	0	0	0.264	0.124	0.28	Lipoate-protein ligase A [Coenzyme transport and metabolism]
COG0096	[J]	0.520833	0.22	0.489796	0.897959	0.25	0.3	0.08	0.08	0.3	0.12	0.16	1	0.74	0.1	0.16	0.22	0.18	Ribosomal protein S8 [Translation, ribosomal structure and biogenesis]
COG0097	[J]	0.541667	0.3	0.918367	0.979592	0.708333	0.4	0.36	0.16	0.28	0.26	0.26	1	0.86	0.12	0.42	0.36	0.18	Ribosomal protein L6P/L9E [Translation, ribosomal structure and biogenesis]
COG0098	[J]	0.291667	0.2	0.0204082	0.22449	0	0.16	0	0.1	0.62	0.14	0.2	0.66	0.14	0.14	0.06	0.56	0.46	Ribosomal protein S5 [Translation, ribosomal structure and biogenesis]
COG0099	[J]	0.451389	0.0933333	0.748299	0.965986	0.868056	0.433333	0.62	0.88	0.733333	0.5	0.3	0.94	0.733333	0.153333	0.733333	0.44	0.7	Ribosomal protein S13 [Translation, ribosomal structure and biogenesis]
COG0100	[J]	0.202778	0.032	0.234014	0.67483	0.794444	0.266667	0.437333	0.508	0.664	0.370667	0.321333	0.922667	0.488	0.117333	0.682667	0.445333	0.412	Ribosomal protein S11 [Translation, ribosomal structure and biogenesis]
COG0101	[J]	0.392361	0.16	0	0	0.00347222	0.176667	0.0833333	0	0.0433333	0.07	0.0933333	0.04	0	0.0366667	0	0.163333	0.06	tRNA U38,U39,U40 pseudouridine synthase TruA [Translation, ribosomal structure and biogenesis]
COG0102	[J]	0.979167	0.473333	0.22449	0.85034	0.875	0.626667	0.706667	0.38	0.46	0.64	0.826667	0.993333	0.826667	0.18	0.766667	0.633333	0.34	Ribosomal protein L13 [Translation, ribosomal structure and biogenesis]
COG0103	[J]	0.979167	0.473333	0.22449	0.85034	0.875	0.626667	0.706667	0.38	0.46	0.64	0.826667	0.993333	0.826667	0.18	0.766667	0.633333	0.34	Ribosomal protein S9 [Translation, ribosomal structure and biogenesis]
COG0104	[F]	0.114583	0.044	0.195918	0.634694	0.58125	0.106	0.17	0.47	0.628	0.304	0.296	0.828	0.394	0.25	0.646	0.41	0.31	Adenylosuccinate synthase [Nucleotide transport and metabolism]
COG0105	[F]	0.90625	0.32	0.418367	0.836735	0.6875	0.49	0.74	0.55	0.73	0.53	0.55	0.79	0.32	0.15	0.55	0.66	0.52	Nucleoside diphosphate kinase [Nucleotide transport and metabolism]
COG0106	[E]	0	0	0	0	0	0	0	0	0	0	0	0	0	0	0	0	0	Phosphoribosylformimino-5-aminoimidazole carboxamide ribonucleotide (ProFAR) isomerase [Amino acid transport and metabolism]
COG0107	[E]	0	0	0	0	0	0	0	0	0	0	0	0	0	0	0	0	0	Imidazole glycerol phosphate synthase subunit HisF [Amino acid transport and metabolism]
COG0108	[H]	0	0	0.0816327	0.204082	0	0	0	0	0	0	0	0.16	0	0.04	0	0	0	3,4-dihydroxy-2-butanone 4-phosphate synthase [Coenzyme transport and metabolism]
COG0109	[HI]	0.104167	0.14	0.693878	0.673469	0	0.04	0.02	0.04	0.28	0.02	0.14	0.66	0.2	0.08	0.02	0.18	0.1	Polyprenyltransferase (heme O synthase) []
COG0110	[R]	0	0	0	0	0	0	0	0.00382979	0	0.00255319	0	0.0246809	0.23234	0	0.0012766	0	0	Acetyltransferase (isoleucine patch superfamily) [General function prediction only]
COG0111	[HR]	0.875	0.4	0.122449	0.591837	0.270833	0.54	0.48	0.42	0.8	0.58	0.68	0.84	0.36	0.14	0.44	0.7	0.62	Phosphoglycerate dehydrogenase or related dehydrogenase []
COG0112	[E]	0	0	0.408163	0.102041	0	0	0	0	0	0	0	0	0	0.22	0	0	0	Glycine/serine hydroxymethyltransferase [Amino acid transport and metabolism]
COG0113	[H]	0.392361	0.16	0	0	0.00347222	0.176667	0.0833333	0	0.0433333	0.07	0.0933333	0.04	0	0.0366667	0	0.163333	0.06	Delta-aminolevulinic acid dehydratase, porphobilinogen synthase [Coenzyme transport and metabolism]
COG0114	[C]	0	0	0	0	0	0	0	0	0	0	0	0	0	0	0	0	0	Fumarate hydratase class II [Energy production and conversion]
COG0115	[EH]	0.541667	0.14	0.612245	0.979592	0.75	0.36	0.56	0.32	0.6	0.38	0.48	1	0.92	0.08	0.68	0.54	0.44	Branched-chain amino acid aminotransferase/4-amino-4-deoxychorismate lyase []
COG0117	[H]	0.510499	0.32399	0	0	0.398895	0.365827	0.336115	0.340945	0.41706	0.370551	0.354278	0	0.0669291	0.25979	0.421995	0.406247	0.322677	Pyrimidine deaminase domain of riboflavin biosynthesis protein RibD [Coenzyme transport and metabolism]
COG0118	[E]	0.916667	0.58	0.142857	0.510204	0.916667	0.62	0.78	0.32	0.66	0.6	0.82	0.68	0.5	0.18	0.64	0.8	0.76	Imidazoleglycerol phosphate synthase glutamine amidotransferase subunit HisH [Amino acid transport and metabolism]
COG0119	[E]	0	0.14	0	0	0	0	0	0	0	0	0	0	0	0.72	0	0	0	Isopropylmalate/homocitrate/citramalate synthases [Amino acid transport and metabolism]
COG0120	[G]	0	0	0	0	0	0	0	0	0	0	0	0.075	0	0	0	0	0	Ribose 5-phosphate isomerase [Carbohydrate transport and metabolism]
COG0121	[R]	0.270833	0.213333	0.217687	0.244898	0.395833	0.306667	0.26	0.446667	0.413333	0.46	0.406667	0.433333	0.686667	0.146667	0.666667	0.473333	0.433333	Predicted glutamine amidotransferase [General function prediction only]
COG0122	[L]	0	0	0.102041	0.0408163	0	0	0	0	0	0	0	0.4	0.1	0	0	0	0	3-methyladenine DNA glycosylase/8-oxoguanine DNA glycosylase [Replication, recombination and repair]
COG0123	[BQ]	0	0.00125	0.264031	0.576531	0	0	0	0.00575	0	0.00325	0	0.80575	0.4315	0	0.005	0	0	Acetoin utilization deacetylase AcuC or a related deacetylase []
COG0124	[J]	0.683333	0.196	0.0163265	0.0734694	0.4625	0.404	0.536	0.352	0.656	0.452	0.42	0.552	0.104	0.088	0.368	0.568	0.472	Histidyl-tRNA synthetase [Translation, ribosomal structure and biogenesis]
COG0125	[F]	0	0	0	0	0	0	0	0	0	0	0	0.06	0.02	0.6	0	0	0	Thymidylate kinase [Nucleotide transport and metabolism]
COG0126	[G]	0.916667	0.34	0.612245	0.938776	0.625	0.52	0.6	0.28	0.56	0.5	0.7	0.84	0.42	0.14	0.52	0.72	0.56	3-phosphoglycerate kinase [Carbohydrate transport and metabolism]
COG0127	[F]	0.104167	0.08	0.0204082	0.102041	0	0.04	0	0.04	0.16	0	0.04	0.58	0.06	0.12	0.04	0.06	0.04	Inosine/xanthosine triphosphate pyrophosphatase, all-alpha NTP-PPase family [Nucleotide transport and metabolism]
COG0128	[E]	0.03125	0.01	0	0	0	0.01	0	0	0	0	0	0.08	0	0	0	0.01	0	5-enolpyruvylshikimate-3-phosphate synthase [Amino acid transport and metabolism]
COG0129	[EG]	0.895833	0.28	0.979592	1	0.958333	0.6	0.86	0.78	0.84	0.54	0.7	1	1	0.2	0.94	0.74	0.4	Dihydroxyacid dehydratase/phosphogluconate dehydratase []
COG0130	[J]	0	0	0	0.142857	0	0.02	0	0.02	0.14	0	0	0.52	0.04	0	0	0.04	0.08	tRNA U55 pseudouridine synthase TruB, may also work on U342 of tmRNA [Translation, ribosomal structure and biogenesis]
COG0131	[E]	0	0	0	0	0	0	0	0	0	0	0	0	0	0	0	0	0	Imidazoleglycerol phosphate dehydratase HisB [Amino acid transport and metabolism]
COG0132	[H]	0.510499	0.32399	0	0	0.398895	0.365827	0.336115	0.340945	0.41706	0.370551	0.354278	0	0.0669291	0.25979	0.421995	0.406247	0.322677	Dethiobiotin synthetase [Coenzyme transport and metabolism]
COG0133	[E]	0.510499	0.32399	0	0	0.398895	0.365827	0.336115	0.340945	0.41706	0.370551	0.354278	0	0.0669291	0.25979	0.421995	0.406247	0.322677	Tryptophan synthase beta chain [Amino acid transport and metabolism]
COG0134	[E]	0	0	0	0	0	0	0	0	0	0	0	0	0	0	0	0	0	Indole-3-glycerol phosphate synthase [Amino acid transport and metabolism]
COG0135	[E]	0	0	0	0	0	0	0.02	0	0	0	0	0	0	0	0	0	0	Phosphoribosylanthranilate isomerase [Amino acid transport and metabolism]
COG0136	[E]	0	0	0	0	0	0	0	0	0	0	0	0	0	0	0	0	0	Aspartate-semialdehyde dehydrogenase [Amino acid transport and metabolism]
COG0137	[E]	0.625	0.32	0	0.183673	0.0416667	0.3	0.28	0.04	0.28	0.34	0.44	0.54	0.1	0.14	0.18	0.46	0.26	Argininosuccinate synthase [Amino acid transport and metabolism]
COG0138	[F]	0.0208333	0.08	0	0	0	0.04	0.04	0.02	0.12	0	0	0.1	0	0.02	0	0.18	0.1	AICAR transformylase/IMP cyclohydrolase PurH [Nucleotide transport and metabolism]
COG0139	[E]	0	0	0	0	0	0	0	0	0	0	0	0	0	0	0	0	0	Phosphoribosyl-AMP cyclohydrolase [Amino acid transport and metabolism]
COG0141	[E]	0.03125	0.01	0	0	0	0.01	0	0	0	0	0	0.08	0	0	0	0.01	0	Histidinol dehydrogenase [Amino acid transport and metabolism]
COG0142	[H]	0	0	0	0	0	0	0	0	0	0	0	0.02	0	0.06	0	0	0	Geranylgeranyl pyrophosphate synthase [Coenzyme transport and metabolism]
COG0143	[J]	0	0.000909091	0.496753	0.738868	0	0	0	0.0127273	0	0.00545455	0	0.842273	0.440909	0	0.0104545	0	0	Methionyl-tRNA synthetase [Translation, ribosomal structure and biogenesis]
COG0145	[EQ]	0	0	0	0	0	0.01	0.01	0	0	0.05	0	0.05	0	0	0	0	0	N-methylhydantoinase A/oxoprolinase/acetone carboxylase, beta subunit []
COG0146	[EQ]	0	0	0	0	0	0	0	0	0	0	0	0	0	0	0	0	0	N-methylhydantoinase B/oxoprolinase/acetone carboxylase, alpha subunit []
COG0147	[EH]	0.916667	0.62	0.938776	0.44898	0.0625	0.52	0.06	0	0	0.38	0.76	0.92	0.8	0.28	0.18	0.32	0.36	Anthranilate/para-aminobenzoate synthases component I []
COG0148	[G]	0.131944	0	0.897959	1	0.854167	0.08	0.52	0.68	0.746667	0.12	0.0733333	0.926667	0.666667	0.0933333	0.64	0.406667	0.406667	Enolase [Carbohydrate transport and metabolism]
COG0149	[G]	0.303571	0.1	0.0262391	0.0787172	0.223214	0.145714	0.308571	0.0485714	0.277143	0.154286	0.102857	0.308571	0.0285714	0.137143	0.105714	0.322857	0.225714	Triosephosphate isomerase [Carbohydrate transport and metabolism]
COG0150	[F]	1	0.74	0.938776	1	1	0.95	0.95	1	0.96	0.94	0.96	1	0.98	0.5	1	0.9	0.95	Phosphoribosylaminoimidazole (AIR) synthetase [Nucleotide transport and metabolism]
COG0151	[F]	0.907738	0.465714	0.189504	0.358601	0.5	0.56	0.54	0.257143	0.582857	0.6	0.84	0.685714	0.177143	0.191429	0.357143	0.711429	0.508571	Phosphoribosylamine-glycine ligase [Nucleotide transport and metabolism]
COG0152	[F]	0.392361	0.16	0	0	0.00347222	0.176667	0.0833333	0	0.0433333	0.07	0.0933333	0.04	0	0.0366667	0	0.163333	0.06	Phosphoribosylaminoimidazole-succinocarboxamide synthase [Nucleotide transport and metabolism]
COG0154	[J]	0	0	0	0	0	0	0	0	0	0	0	0	0	0	0	0	0	Asp-tRNAAsn/Glu-tRNAGln amidotransferase A subunit or related amidase [Translation, ribosomal structure and biogenesis]
COG0155	[P]	0.510499	0.32399	0	0	0.398895	0.365827	0.336115	0.340945	0.41706	0.370551	0.354278	0	0.0669291	0.25979	0.421995	0.406247	0.322677	Sulfite reductase, beta subunit (hemoprotein) [Inorganic ion transport and metabolism]
COG0156	[H]	0.0125	0.016	0	0	0	0	0	0	0.008	0	0	0.008	0	0.008	0	0.004	0.004	7-keto-8-aminopelargonate synthetase or related enzyme [Coenzyme transport and metabolism]
COG0157	[H]	0.510499	0.32399	0	0	0.398895	0.365827	0.336115	0.340945	0.41706	0.370551	0.354278	0	0.0669291	0.25979	0.421995	0.406247	0.322677	Nicotinate-nucleotide pyrophosphorylase [Coenzyme transport and metabolism]
COG0158	[G]	0	0	0	0.00537057	0	0	0	0	0	0	0	0.155789	0	0	0	0	0	Fructose-1,6-bisphosphatase [Carbohydrate transport and metabolism]
COG0159	[E]	0.895833	0.44	0.0816327	0.22449	0.708333	0.56	0.82	0.22	0.5	0.56	0.72	0.58	0.2	0.16	0.46	0.78	0.66	Tryptophan synthase alpha chain [Amino acid transport and metabolism]
COG0160	[E]	0.4375	0.86	0.428571	0.387755	0.145833	0.44	0.24	0.76	0.56	0.42	0.66	0.16	0.32	0.92	0.5	0.66	0.82	4-aminobutyrate aminotransferase or related aminotransferase [Amino acid transport and metabolism]
COG0161	[H]	0.510499	0.32399	0	0	0.398895	0.365827	0.336115	0.340945	0.41706	0.370551	0.354278	0	0.0669291	0.25979	0.421995	0.406247	0.322677	Adenosylmethionine-8-amino-7-oxononanoate aminotransferase [Coenzyme transport and metabolism]
COG0162	[J]	0	0	0	0	0	0	0	0	0	0	0	0	0	0	0	0	0	Tyrosyl-tRNA synthetase [Translation, ribosomal structure and biogenesis]
COG0163	[H]	0.9375	0.83	0.387755	0.55102	0.958333	0.9	0.94	0.45	0.81	0.8	0.8	0.36	0.14	0.18	0.85	0.91	0.64	3-polyprenyl-4-hydroxybenzoate decarboxylase [Coenzyme transport and metabolism]
COG0164	[L]	0	0	0	0	0	0	0	0	0	0	0	0	0	0	0	0	0	Ribonuclease HII [Replication, recombination and repair]
COG0165	[E]	0.333333	0.16	0	0	0	0.1	0	0	0	0.02	0.04	0.06	0.02	0.02	0	0.02	0	Argininosuccinate lyase [Amino acid transport and metabolism]
COG0166	[G]	0	0	0.336735	0.701531	0	0	0	0	0	0	0	0.94	0.46	0	0	0	0	Glucose-6-phosphate isomerase [Carbohydrate transport and metabolism]
COG0167	[F]	0.0625	0.1	1	1	0.8125	0.48	0.48	0.84	0.78	0.68	0.18	1	0.9	0.34	0.9	0.42	0.74	Dihydroorotate dehydrogenase [Nucleotide transport and metabolism]
COG0169	[E]	0.114583	0.044	0.195918	0.634694	0.58125	0.106	0.17	0.47	0.628	0.304	0.296	0.828	0.394	0.25	0.646	0.41	0.31	Shikimate 5-dehydrogenase [Amino acid transport and metabolism]
COG0170	[O]	0	0	0	0.0612245	0	0	0	0	0	0	0	0.1	0	0	0	0	0	Dolichol kinase [Posttranslational modification, protein turnover, chaperones]
COG0171	[H]	0.907738	0.465714	0.189504	0.358601	0.5	0.56	0.54	0.257143	0.582857	0.6	0.84	0.685714	0.177143	0.191429	0.357143	0.711429	0.508571	NH3-dependent NAD+ synthetase [Coenzyme transport and metabolism]
COG0172	[J]	0.202778	0.032	0.234014	0.67483	0.794444	0.266667	0.437333	0.508	0.664	0.370667	0.321333	0.922667	0.488	0.117333	0.682667	0.445333	0.412	Seryl-tRNA synthetase [Translation, ribosomal structure and biogenesis]
COG0173	[J]	0.510499	0.32399	0	0	0.398895	0.365827	0.336115	0.340945	0.41706	0.370551	0.354278	0	0.0669291	0.25979	0.421995	0.406247	0.322677	Aspartyl-tRNA synthetase [Translation, ribosomal structure and biogenesis]
COG0174	[E]	0.0520833	0.03	0.193878	0.520408	0.03125	0.03	0	0.02	0.09	0.02	0.04	0.87	0.36	0.02	0.03	0.03	0	Glutamine synthetase [Amino acid transport and metabolism]
COG0175	[EH]	0	0	0	0	0	0	0	0	0	0	0	0	0	0	0	0	0	3'-phosphoadenosine 5'-phosphosulfate sulfotransferase (PAPS reductase)/FAD synthetase or related enzyme []
COG0176	[G]	0.229167	0.14	0.469388	0.877551	0.3125	0.1	0.04	0.08	0.28	0.1	0.38	1	0.84	0.1	0.22	0.28	0.16	Transaldolase [Carbohydrate transport and metabolism]
COG0177	[L]	0	0	0	0	0	0	0	0	0	0	0	0.02	0	0	0	0	0	Endonuclease III [Replication, recombination and repair]
COG0178	[L]	0.510499	0.32399	0	0	0.398895	0.365827	0.336115	0.340945	0.41706	0.370551	0.354278	0	0.0669291	0.25979	0.421995	0.406247	0.322677	Excinuclease UvrABC ATPase subunit [Replication, recombination and repair]
COG0179	[Q]	0.416667	0.42	0.816327	0.959184	0.708333	0.24	0.56	0.1	0.04	0.06	0.2	0.64	0.84	0.26	0.36	0.2	0	2-keto-4-pentenoate hydratase/2-oxohepta-3-ene-1,7-dioic acid hydratase (catechol pathway) [Secondary metabolites biosynthesis, transport and catabolism]
COG0180	[J]	0.333333	0.16	0.265306	0.244898	0.0416667	0.08	0.06	0.14	0.02	0.12	0.04	0.36	0.86	0	0.34	0.08	0.16	Tryptophanyl-tRNA synthetase [Translation, ribosomal structure and biogenesis]
COG0181	[H]	0.520833	0.206667	0.0453515	0.15873	0.0277778	0.264444	0.0777778	0.133333	0.468889	0.188889	0.257778	0.611111	0.1	0.133333	0.08	0.455556	0.237778	Porphobilinogen deaminase [Coenzyme transport and metabolism]
COG0182	[E]	0.0625	0.05	0.0204082	0.0204082	0	0.02	0	0.01	0.2	0.01	0.01	0.29	0.03	0.03	0	0.17	0.16	Methylthioribose-1-phosphate isomerase (methionine salvage pathway), a paralog of eIF-2B alpha subunit [Amino acid transport and metabolism]
COG0183	[I]	0.604167	0.06	0.510204	0.55102	0.25	0.2	0.22	0.12	0.02	0.12	0.1	0.96	0.86	0.08	0.2	0.04	0.02	Acetyl-CoA acetyltransferase [Lipid transport and metabolism]
COG0184	[J]	0.822917	0.355	0.0153061	0.0204082	0.369792	0.43	0.49	0.16	0.435	0.455	0.665	0.215	0.03	0.135	0.2	0.585	0.405	Ribosomal protein S15P/S13E [Translation, ribosomal structure and biogenesis]
COG0185	[J]	0.520833	0.206667	0.0453515	0.15873	0.0277778	0.264444	0.0777778	0.133333	0.468889	0.188889	0.257778	0.611111	0.1	0.133333	0.08	0.455556	0.237778	Ribosomal protein S19 [Translation, ribosomal structure and biogenesis]
COG0186	[J]	0.520833	0.206667	0.0453515	0.15873	0.0277778	0.264444	0.0777778	0.133333	0.468889	0.188889	0.257778	0.611111	0.1	0.133333	0.08	0.455556	0.237778	Ribosomal protein S17 [Translation, ribosomal structure and biogenesis]
COG0187	[L]	0.998397	0.795385	0.0910518	0.44741	0.980769	0.893846	0.852308	0.761538	0.892308	0.913846	0.935385	0.983077	0.823077	0.48	0.932308	0.826154	0.8	DNA gyrase/topoisomerase IV, subunit B [Replication, recombination and repair]
COG0188	[L]	0.666667	0.64	0.612245	0.571429	0.25	0.44	0.1	0.82	0.96	0.6	0.48	0.92	0.88	0.16	0.46	0.72	0.88	DNA gyrase/topoisomerase IV, subunit A [Replication, recombination and repair]
COG0189	[HJ]	0.791667	0.36	0.816327	0.979592	0.979167	0.52	0.82	0.52	0.74	0.7	0.8	0.92	0.86	0.1	0.92	0.72	0.56	Glutathione synthase/RimK-type ligase, ATP-grasp superfamily []
COG0190	[H]	0.0125	0.016	0	0	0	0	0	0	0.008	0	0	0.008	0	0.008	0	0.004	0.004	5,10-methylene-tetrahydrofolate dehydrogenase/Methenyl tetrahydrofolate cyclohydrolase [Coenzyme transport and metabolism]
COG0191	[G]	0.510499	0.32399	0	0	0.398895	0.365827	0.336115	0.340945	0.41706	0.370551	0.354278	0	0.0669291	0.25979	0.421995	0.406247	0.322677	Fructose/tagatose bisphosphate aldolase [Carbohydrate transport and metabolism]
COG0192	[H]	0.510499	0.32399	0	0	0.398895	0.365827	0.336115	0.340945	0.41706	0.370551	0.354278	0	0.0669291	0.25979	0.421995	0.406247	0.322677	S-adenosylmethionine synthetase [Coenzyme transport and metabolism]
COG0193	[J]	0.510499	0.32399	0	0	0.398895	0.365827	0.336115	0.340945	0.41706	0.370551	0.354278	0	0.0669291	0.25979	0.421995	0.406247	0.322677	Peptidyl-tRNA hydrolase [Translation, ribosomal structure and biogenesis]
COG0194	[F]	0.510499	0.32399	0	0	0.398895	0.365827	0.336115	0.340945	0.41706	0.370551	0.354278	0	0.0669291	0.25979	0.421995	0.406247	0.322677	Guanylate kinase [Nucleotide transport and metabolism]
COG0195	[K]	0	0	0	0	0	0	0	0	0	0	0	0	0	0	0	0	0	Transcription antitermination factor NusA, contains S1 and KH domains [Transcription]
COG0196	[H]	0.510499	0.32399	0	0	0.398895	0.365827	0.336115	0.340945	0.41706	0.370551	0.354278	0	0.0669291	0.25979	0.421995	0.406247	0.322677	FAD synthase [Coenzyme transport and metabolism]
COG0197	[J]	0.979167	0.68	0.897959	1	1	1	1	1	1	0.98	0.98	1	1	0.64	1	0.88	1	Ribosomal protein L16/L10AE [Translation, ribosomal structure and biogenesis]
COG0198	[J]	0.520833	0.206667	0.0453515	0.15873	0.0277778	0.264444	0.0777778	0.133333	0.468889	0.188889	0.257778	0.611111	0.1	0.133333	0.08	0.455556	0.237778	Ribosomal protein L24 [Translation, ribosomal structure and biogenesis]
COG0199	[J]	0	0	0	0	0	0	0	0	0	0	0	0	0	0	0	0	0	Ribosomal protein S14 [Translation, ribosomal structure and biogenesis]
COG0200	[J]	0	0	0	0	0	0	0	0	0	0	0	0	0	0	0	0	0	Ribosomal protein L15 [Translation, ribosomal structure and biogenesis]
COG0201	[U]	0	0	0	0	0	0	0	0	0	0	0	0	0	0	0	0	0	Preprotein translocase subunit SecY [Intracellular trafficking, secretion, and vesicular transport]
COG0202	[K]	0.451389	0.0933333	0.748299	0.965986	0.868056	0.433333	0.62	0.88	0.733333	0.5	0.3	0.94	0.733333	0.153333	0.733333	0.44	0.7	DNA-directed RNA polymerase, alpha subunit/40 kD subunit [Transcription]
COG0203	[J]	0.510499	0.32399	0	0	0.398895	0.365827	0.336115	0.340945	0.41706	0.370551	0.354278	0	0.0669291	0.25979	0.421995	0.406247	0.322677	Ribosomal protein L17 [Translation, ribosomal structure and biogenesis]
COG0204	[I]	0.979167	0.48	0.877551	1	1	0.7	0.9	1	0.94	0.86	0.98	1	1	0.24	1	0.82	0.72	1-acyl-sn-glycerol-3-phosphate acyltransferase [Lipid transport and metabolism]
COG0206	[D]	0.541667	0.64	0	0.102041	0.395833	0.22	0.24	0.38	0.62	0.56	0.2	0.1	0.18	0.8	0	0.66	0.86	Cell division GTPase FtsZ [Cell cycle control, cell division, chromosome partitioning]
COG0208	[F]	0.3125	0.02	0	0	0.895833	0.16	0.88	0.96	0.96	0.08	0.42	0	0.02	0.04	0.34	0.54	0.76	Ribonucleotide reductase beta subunit, ferritin-like domain [Nucleotide transport and metabolism]
COG0209	[F]	0.583333	0.88	1	1	0.770833	0.92	0.62	0.96	0.98	0.98	0.02	1	0.9	0.64	0.7	0.78	1	Ribonucleotide reductase alpha subunit [Nucleotide transport and metabolism]
COG0210	[L]	0.979167	0.8	0.408163	1	0.958333	0.88	0.9	0.94	0.88	0.92	0.96	1	1	0.46	0.9	0.86	0.98	Superfamily I DNA or RNA helicase [Replication, recombination and repair]
COG0211	[J]	0.510499	0.32399	0	0	0.398895	0.365827	0.336115	0.340945	0.41706	0.370551	0.354278	0	0.0669291	0.25979	0.421995	0.406247	0.322677	Ribosomal protein L27 [Translation, ribosomal structure and biogenesis]
COG0212	[H]	0.510499	0.32399	0	0	0.398895	0.365827	0.336115	0.340945	0.41706	0.370551	0.354278	0	0.0669291	0.25979	0.421995	0.406247	0.322677	5-formyltetrahydrofolate cyclo-ligase [Coenzyme transport and metabolism]
COG0214	[H]	0.428241	0.14	0.6678	0.824263	0.570602	0.235556	0.321111	0.535556	0.582222	0.271111	0.4	0.627778	0.16	0.0677778	0.593333	0.457778	0.238889	Pyridoxal biosynthesis lyase PdxS [Coenzyme transport and metabolism]
COG0215	[J]	0.875	0.64	0.877551	0.857143	0.958333	0.84	0.84	0.52	0.68	0.8	0.52	0.76	0.72	0.56	0.8	0.74	0.86	Cysteinyl-tRNA synthetase [Translation, ribosomal structure and biogenesis]
COG0216	[J]	0.510499	0.32399	0	0	0.398895	0.365827	0.336115	0.340945	0.41706	0.370551	0.354278	0	0.0669291	0.25979	0.421995	0.406247	0.322677	Protein chain release factor A [Translation, ribosomal structure and biogenesis]
COG0217	[KJ]	0.510499	0.32399	0	0	0.398895	0.365827	0.336115	0.340945	0.41706	0.370551	0.354278	0	0.0669291	0.25979	0.421995	0.406247	0.322677	Transcriptional and/or translational regulatory protein YebC/TACO1 []
COG0218	[D]	0.510499	0.32399	0	0	0.398895	0.365827	0.336115	0.340945	0.41706	0.370551	0.354278	0	0.0669291	0.25979	0.421995	0.406247	0.322677	GTP-binding protein EngB required for normal cell division [Cell cycle control, cell division, chromosome partitioning]
COG0221	[CP]	0.822917	0.44	0.0204082	0.0816327	0.25	0.44	0.46	0.19	0.52	0.46	0.53	0.44	0.07	0.16	0.13	0.56	0.43	Inorganic pyrophosphatase []
COG0222	[J]	0.510499	0.32399	0	0	0.398895	0.365827	0.336115	0.340945	0.41706	0.370551	0.354278	0	0.0669291	0.25979	0.421995	0.406247	0.322677	Ribosomal protein L7/L12 [Translation, ribosomal structure and biogenesis]
COG0223	[J]	0.510499	0.32399	0	0	0.398895	0.365827	0.336115	0.340945	0.41706	0.370551	0.354278	0	0.0669291	0.25979	0.421995	0.406247	0.322677	Methionyl-tRNA formyltransferase [Translation, ribosomal structure and biogenesis]
COG0224	[C]	0.510499	0.32399	0	0	0.398895	0.365827	0.336115	0.340945	0.41706	0.370551	0.354278	0	0.0669291	0.25979	0.421995	0.406247	0.322677	FoF1-type ATP synthase, gamma subunit [Energy production and conversion]
COG0225	[O]	0.683333	0.196	0.0163265	0.0734694	0.4625	0.404	0.536	0.352	0.656	0.452	0.42	0.552	0.104	0.088	0.368	0.568	0.472	Peptide methionine sulfoxide reductase MsrA [Posttranslational modification, protein turnover, chaperones]
COG0226	[P]	1	0.78	1	1	1	1	0.94	1	1	1	1	1	1	0.6	1	0.94	0.96	ABC-type phosphate transport system, periplasmic component [Inorganic ion transport and metabolism]
COG0227	[J]	0	0.00125	0.264031	0.576531	0	0	0	0.00575	0	0.00325	0	0.80575	0.4315	0	0.005	0	0	Ribosomal protein L28 [Translation, ribosomal structure and biogenesis]
COG0228	[J]	0	0.00125	0.264031	0.576531	0	0	0	0.00575	0	0.00325	0	0.80575	0.4315	0	0.005	0	0	Ribosomal protein S16 [Translation, ribosomal structure and biogenesis]
COG0229	[O]	0	0	0	0	0	0	0	0	0	0	0	0.02	0	0	0	0	0	Peptide methionine sulfoxide reductase MsrB [Posttranslational modification, protein turnover, chaperones]
COG0230	[J]	0	0.00125	0.264031	0.576531	0	0	0	0.00575	0	0.00325	0	0.80575	0.4315	0	0.005	0	0	Ribosomal protein L34 [Translation, ribosomal structure and biogenesis]
COG0231	[J]	0.683333	0.196	0.0163265	0.0734694	0.4625	0.404	0.536	0.352	0.656	0.452	0.42	0.552	0.104	0.088	0.368	0.568	0.472	Translation elongation factor P (EF-P)/translation initiation factor 5A (eIF-5A) [Translation, ribosomal structure and biogenesis]
COG0233	[J]	0.510499	0.32399	0	0	0.398895	0.365827	0.336115	0.340945	0.41706	0.370551	0.354278	0	0.0669291	0.25979	0.421995	0.406247	0.322677	Ribosome recycling factor [Translation, ribosomal structure and biogenesis]
COG0235	[G]	0.1875	0.16	0	0.0204082	0.0208333	0.04	0	0	0.02	0.02	0.04	0.04	0	0.06	0	0.1	0.02	Ribulose-5-phosphate 4-epimerase/Fuculose-1-phosphate aldolase [Carbohydrate transport and metabolism]
COG0236	[IQ]	0.510499	0.32399	0	0	0.398895	0.365827	0.336115	0.340945	0.41706	0.370551	0.354278	0	0.0669291	0.25979	0.421995	0.406247	0.322677	Acyl carrier protein []
COG0237	[H]	0	0	0	0	0	0	0	0	0	0	0	0	0	0	0	0	0	Dephospho-CoA kinase [Coenzyme transport and metabolism]
COG0238	[J]	0.510499	0.32399	0	0	0.398895	0.365827	0.336115	0.340945	0.41706	0.370551	0.354278	0	0.0669291	0.25979	0.421995	0.406247	0.322677	Ribosomal protein S18 [Translation, ribosomal structure and biogenesis]
COG0240	[C]	0.510499	0.32399	0	0	0.398895	0.365827	0.336115	0.340945	0.41706	0.370551	0.354278	0	0.0669291	0.25979	0.421995	0.406247	0.322677	Glycerol-3-phosphate dehydrogenase [Energy production and conversion]
COG0241	[E]	0	0.06	0.265306	0	0	0	0	0	0	0	0	0	0	0.08	0	0	0.02	Histidinol phosphatase or a related phosphatase [Amino acid transport and metabolism]
COG0242	[J]	0	0	0.14162	0.329623	0	0	0	0	0	0	0	0.771515	0.0830303	0	0	0	0	Peptide deformylase [Translation, ribosomal structure and biogenesis]
COG0243	[C]	0	0	0	0	0	0	0	0.06	0.02	0	0	0	0.00666667	0	0	0	0	Anaerobic selenocysteine-containing dehydrogenase [Energy production and conversion]
COG0244	[J]	0.444444	0.0733333	0.496599	0.959184	0.965278	0.386667	0.78	0.68	0.706667	0.366667	0.24	0.88	0.72	0.08	0.72	0.54	0.533333	Ribosomal protein L10 [Translation, ribosomal structure and biogenesis]
COG0245	[I]	0	0	0	0.00194363	0	0	0	0	0	0	0	0.0409524	0	0	0	0	0	2C-methyl-D-erythritol 2,4-cyclodiphosphate synthase [Lipid transport and metabolism]
COG0247	[C]	0.291667	0.18	0	0	0	0.46	0.58	0.78	0.5	0.24	0.72	0.28	0.16	0.5	0.04	0.54	0.74	Fe-S oxidoreductase [Energy production and conversion]
COG0248	[FTP]	0	0	0.14162	0.329623	0	0	0	0	0	0	0	0.771515	0.0830303	0	0	0	0	Exopolyphosphatase/pppGpp-phosphohydrolase []
COG0249	[L]	0.770833	0.68	0.0204082	0.55102	0.791667	0.72	0.72	0.36	0.72	0.74	0.84	0.9	0.62	0.18	0.76	0.62	0.64	DNA mismatch repair ATPase MutS [Replication, recombination and repair]
COG0250	[K]	0.202778	0.032	0.234014	0.67483	0.794444	0.266667	0.437333	0.508	0.664	0.370667	0.321333	0.922667	0.488	0.117333	0.682667	0.445333	0.412	Transcription antitermination factor NusG [Transcription]
COG0251	[V]	0	0	0	0	0	0	0	0	0	0	0	0	0	0	0	0	0	Enamine deaminase RidA, house cleaning of reactive enamine intermediates, YjgF/YER057c/UK114 family [Defense mechanisms]
COG0252	[JU]	0.942402	0.535294	0.931573	0.996399	0.965686	0.637647	0.802353	0.784706	0.870588	0.718824	0.878824	0.975294	0.858824	0.18	0.891765	0.78	0.721176	L-asparaginase/archaeal Glu-tRNAGln amidotransferase subunit D []
COG0253	[E]	0.510499	0.32399	0	0	0.398895	0.365827	0.336115	0.340945	0.41706	0.370551	0.354278	0	0.0669291	0.25979	0.421995	0.406247	0.322677	Diaminopimelate epimerase [Amino acid transport and metabolism]
COG0254	[J]	0.510499	0.32399	0	0	0.398895	0.365827	0.336115	0.340945	0.41706	0.370551	0.354278	0	0.0669291	0.25979	0.421995	0.406247	0.322677	Ribosomal protein L31 [Translation, ribosomal structure and biogenesis]
COG0255	[J]	0	0	0	0	0	0	0	0	0.02	0.02	0	0	0	0	0	0.02	0.02	Ribosomal protein L29 [Translation, ribosomal structure and biogenesis]
COG0256	[J]	0.958333	0.34	0.163265	0.714286	0.6875	0.46	0.78	0.28	0.68	0.6	0.68	0.8	0.3	0.14	0.64	0.68	0.42	Ribosomal protein L18 [Translation, ribosomal structure and biogenesis]
COG0258	[L]	0.202778	0.032	0.234014	0.67483	0.794444	0.266667	0.437333	0.508	0.664	0.370667	0.321333	0.922667	0.488	0.117333	0.682667	0.445333	0.412	5'-3' exonuclease [Replication, recombination and repair]
COG0260	[E]	0	0	0	0	0	0	0	0	0	0	0	0	0	0	0	0	0	Leucyl aminopeptidase [Amino acid transport and metabolism]
COG0261	[J]	0.510499	0.32399	0	0	0.398895	0.365827	0.336115	0.340945	0.41706	0.370551	0.354278	0	0.0669291	0.25979	0.421995	0.406247	0.322677	Ribosomal protein L21 [Translation, ribosomal structure and biogenesis]
COG0262	[H]	0	0	0	0	0	0	0	0	0	0	0	0	0	0	0	0	0	Dihydrofolate reductase [Coenzyme transport and metabolism]
COG0263	[E]	0.510499	0.32399	0	0	0.398895	0.365827	0.336115	0.340945	0.41706	0.370551	0.354278	0	0.0669291	0.25979	0.421995	0.406247	0.322677	Glutamate 5-kinase [Amino acid transport and metabolism]
COG0264	[J]	0.510499	0.32399	0	0	0.398895	0.365827	0.336115	0.340945	0.41706	0.370551	0.354278	0	0.0669291	0.25979	0.421995	0.406247	0.322677	Translation elongation factor EF-Ts [Translation, ribosomal structure and biogenesis]
COG0265	[O]	0.0416667	0.04	0	0	0	0.02	0	0	0.04	0.02	0	0.04	0	0.06	0	0.1	0.06	Periplasmic serine protease, S1-C subfamily, contain C-terminal PDZ domain [Posttranslational modification, protein turnover, chaperones]
COG0266	[L]	0	0.00125	0.264031	0.576531	0	0	0	0.00575	0	0.00325	0	0.80575	0.4315	0	0.005	0	0	Formamidopyrimidine-DNA glycosylase [Replication, recombination and repair]
COG0267	[J]	0	0.00125	0.264031	0.576531	0	0	0	0.00575	0	0.00325	0	0.80575	0.4315	0	0.005	0	0	Ribosomal protein L33 [Translation, ribosomal structure and biogenesis]
COG0268	[J]	0.510499	0.32399	0	0	0.398895	0.365827	0.336115	0.340945	0.41706	0.370551	0.354278	0	0.0669291	0.25979	0.421995	0.406247	0.322677	Ribosomal protein S20 [Translation, ribosomal structure and biogenesis]
COG0269	[G]	0	0.000625	0.734056	0.780612	0	0	0	0.009375	0	0.004375	0	0.805	0.56125	0	0.006875	0	0	3-keto-L-gulonate-6-phosphate decarboxylase [Carbohydrate transport and metabolism]
COG0270	[L]	0	0	0	0	0	0	0	0	0	0	0	0	0	0	0	0	0	Site-specific DNA-cytosine methylase [Replication, recombination and repair]
COG0275	[J]	0.510499	0.32399	0	0	0.398895	0.365827	0.336115	0.340945	0.41706	0.370551	0.354278	0	0.0669291	0.25979	0.421995	0.406247	0.322677	16S rRNA C1402 N4-methylase RsmH [Translation, ribosomal structure and biogenesis]
COG0276	[H]	0.202778	0.032	0.234014	0.67483	0.794444	0.266667	0.437333	0.508	0.664	0.370667	0.321333	0.922667	0.488	0.117333	0.682667	0.445333	0.412	Protoheme ferro-lyase (ferrochelatase) [Coenzyme transport and metabolism]
COG0277	[C]	0.0416667	0.08	0.836735	0.979592	0.0416667	0.18	0.02	0.58	0.9	0.48	0.16	0.94	0.92	0.04	0.32	0.58	0.72	FAD/FMN-containing dehydrogenase [Energy production and conversion]
COG0279	[G]	0.104167	0.16	0.122449	0.285714	0.0208333	0.08	0	0	0	0.02	0.02	0.74	0.32	0.02	0	0	0.04	Phosphoheptose isomerase [Carbohydrate transport and metabolism]
COG0280	[C]	0	0.00125	0.264031	0.576531	0	0	0	0.00575	0	0.00325	0	0.80575	0.4315	0	0.005	0	0	Phosphotransacetylase [Energy production and conversion]
COG0281	[C]	0.970833	0.612	0.861224	0.922449	0.85	0.804	0.792	0.832	0.944	0.888	0.94	0.956	0.92	0.184	0.86	0.868	0.768	Malic enzyme [Energy production and conversion]
COG0282	[C]	0.510499	0.32399	0	0	0.398895	0.365827	0.336115	0.340945	0.41706	0.370551	0.354278	0	0.0669291	0.25979	0.421995	0.406247	0.322677	Acetate kinase [Energy production and conversion]
COG0283	[F]	0.510499	0.32399	0	0	0.398895	0.365827	0.336115	0.340945	0.41706	0.370551	0.354278	0	0.0669291	0.25979	0.421995	0.406247	0.322677	Cytidylate kinase [Nucleotide transport and metabolism]
COG0284	[F]	1	0.7	0.510204	0.836735	1	0.88	0.9	0.82	0.94	0.92	0.94	0.98	0.64	0.44	0.9	0.84	0.76	Orotidine-5'-phosphate decarboxylase [Nucleotide transport and metabolism]
COG0285	[H]	0.229167	0.14	0.102041	0.183673	0	0.09	0.01	0.03	0.23	0.04	0.09	0.5	0.02	0.1	0.04	0.18	0.08	Folylpolyglutamate synthase/Dihydropteroate synthase [Coenzyme transport and metabolism]
COG0286	[V]	0.0833333	0.58	0.938776	1	0.666667	0.32	0.16	0.94	0.88	0.86	0.76	0.88	0.94	0.96	0.88	0.8	0.56	Type I restriction-modification system, DNA methylase subunit [Defense mechanisms]
COG0287	[E]	0.5625	0.22	0.0204082	0.0408163	0.0208333	0.3	0.12	0	0.28	0.26	0.24	0.46	0.04	0.1	0.08	0.3	0.3	Prephenate dehydrogenase [Amino acid transport and metabolism]
COG0288	[P]	0	0	0	0	0	0	0	0	0	0	0	0	0	0	0	0	0	Carbonic anhydrase [Inorganic ion transport and metabolism]
COG0289	[E]	0	0	0	0	0	0	0	0	0	0	0	0	0	0	0	0	0	Dihydrodipicolinate reductase [Amino acid transport and metabolism]
COG0290	[J]	0.510499	0.32399	0	0	0.398895	0.365827	0.336115	0.340945	0.41706	0.370551	0.354278	0	0.0669291	0.25979	0.421995	0.406247	0.322677	Translation initiation factor IF-3 [Translation, ribosomal structure and biogenesis]
COG0291	[J]	0.510499	0.32399	0	0	0.398895	0.365827	0.336115	0.340945	0.41706	0.370551	0.354278	0	0.0669291	0.25979	0.421995	0.406247	0.322677	Ribosomal protein L35 [Translation, ribosomal structure and biogenesis]
COG0292	[J]	0.510499	0.32399	0	0	0.398895	0.365827	0.336115	0.340945	0.41706	0.370551	0.354278	0	0.0669291	0.25979	0.421995	0.406247	0.322677	Ribosomal protein L20 [Translation, ribosomal structure and biogenesis]
COG0293	[J]	0.0551471	0.00823529	0.0108043	0.170468	0	0.02	0.0317647	0.00470588	0.00705882	0.00588235	0.0505882	0.182353	0	0	0	0.0447059	0	23S rRNA U2552 (ribose-2'-O)-methylase RlmE/FtsJ [Translation, ribosomal structure and biogenesis]
COG0294	[H]	0.375	0.14	0.0102041	0.0204082	0.0104167	0.07	0.05	0.01	0.13	0.04	0.08	0.41	0.05	0.06	0.01	0.19	0.1	Dihydropteroate synthase [Coenzyme transport and metabolism]
COG0296	[G]	0.458333	0.24	0	0.0408163	0.0208333	0.12	0.08	0	0.12	0.12	0.12	0.4	0.04	0.12	0.06	0.2	0.08	1,4-alpha-glucan branching enzyme [Carbohydrate transport and metabolism]
COG0297	[G]	0.5625	0.44	0.265306	0.571429	0.125	0.28	0.18	0.58	0.88	0.48	0.3	0.84	0.64	0.14	0.24	0.64	0.64	Glycogen synthase [Carbohydrate transport and metabolism]
COG0299	[F]	0.131944	0	0.897959	1	0.854167	0.08	0.52	0.68	0.746667	0.12	0.0733333	0.926667	0.666667	0.0933333	0.64	0.406667	0.406667	Folate-dependent phosphoribosylglycinamide formyltransferase PurN [Nucleotide transport and metabolism]
COG0300	[R]	0.0833333	0.1	0.530612	0.938776	0	0.06	0	0	0	0.12	0	1	0.78	0	0.02	0	0.02	Short-chain dehydrogenase [General function prediction only]
COG0301	[HJ]	0.5	0.94	0.918367	1	0.4375	0.96	0.22	1	1	1	0.8	1	1	0.94	0.96	1	1	Adenylyl- and sulfurtransferase ThiI, participates in tRNA 4-thiouridine and thiamine biosynthesis []
COG0302	[H]	0	0	0	0	0	0	0	0	0	0	0	0	0	0	0	0	0	GTP cyclohydrolase I [Coenzyme transport and metabolism]
COG0303	[H]	0.479167	0.7	0.489796	0.306122	0.0625	0.48	0.06	0.4	0.92	0.72	0.74	0.64	0.52	0.38	0.2	0.72	0.92	Molybdopterin biosynthesis enzyme [Coenzyme transport and metabolism]
COG0304	[IQ]	0.510499	0.32399	0	0	0.398895	0.365827	0.336115	0.340945	0.41706	0.370551	0.354278	0	0.0669291	0.25979	0.421995	0.406247	0.322677	3-oxoacyl-(acyl-carrier-protein) synthase []
COG0305	[L]	0	0	0.0357143	0.428571	0	0	0	0	0	0	0.01	0.33	0.035	0	0	0.035	0	Replicative DNA helicase [Replication, recombination and repair]
COG0306	[P]	0	0	0	0	0	0	0	0	0	0	0	0.075	0	0	0	0	0	Phosphate/sulfate permease [Inorganic ion transport and metabolism]
COG0307	[H]	0.510499	0.32399	0	0	0.398895	0.365827	0.336115	0.340945	0.41706	0.370551	0.354278	0	0.0669291	0.25979	0.421995	0.406247	0.322677	Riboflavin synthase alpha chain [Coenzyme transport and metabolism]
COG0308	[E]	0.4375	0	0.734694	0.408163	0.708333	0.24	0.58	0.62	0.24	0.18	0.02	0.9	0.76	0	0.76	0.02	0	Aminopeptidase N [Amino acid transport and metabolism]
COG0309	[O]	0	0	0	0	0	0	0	0	0	0	0	0	0	0	0	0	0	Hydrogenase maturation factor [Posttranslational modification, protein turnover, chaperones]
COG0311	[H]	0.428241	0.14	0.6678	0.824263	0.570602	0.235556	0.321111	0.535556	0.582222	0.271111	0.4	0.627778	0.16	0.0677778	0.593333	0.457778	0.238889	Glutamine amidotransferase PdxT (pyridoxal biosynthesis) [Coenzyme transport and metabolism]
COG0312	[R]	1	0.96	0.510204	0.673469	0.770833	1	0.98	0.04	0.12	0.94	0.3	0.96	0.98	0.94	0.66	0.5	0.82	Predicted Zn-dependent protease or its inactivated homolog [General function prediction only]
COG0313	[J]	0.510499	0.32399	0	0	0.398895	0.365827	0.336115	0.340945	0.41706	0.370551	0.354278	0	0.0669291	0.25979	0.421995	0.406247	0.322677	16S rRNA C1402 (ribose-2'-O) methylase RsmI [Translation, ribosomal structure and biogenesis]
COG0314	[H]	0	0	0	0	0	0	0	0	0	0	0	0	0	0	0	0	0	Molybdopterin synthase catalytic subunit [Coenzyme transport and metabolism]
COG0315	[H]	0	0	0	0	0	0	0	0	0	0	0	0.0666667	0	0	0	0	0	Molybdenum cofactor biosynthesis enzyme [Coenzyme transport and metabolism]
COG0316	[O]	0	0	0.174603	0.473923	0	0	0	0	0	0	0	0.648889	0.186667	0	0	0	0	Fe-S cluster assembly iron-binding protein IscA [Posttranslational modification, protein turnover, chaperones]
COG0317	[TK]	0	0	0	0	0	0	0	0	0	0	0	0	0	0	0	0	0	(p)ppGpp synthase/hydrolase, HD superfamily []
COG0318	[IQ]	0.3125	0	1	1	0.833333	0.32	0.72	0.94	0.66	0.34	0.58	1	1	0.42	0.44	0.32	0.24	Acyl-CoA synthetase (AMP-forming)/AMP-acid ligase II []
COG0319	[J]	0.510499	0.32399	0	0	0.398895	0.365827	0.336115	0.340945	0.41706	0.370551	0.354278	0	0.0669291	0.25979	0.421995	0.406247	0.322677	ssRNA-specific RNase YbeY, 16S rRNA maturation enzyme [Translation, ribosomal structure and biogenesis]
COG0320	[H]	0.104167	0.02	0.530612	0.918367	0.6875	0.06	0.2	0.1	0.04	0.06	0.02	0.56	0.44	0.02	0.22	0	0.02	Lipoate synthase [Coenzyme transport and metabolism]
COG0321	[H]	1	0.74	1	1	1	1	1	1	1	1	1	1	1	0.84	1	0.98	0.98	Lipoate-protein ligase B [Coenzyme transport and metabolism]
COG0322	[L]	0.510499	0.32399	0	0	0.398895	0.365827	0.336115	0.340945	0.41706	0.370551	0.354278	0	0.0669291	0.25979	0.421995	0.406247	0.322677	Excinuclease UvrABC, nuclease subunit [Replication, recombination and repair]
COG0323	[L]	0	0	0	0	0	0	0	0	0	0	0	0	0	0	0	0	0	DNA mismatch repair ATPase MutL [Replication, recombination and repair]
COG0324	[J]	0.510499	0.32399	0	0	0.398895	0.365827	0.336115	0.340945	0.41706	0.370551	0.354278	0	0.0669291	0.25979	0.421995	0.406247	0.322677	tRNA A37 N6-isopentenylltransferase MiaA [Translation, ribosomal structure and biogenesis]
COG0325	[R]	0.510499	0.32399	0	0	0.398895	0.365827	0.336115	0.340945	0.41706	0.370551	0.354278	0	0.0669291	0.25979	0.421995	0.406247	0.322677	Uncharacterized pyridoxal phosphate-containing protein, affects Ilv metabolism, UPF0001 family [General function prediction only]
COG0328	[L]	0	0	0	0	0	0	0	0	0	0	0	0	0	0	0	0	0	Ribonuclease HI [Replication, recombination and repair]
COG0329	[EM]	0.770833	0.38	0.877551	0.877551	0.604167	0.78	0.82	0.22	0.16	0.68	0.14	0.98	0.92	0.04	0.68	0.12	0.1	Dihydrodipicolinate synthase/N-acetylneuraminate lyase []
COG0330	[O]	0	0	0	0	0	0	0	0	0	0	0	0	0	0	0	0	0	Regulator of protease activity HflC, stomatin/prohibitin superfamily [Posttranslational modification, protein turnover, chaperones]
COG0331	[I]	0.510499	0.32399	0	0	0.398895	0.365827	0.336115	0.340945	0.41706	0.370551	0.354278	0	0.0669291	0.25979	0.421995	0.406247	0.322677	Malonyl CoA-acyl carrier protein transacylase [Lipid transport and metabolism]
COG0332	[I]	0	0	0.14162	0.329623	0	0	0	0	0	0	0	0.771515	0.0830303	0	0	0	0	3-oxoacyl-[acyl-carrier-protein] synthase III [Lipid transport and metabolism]
COG0333	[J]	0.510499	0.32399	0	0	0.398895	0.365827	0.336115	0.340945	0.41706	0.370551	0.354278	0	0.0669291	0.25979	0.421995	0.406247	0.322677	Ribosomal protein L32 [Translation, ribosomal structure and biogenesis]
COG0334	[E]	0	0	0	0	0	0	0	0	0	0	0	0	0	0	0	0	0	Glutamate dehydrogenase/leucine dehydrogenase [Amino acid transport and metabolism]
COG0335	[J]	0.510499	0.32399	0	0	0.398895	0.365827	0.336115	0.340945	0.41706	0.370551	0.354278	0	0.0669291	0.25979	0.421995	0.406247	0.322677	Ribosomal protein L19 [Translation, ribosomal structure and biogenesis]
COG0336	[J]	0.510499	0.32399	0	0	0.398895	0.365827	0.336115	0.340945	0.41706	0.370551	0.354278	0	0.0669291	0.25979	0.421995	0.406247	0.322677	tRNA G37 N-methylase TrmD [Translation, ribosomal structure and biogenesis]
COG0337	[E]	0.166667	0.06	0.979592	1	0.791667	0.16	0.28	0.1	0	0.14	0.04	1	0.78	0.04	0.44	0	0	3-dehydroquinate synthetase [Amino acid transport and metabolism]
COG0338	[L]	1	0.62	0.510204	1	1	0.86	0.88	1	0.98	0.8	0.86	0.98	0.96	0.28	0.96	0.84	0.88	Site-specific DNA-adenine methylase [Replication, recombination and repair]
COG0340	[H]	0.510499	0.32399	0	0	0.398895	0.365827	0.336115	0.340945	0.41706	0.370551	0.354278	0	0.0669291	0.25979	0.421995	0.406247	0.322677	Biotin-(acetyl-CoA carboxylase) ligase [Coenzyme transport and metabolism]
COG0341	[U]	0	0	0	0	0	0	0	0	0	0	0	0	0	0	0	0	0	Preprotein translocase subunit SecF [Intracellular trafficking, secretion, and vesicular transport]
COG0342	[U]	0	0	0	0	0	0	0	0	0	0	0	0	0	0	0	0	0	Preprotein translocase subunit SecD [Intracellular trafficking, secretion, and vesicular transport]
COG0343	[J]	0.875	0.54	0.795918	1	0.479167	0.5	0.18	0.54	0.84	0.68	0.52	1	0.88	0.24	0.56	0.66	0.56	Queuine/archaeosine tRNA-ribosyltransferase [Translation, ribosomal structure and biogenesis]
COG0344	[I]	0.510499	0.32399	0	0	0.398895	0.365827	0.336115	0.340945	0.41706	0.370551	0.354278	0	0.0669291	0.25979	0.421995	0.406247	0.322677	Phospholipid biosynthesis protein PlsY, probable glycerol-3-phosphate acyltransferase [Lipid transport and metabolism]
COG0345	[E]	0	0	0	0	0	0	0	0	0	0	0	0	0	0	0	0	0	Pyrroline-5-carboxylate reductase [Amino acid transport and metabolism]
COG0346	[Q]	1	0.68	1	1	1	0.88	0.96	0.2	0.04	0.04	0.26	1	0.98	0.94	0.14	0.32	0.3	Catechol 2,3-dioxygenase or other lactoylglutathione lyase family enzyme [Secondary metabolites biosynthesis, transport and catabolism]
COG0347	[TE]	0.854167	0.246667	0.92517	1	0.979167	0.513333	0.78	0.74	0.753333	0.62	0.92	1	0.993333	0.14	0.933333	0.766667	0.333333	Nitrogen regulatory protein PII []
COG0348	[C]	0.979167	0.9	1	1	0.9375	0.96	0.88	0.9	0.92	0.88	0.86	1	1	0.88	0.98	0.86	0.8	Polyferredoxin [Energy production and conversion]
COG0350	[L]	0.895833	0.8	0.285714	0.857143	0.25	0.68	0.58	0.52	0.76	0.36	0.88	0.84	0.44	0.34	0.16	0.62	0.96	O6-methylguanine-DNA--protein-cysteine methyltransferase [Replication, recombination and repair]
COG0351	[H]	0	0	0	0	0	0	0	0	0	0	0	0	0	0	0	0	0	Hydroxymethylpyrimidine/phosphomethylpyrimidine kinase [Coenzyme transport and metabolism]
COG0352	[H]	0.645833	0.22	0.326531	0.836735	0.6875	0.42	0.52	0.2	0.56	0.46	0.4	0.82	0.52	0.14	0.4	0.62	0.36	Thiamine monophosphate synthase [Coenzyme transport and metabolism]
COG0353	[L]	0	0	0	0	0	0	0	0.00382979	0	0.00255319	0	0.0246809	0.23234	0	0.0012766	0	0	Recombinational DNA repair protein RecR [Replication, recombination and repair]
COG0354	[O]	0.510499	0.32399	0	0	0.398895	0.365827	0.336115	0.340945	0.41706	0.370551	0.354278	0	0.0669291	0.25979	0.421995	0.406247	0.322677	Folate-binding Fe-S cluster repair protein YgfZ, possible role in tRNA modification [Posttranslational modification, protein turnover, chaperones]
COG0355	[C]	0.510499	0.32399	0	0	0.398895	0.365827	0.336115	0.340945	0.41706	0.370551	0.354278	0	0.0669291	0.25979	0.421995	0.406247	0.322677	FoF1-type ATP synthase, epsilon subunit [Energy production and conversion]
COG0356	[C]	0.510499	0.32399	0	0	0.398895	0.365827	0.336115	0.340945	0.41706	0.370551	0.354278	0	0.0669291	0.25979	0.421995	0.406247	0.322677	FoF1-type ATP synthase, membrane subunit a [Energy production and conversion]
COG0357	[J]	0.510499	0.32399	0	0	0.398895	0.365827	0.336115	0.340945	0.41706	0.370551	0.354278	0	0.0669291	0.25979	0.421995	0.406247	0.322677	16S rRNA G527 N7-methylase RsmG (former glucose-inhibited division protein B) [Translation, ribosomal structure and biogenesis]
COG0358	[L]	0.916667	0.6	0.673469	0.244898	0.375	0.64	0.72	0	0	0.68	0	0.32	0.68	0.02	0.42	0	0	DNA primase (bacterial type) [Replication, recombination and repair]
COG0359	[J]	0.510499	0.32399	0	0	0.398895	0.365827	0.336115	0.340945	0.41706	0.370551	0.354278	0	0.0669291	0.25979	0.421995	0.406247	0.322677	Ribosomal protein L9 [Translation, ribosomal structure and biogenesis]
COG0360	[J]	0.510499	0.32399	0	0	0.398895	0.365827	0.336115	0.340945	0.41706	0.370551	0.354278	0	0.0669291	0.25979	0.421995	0.406247	0.322677	Ribosomal protein S6 [Translation, ribosomal structure and biogenesis]
COG0361	[J]	0.520833	0.206667	0.0453515	0.15873	0.0277778	0.264444	0.0777778	0.133333	0.468889	0.188889	0.257778	0.611111	0.1	0.133333	0.08	0.455556	0.237778	Translation initiation factor IF-1 [Translation, ribosomal structure and biogenesis]
COG0363	[G]	0	0	0	0.00537057	0	0	0	0	0	0	0	0.155789	0	0	0	0	0	6-phosphogluconolactonase/Glucosamine-6-phosphate isomerase/deaminase [Carbohydrate transport and metabolism]
COG0364	[G]	0	0	0.209913	0.708455	0	0	0	0	0	0	0	0.682857	0.0942857	0	0	0	0	Glucose-6-phosphate 1-dehydrogenase [Carbohydrate transport and metabolism]
COG0365	[I]	0.229167	0	0.163265	0.408163	0.0833333	0.02	0.22	0.04	0.02	0.02	0.04	0.18	0.26	0.04	0.16	0.04	0.02	Acyl-coenzyme A synthetase/AMP-(fatty) acid ligase [Lipid transport and metabolism]
COG0366	[G]	0.375	0.88	0.122449	0.244898	0.229167	0.06	0.56	0.14	0.36	0	0.04	0.04	0	0.36	0	0.4	0.5	Glycosidase [Carbohydrate transport and metabolism]
COG0367	[E]	0	0	0.0102041	0.0646259	0	0	0.02	0	0	0	0	0.02	0	0	0	0	0	Asparagine synthetase B (glutamine-hydrolyzing) [Amino acid transport and metabolism]
COG0368	[H]	0.229167	0.14	0.0204082	0.0340136	0	0.0733333	0.02	0.0133333	0.246667	0.0266667	0.0533333	0.5	0.0466667	0.1	0.0333333	0.2	0.16	Cobalamin synthase [Coenzyme transport and metabolism]
COG0371	[C]	0.895833	0.94	0.204082	0.102041	0.854167	0.88	0.9	0.48	0.78	0.68	0.7	0.22	0.18	0.28	0.84	0.92	0.86	Glycerol dehydrogenase or related enzyme, iron-containing ADH family [Energy production and conversion]
COG0372	[C]	0.0208333	0.04	0	0.183673	0	0	0.02	0.02	0	0	0	0.26	0.46	0.08	0	0	0	Citrate synthase [Energy production and conversion]
COG0373	[H]	0.392361	0.16	0	0	0.00347222	0.176667	0.0833333	0	0.0433333	0.07	0.0933333	0.04	0	0.0366667	0	0.163333	0.06	Glutamyl-tRNA reductase [Coenzyme transport and metabolism]
COG0375	[R]	0	0	0.64898	0.732653	0	0	0	0.001	0	0.001	0	0.769	0.44	0	0.001	0	0	Zn finger protein HypA/HybF (possibly regulating hydrogenase expression) [General function prediction only]
COG0376	[P]	0	0	0	0	0	0	0	0	0	0	0	0	0.02	0	0	0	0	Catalase (peroxidase I) [Inorganic ion transport and metabolism]
COG0377	[C]	0.202778	0.032	0.234014	0.67483	0.794444	0.266667	0.437333	0.508	0.664	0.370667	0.321333	0.922667	0.488	0.117333	0.682667	0.445333	0.412	NADH:ubiquinone oxidoreductase 20 kD subunit (chhain B) or related Fe-S oxidoreductase [Energy production and conversion]
COG0379	[H]	0.510499	0.32399	0	0	0.398895	0.365827	0.336115	0.340945	0.41706	0.370551	0.354278	0	0.0669291	0.25979	0.421995	0.406247	0.322677	Quinolinate synthase [Coenzyme transport and metabolism]
COG0380	[G]	0.229167	0.5	1	0.979592	0	0.62	0	0.02	0	0.68	0	1	0.94	0.26	0.18	0	0	Trehalose-6-phosphate synthase [Carbohydrate transport and metabolism]
COG0381	[M]	0	0.00125	0.264031	0.576531	0	0	0	0.00575	0	0.00325	0	0.80575	0.4315	0	0.005	0	0	UDP-N-acetylglucosamine 2-epimerase [Cell wall/membrane/envelope biogenesis]
COG0382	[H]	0.458333	0.44	0.795918	0.918367	0.8125	0.5	0.42	0.8	0.2	0.52	0.74	0.44	0.24	0.5	0.04	0.6	0.2	4-hydroxybenzoate polyprenyltransferase [Coenzyme transport and metabolism]
COG0388	[R]	0	0	0.346939	0.163265	0	0	0	0	0	0	0	0.22	0.3	0	0	0	0	Predicted amidohydrolase [General function prediction only]
COG0389	[L]	0	0.02	0	0	0.104167	0.16	0	0.98	0.88	0.58	0.22	0.06	1	0	0.88	0.1	0.38	Nucleotidyltransferase/DNA polymerase involved in DNA repair [Replication, recombination and repair]
COG0392	[S]	0	0	0	0	0	0	0	0	0	0	0	0	0	0	0	0	0	Uncharacterized membrane protein YbhN, UPF0104 family [Function unknown]
COG0393	[S]	0	0	0	0	0	0	0	0	0	0	0	0	0	0	0	0	0	Uncharacterized conserved protein YbjQ, UPF0145 family [Function unknown]
COG0394	[T]	0.75	0.22	0.755102	1	0.958333	0.5	0.76	0.5	0.84	0.56	0.78	1	0.94	0.18	0.8	0.74	0.54	Protein-tyrosine-phosphatase [Signal transduction mechanisms]
COG0395	[G]	0.75	0.48	0.591837	0.55102	0.1875	0.6	0.16	0.12	0.38	0.6	0.66	0.94	0.84	0.24	0.36	0.56	0.56	ABC-type glycerol-3-phosphate transport system, permease component [Carbohydrate transport and metabolism]
COG0396	[O]	0.942402	0.535294	0.931573	0.996399	0.965686	0.637647	0.802353	0.784706	0.870588	0.718824	0.878824	0.975294	0.858824	0.18	0.891765	0.78	0.721176	Fe-S cluster assembly ATPase SufC [Posttranslational modification, protein turnover, chaperones]
COG0399	[M]	0	0	0	0	0	0	0	0	0	0	0	0	0	0	0	0	0	dTDP-4-amino-4,6-dideoxygalactose transaminase [Cell wall/membrane/envelope biogenesis]
COG0400	[R]	0.510499	0.32399	0	0	0.398895	0.365827	0.336115	0.340945	0.41706	0.370551	0.354278	0	0.0669291	0.25979	0.421995	0.406247	0.322677	Predicted esterase [General function prediction only]
COG0401	[S]	0	0	0	0	0	0	0	0.00382979	0	0.00255319	0	0.0246809	0.23234	0	0.0012766	0	0	Uncharacterized membrane protein YqaE, homolog of Blt101, UPF0057 family [Function unknown]
COG0402	[FR]	0.9375	0.98	1	1	1	1	0.96	1	1	0.98	1	0.94	0.96	1	1	1	0.98	Cytosine/adenosine deaminase or related metal-dependent hydrolase []
COG0403	[E]	0.229167	0.2	0.77551	0.959184	0.270833	0.4	0.04	0.64	0.8	0.46	0.34	1	0.88	0.18	0.66	0.66	0.7	Glycine cleavage system protein P (pyridoxal-binding), N-terminal domain [Amino acid transport and metabolism]
COG0404	[E]	0.229167	0.14	0.102041	0.183673	0	0.09	0.01	0.03	0.23	0.04	0.09	0.5	0.02	0.1	0.04	0.18	0.08	Glycine cleavage system T protein (aminomethyltransferase) [Amino acid transport and metabolism]
COG0405	[E]	0	0	0	0	0	0	0	0	0	0	0	0	0	0	0	0	0	Gamma-glutamyltranspeptidase [Amino acid transport and metabolism]
COG0406	[G]	0.791667	0.36	0	0.163265	0.5	0.5	0.62	0.04	0	0.18	0.08	0.14	0.44	0.02	0.36	0	0.04	Broad specificity phosphatase PhoE [Carbohydrate transport and metabolism]
COG0407	[H]	0.998397	0.795385	0.0910518	0.44741	0.980769	0.893846	0.852308	0.761538	0.892308	0.913846	0.935385	0.983077	0.823077	0.48	0.932308	0.826154	0.8	Uroporphyrinogen-III decarboxylase [Coenzyme transport and metabolism]
COG0412	[Q]	0.229167	0.18	0	0.0612245	0	0.08	0	0.08	0.3	0.06	0.16	0.48	0.08	0.12	0	0.44	0.26	Dienelactone hydrolase [Secondary metabolites biosynthesis, transport and catabolism]
COG0413	[H]	0.510499	0.32399	0	0	0.398895	0.365827	0.336115	0.340945	0.41706	0.370551	0.354278	0	0.0669291	0.25979	0.421995	0.406247	0.322677	Ketopantoate hydroxymethyltransferase [Coenzyme transport and metabolism]
COG0414	[H]	0.510499	0.32399	0	0	0.398895	0.365827	0.336115	0.340945	0.41706	0.370551	0.354278	0	0.0669291	0.25979	0.421995	0.406247	0.322677	Panthothenate synthetase [Coenzyme transport and metabolism]
COG0415	[L]	0	0	0	0	0	0	0	0	0	0	0	0	0	0	0	0	0	Deoxyribodipyrimidine photolyase [Replication, recombination and repair]
COG0416	[I]	0.510499	0.32399	0	0	0.398895	0.365827	0.336115	0.340945	0.41706	0.370551	0.354278	0	0.0669291	0.25979	0.421995	0.406247	0.322677	Fatty acid/phospholipid biosynthesis enzyme [Lipid transport and metabolism]
COG0417	[L]	0.916667	0.72	0.857143	0.755102	0.333333	0.72	0.9	0.72	0.38	0.52	0.52	0.84	0.98	0.72	0.68	0.5	0.48	DNA polymerase elongation subunit (family B) [Replication, recombination and repair]
COG0419	[L]	0.416667	0.22	0.0204082	0.0816327	0.145833	0.3	0.12	0.02	0.12	0.08	0.38	0.5	0.46	0.04	0.22	0.16	0	DNA repair exonuclease SbcCD ATPase subunit [Replication, recombination and repair]
COG0420	[L]	0.895833	0.64	1	1	0.979167	0.84	0.76	0.76	0.38	0.8	0.48	1	1	0.38	0.96	0.34	0.14	DNA repair exonuclease SbcCD nuclease subunit [Replication, recombination and repair]
COG0421	[E]	0	0	0	0	0	0	0	0	0	0	0	0.0266667	0	0	0	0	0	Spermidine synthase [Amino acid transport and metabolism]
COG0422	[H]	0.510499	0.32399	0	0	0.398895	0.365827	0.336115	0.340945	0.41706	0.370551	0.354278	0	0.0669291	0.25979	0.421995	0.406247	0.322677	Thiamine biosynthesis protein ThiC [Coenzyme transport and metabolism]
COG0423	[J]	0.895833	0.22	1	1	1	0.52	0.86	0.82	0.86	0.56	0.82	1	0.96	0.14	0.96	0.68	0.46	Glycyl-tRNA synthetase (class II) [Translation, ribosomal structure and biogenesis]
COG0425	[O]	1	0.9	1	0.979592	1	1	0.94	1	0.98	1	1	1	1	0.72	1	0.92	0.98	TusA-related sulfurtransferase [Posttranslational modification, protein turnover, chaperones]
COG0426	[C]	0	0.01	0.142857	0.214286	0	0	0.02	0	0.02	0	0.13	0.16	0.35	0.01	0	0.17	0	Flavorubredoxin [Energy production and conversion]
COG0428	[P]	0.125	0.0166667	0.255102	0.258503	0.239583	0.163333	0.113333	0.436667	0.35	0.19	0.146667	0.416667	0.626667	0.01	0.296667	0.0966667	0.103333	Zinc transporter ZupT [Inorganic ion transport and metabolism]
COG0431	[C]	0	0	0	0	0	0	0	0	0	0	0	0.08	0	0	0	0	0	NAD(P)H-dependent FMN reductase [Energy production and conversion]
COG0432	[H]	0	0	0	0	0	0	0	0.00382979	0	0.00255319	0	0.0246809	0.23234	0	0.0012766	0	0	Thiamin phosphate synthase YjbQ, UPF0047 family [Coenzyme transport and metabolism]
COG0433	[L]	0.166667	0	0.938776	0.979592	0.625	0.14	0.36	0.04	0.02	0.1	0	1	0.98	0.04	0.54	0	0	Archaeal DNA helicase HerA or a related bacterial ATPase, contains HAS-barrel and ATPase domains [Replication, recombination and repair]
COG0436	[E]	0.6875	0.3	0.0204082	0.163265	0.270833	0.62	0.64	0	0	0.22	0.38	0.82	0.74	0.1	0.36	0.2	0.14	Aspartate/methionine/tyrosine aminotransferase [Amino acid transport and metabolism]
COG0438	[M]	1	1	1	1	1	1	1	1	1	1	1	1	1	1	1	1	1	Glycosyltransferase involved in cell wall bisynthesis [Cell wall/membrane/envelope biogenesis]
COG0439	[I]	0.510499	0.32399	0	0	0.398895	0.365827	0.336115	0.340945	0.41706	0.370551	0.354278	0	0.0669291	0.25979	0.421995	0.406247	0.322677	Biotin carboxylase [Lipid transport and metabolism]
COG0440	[E]	0.510499	0.32399	0	0	0.398895	0.365827	0.336115	0.340945	0.41706	0.370551	0.354278	0	0.0669291	0.25979	0.421995	0.406247	0.322677	Acetolactate synthase, small subunit [Amino acid transport and metabolism]
COG0441	[J]	0.541667	0.28	0.816327	1	0.895833	0.46	0.84	0.52	0.5	0.46	0.68	1	0.98	0.18	0.76	0.48	0.28	Threonyl-tRNA synthetase [Translation, ribosomal structure and biogenesis]
COG0442	[J]	0	0	0	0	0	0	0	0	0	0	0	0	0	0	0	0	0	Prolyl-tRNA synthetase [Translation, ribosomal structure and biogenesis]
COG0443	[O]	0	0	0	0	0	0	0	0	0	0	0	0	0	0	0	0	0	Molecular chaperone DnaK (HSP70) [Posttranslational modification, protein turnover, chaperones]
COG0444	[EP]	1	0.8	0.979592	1	1	0.96	1	0.36	0.76	0.72	0.56	1	1	0.64	0.86	0.88	0.68	ABC-type dipeptide/oligopeptide/nickel transport system, ATPase component []
COG0445	[J]	0.510499	0.32399	0	0	0.398895	0.365827	0.336115	0.340945	0.41706	0.370551	0.354278	0	0.0669291	0.25979	0.421995	0.406247	0.322677	tRNA U34 5-carboxymethylaminomethyl modifying enzyme MnmG/GidA [Translation, ribosomal structure and biogenesis]
COG0446	[I]	0.0833333	0.02	0	0.387755	0	0.04	0	0	0	0.06	0	0.7	0.3	0.06	0	0	0	NADPH-dependent 2,4-dienoyl-CoA reductase, sulfur reductase, or a related oxidoreductase [Lipid transport and metabolism]
COG0448	[G]	0.510499	0.32399	0	0	0.398895	0.365827	0.336115	0.340945	0.41706	0.370551	0.354278	0	0.0669291	0.25979	0.421995	0.406247	0.322677	ADP-glucose pyrophosphorylase [Carbohydrate transport and metabolism]
COG0449	[M]	1	1	0.979592	1	1	1	0.98	1	1	1	1	1	1	1	0.96	1	1	Glucosamine 6-phosphate synthetase, contains amidotransferase and phosphosugar isomerase domains [Cell wall/membrane/envelope biogenesis]
COG0450	[V]	0.354167	0.02	1	1	1	0.18	0.88	0.34	0.36	0.38	0.14	0.98	0.98	0.04	0.72	0.12	0.08	Alkyl hydroperoxide reductase subunit AhpC (peroxiredoxin) [Defense mechanisms]
COG0451	[M]	1	1	1	1	1	1	1	1	1	1	1	1	1	1	1	1	1	Nucleoside-diphosphate-sugar epimerase [Cell wall/membrane/envelope biogenesis]
COG0452	[H]	0	0	0.938776	1	0.25	0	0.12	0.08	0.02	0	0	0.9	0.68	0.02	0.16	0	0	Phosphopantothenoylcysteine synthetase/decarboxylase [Coenzyme transport and metabolism]
COG0454	[KR]	0	0	0	0	0	0	0	0	0	0	0	0	0	0	0	0	0	N-acetyltransferase, GNAT superfamily (includes histone acetyltransferase HPA2) []
COG0455	[DN]	0	0	0	0	0	0	0	0	0	0	0	0	0	0	0	0	0	MinD-like ATPase involved in chromosome partitioning or flagellar assembly []
COG0456	[J]	0.0416667	0.2	0.755102	0.877551	0.0833333	0.12	0	0.28	0.34	0.44	0.48	1	0.88	0.12	0.3	0.28	0.12	Ribosomal protein S18 acetylase RimI and related acetyltransferases [Translation, ribosomal structure and biogenesis]
COG0457	[R]	1	1	1	1	1	1	1	1	1	1	1	1	1	1	1	1	1	Tetratricopeptide (TPR) repeat [General function prediction only]
COG0458	[EF]	0.0520833	0.03	0.193878	0.520408	0.03125	0.03	0	0.02	0.09	0.02	0.04	0.87	0.36	0.02	0.03	0.03	0	Carbamoylphosphate synthase large subunit []
COG0459	[O]	0.479167	0.44	0	0.469388	0.333333	0.32	0.56	0.68	0.76	0.38	0.84	0.56	0.28	0.98	0.5	0.76	0.76	Chaperonin GroEL (HSP60 family) [Posttranslational modification, protein turnover, chaperones]
COG0460	[E]	0.8125	0.7	0.959184	1	1	0.94	0.88	0.84	0.94	0.98	0.52	1	1	0.3	1	0.84	0.94	Homoserine dehydrogenase [Amino acid transport and metabolism]
COG0461	[F]	1	0.72	0.591837	0.714286	0.958333	0.88	0.88	0.92	0.92	0.94	1	0.96	0.88	0.5	0.96	0.82	0.92	Orotate phosphoribosyltransferase [Nucleotide transport and metabolism]
COG0462	[FE]	0.229167	0.12	0.0204082	0.0612245	0	0.02	0	0.02	0.18	0.02	0.04	0.4	0.02	0.1	0.04	0.12	0.08	Phosphoribosylpyrophosphate synthetase []
COG0463	[M]	0.645833	0.86	1	1	0.9375	0.94	0.8	0.84	0.9	1	0.56	1	1	1	1	0.88	1	Glycosyltransferase involved in cell wall bisynthesis [Cell wall/membrane/envelope biogenesis]
COG0464	[MDT]	0.895833	0.62	0.183673	0.571429	0.854167	0.6	0.7	0.44	0.78	0.72	0.9	0.8	0.64	0.2	0.7	0.94	0.94	AAA+-type ATPase, SpoVK/Ycf46/Vps4 family []
COG0465	[O]	0.258333	0.08	0	0	0.5625	0.268	0.296	0.272	0.404	0.216	0.108	0	0	0	0.264	0.124	0.28	ATP-dependent Zn proteases [Posttranslational modification, protein turnover, chaperones]
COG0466	[O]	0	0	0.14162	0.329623	0	0	0	0	0	0	0	0.771515	0.0830303	0	0	0	0	ATP-dependent Lon protease, bacterial type [Posttranslational modification, protein turnover, chaperones]
COG0467	[T]	0.0833333	0.1	0	0	0.0416667	0.22	0.04	0	0	0	0.02	0.02	0	0.4	0	0.02	0.04	RecA-superfamily ATPase, KaiC/GvpD/RAD55 family [Signal transduction mechanisms]
COG0468	[L]	0	0	0	0	0	0	0	0	0	0	0	0	0	0	0	0	0	RecA/RadA recombinase [Replication, recombination and repair]
COG0469	[G]	0.958333	0.68	0.306122	0.755102	0.770833	0.78	0.76	0.6	0.88	0.7	0.82	1	0.94	0.28	0.76	0.82	0.52	Pyruvate kinase [Carbohydrate transport and metabolism]
COG0470	[L]	0.875	0.82	1	1	1	0.96	1	0.98	1	0.96	1	1	1	0.9	1	0.98	1	DNA polymerase III, delta prime subunit [Replication, recombination and repair]
COG0471	[G]	0	0	0	0	0	0	0	0	0	0	0	0	0	0	0	0	0	Di- and tricarboxylate transporter [Carbohydrate transport and metabolism]
COG0472	[M]	0	0	0	0	0	0	0	0	0	0	0	0	0	0	0	0	0	UDP-N-acetylmuramyl pentapeptide phosphotransferase/UDP-N-acetylglucosamine-1-phosphate transferase [Cell wall/membrane/envelope biogenesis]
COG0473	[CE]	1	0.96	1	1	0.979167	1	0.98	0.94	1	1	1	1	1	0.98	0.8	1	1	Isocitrate/isopropylmalate dehydrogenase []
COG0474	[P]	1	0.84	0.77551	1	1	1	0.94	1	1	1	0.96	1	0.98	0.7	1	0.92	0.96	Magnesium-transporting ATPase (P-type) [Inorganic ion transport and metabolism]
COG0475	[P]	1	0.91	1	1	1	1	1	1	1	1	1	1	1	0.86	1	1	0.98	Kef-type K+ transport system, membrane component KefB [Inorganic ion transport and metabolism]
COG0476	[H]	0.5625	0.52	0.510204	0.285714	0.4375	0.42	0.3	0.04	0.04	0.1	0.1	0.1	0.36	0.12	0.28	0	0	Molybdopterin or thiamine biosynthesis adenylyltransferase [Coenzyme transport and metabolism]
COG0477	[GEPR]	1	1	1	0.959184	1	1	1	1	1	1	1	1	1	1	1	1	1	MFS family permease []
COG0479	[C]	1	1	1	1	1	1	0.96	0.96	1	1	1	1	1	0.98	1	0.98	1	Succinate dehydrogenase/fumarate reductase, Fe-S protein subunit [Energy production and conversion]
COG0480	[J]	0.958333	0.66	0.959184	1	0.958333	0.84	0.78	0.74	0.84	0.8	0.88	1	0.96	0.44	0.9	0.74	0.58	Translation elongation factor EF-G, a GTPase [Translation, ribosomal structure and biogenesis]
COG0481	[J]	0.510499	0.32399	0	0	0.398895	0.365827	0.336115	0.340945	0.41706	0.370551	0.354278	0	0.0669291	0.25979	0.421995	0.406247	0.322677	Translation elongation factor EF-4, membrane-bound GTPase [Translation, ribosomal structure and biogenesis]
COG0482	[J]	0.510499	0.32399	0	0	0.398895	0.365827	0.336115	0.340945	0.41706	0.370551	0.354278	0	0.0669291	0.25979	0.421995	0.406247	0.322677	tRNA U34 2-thiouridine synthase MnmA/TrmU, contains the PP-loop ATPase domain [Translation, ribosomal structure and biogenesis]
COG0483	[G]	0	0	0	0	0	0	0	0	0	0	0	0	0	0	0	0	0	Archaeal fructose-1,6-bisphosphatase or related enzyme of inositol monophosphatase family [Carbohydrate transport and metabolism]
COG0484	[O]	0	0	0	0	0	0	0	0	0	0	0	0	0	0	0	0	0	DnaJ-class molecular chaperone with C-terminal Zn finger domain [Posttranslational modification, protein turnover, chaperones]
COG0486	[J]	0.510499	0.32399	0	0	0.398895	0.365827	0.336115	0.340945	0.41706	0.370551	0.354278	0	0.0669291	0.25979	0.421995	0.406247	0.322677	tRNA U34 5-carboxymethylaminomethyl modifying GTPase MnmE/TrmE [Translation, ribosomal structure and biogenesis]
COG0488	[R]	0	0	0.14162	0.329623	0	0	0	0	0	0	0	0.771515	0.0830303	0	0	0	0	ATPase components of ABC transporters with duplicated ATPase domains [General function prediction only]
COG0489	[D]	0.770833	0.66	0.0204082	0.0408163	0	0.76	0.1	0	0	0.54	0.2	0.52	0.32	0.1	0.12	0.1	0.14	Chromosome partitioning ATPase, Mrp family, contains Fe-S cluster [Cell cycle control, cell division, chromosome partitioning]
COG0490	[P]	0	0	0	0	0	0	0	0	0	0	0	0	0	0	0	0	0	K+/H+ antiporter YhaU, regulatory subunit KhtT [Inorganic ion transport and metabolism]
COG0491	[R]	0	0.06	0	0.122449	0	0	0	0.18	0.08	0	0	0.96	0.74	0.14	0	0.12	0.1	Glyoxylase or a related metal-dependent hydrolase, beta-lactamase superfamily II [General function prediction only]
COG0492	[O]	1	0.94	0.836735	0.510204	1	0.92	1	0.66	0.78	0.92	0.68	0.4	0.78	0.66	0.78	0.76	0.88	Thioredoxin reductase [Posttranslational modification, protein turnover, chaperones]
COG0493	[ER]	0.791667	0.32	0.795918	1	0.916667	0.34	0.74	0.58	0.76	0.5	0.56	1	0.9	0.12	0.76	0.68	0.56	NADPH-dependent glutamate synthase beta chain or related oxidoreductase []
COG0494	[V]	0.0625	0	0.142857	0.285714	0.0833333	0.02	0.02	0.04	0.02	0.04	0.38	0.64	0.08	0.46	0.02	0	0.02	8-oxo-dGTP pyrophosphatase MutT and related house-cleaning NTP pyrophosphohydrolases, NUDIX family [Defense mechanisms]
COG0495	[J]	0.202778	0.032	0.234014	0.67483	0.794444	0.266667	0.437333	0.508	0.664	0.370667	0.321333	0.922667	0.488	0.117333	0.682667	0.445333	0.412	Leucyl-tRNA synthetase [Translation, ribosomal structure and biogenesis]
COG0496	[L]	0	0	0	0	0	0	0	0	0	0	0	0	0	0	0	0	0	Broad specificity polyphosphatase and 5'/3'-nucleotidase SurE [Replication, recombination and repair]
COG0497	[L]	0.510499	0.32399	0	0	0.398895	0.365827	0.336115	0.340945	0.41706	0.370551	0.354278	0	0.0669291	0.25979	0.421995	0.406247	0.322677	DNA repair ATPase RecN [Replication, recombination and repair]
COG0498	[E]	0	0	0	0	0	0	0	0	0	0	0	0	0	0	0	0	0	Threonine synthase [Amino acid transport and metabolism]
COG0499	[H]	0.114583	0.044	0.195918	0.634694	0.58125	0.106	0.17	0.47	0.628	0.304	0.296	0.828	0.394	0.25	0.646	0.41	0.31	S-adenosylhomocysteine hydrolase [Coenzyme transport and metabolism]
COG0500	[QR]	0.979167	0.56	0.857143	0.979592	0.979167	0.72	0.76	0.84	0.9	0.66	0.8	1	0.82	0.38	0.88	0.8	0.7	SAM-dependent methyltransferase []
COG0501	[O]	0.9375	0.88	1	0.918367	0.979167	0.96	0.98	0.98	0.98	0.96	0.92	1	1	0.86	1	0.98	1	Zn-dependent protease with chaperone function [Posttranslational modification, protein turnover, chaperones]
COG0502	[H]	0.510499	0.32399	0	0	0.398895	0.365827	0.336115	0.340945	0.41706	0.370551	0.354278	0	0.0669291	0.25979	0.421995	0.406247	0.322677	Biotin synthase or related enzyme [Coenzyme transport and metabolism]
COG0503	[F]	0	0	0	0.00194363	0	0	0	0	0	0	0	0.0409524	0	0	0	0	0	Adenine/guanine phosphoribosyltransferase or related PRPP-binding protein [Nucleotide transport and metabolism]
COG0504	[F]	0.998397	0.795385	0.0910518	0.44741	0.980769	0.893846	0.852308	0.761538	0.892308	0.913846	0.935385	0.983077	0.823077	0.48	0.932308	0.826154	0.8	CTP synthase (UTP-ammonia lyase) [Nucleotide transport and metabolism]
COG0505	[EF]	0.0125	0.016	0	0	0	0	0	0	0.008	0	0	0.008	0	0.008	0	0.004	0.004	Carbamoylphosphate synthase small subunit []
COG0506	[E]	0	0	0.285714	0.163265	0	0	0	0	0	0	0	0.54	0.02	0	0	0	0	Proline dehydrogenase [Amino acid transport and metabolism]
COG0507	[L]	0.0208333	0.64	1	1	0.0625	0.04	0	0.58	0.2	0.06	0.46	1	0.94	0.72	0.1	0.48	0.38	ATP-dependent exoDNAse (exonuclease V), alpha subunit, helicase superfamily I [Replication, recombination and repair]
COG0508	[C]	0.6875	0.32	0.285714	0.979592	0.791667	0.52	0.76	0.66	0.76	0.7	0.32	0.98	0.88	0.12	0.72	0.62	0.56	Pyruvate/2-oxoglutarate dehydrogenase complex, dihydrolipoamide acyltransferase (E2) component [Energy production and conversion]
COG0509	[E]	0.392361	0.16	0	0	0.00347222	0.176667	0.0833333	0	0.0433333	0.07	0.0933333	0.04	0	0.0366667	0	0.163333	0.06	Glycine cleavage system H protein (lipoate-binding) [Amino acid transport and metabolism]
COG0511	[HI]	0.510499	0.32399	0	0	0.398895	0.365827	0.336115	0.340945	0.41706	0.370551	0.354278	0	0.0669291	0.25979	0.421995	0.406247	0.322677	Biotin carboxyl carrier protein []
COG0512	[EH]	0.0416667	0.06	0	0.163265	0	0.02	0	0	0.1	0	0.04	0.54	0.06	0.06	0.02	0.12	0.02	Anthranilate/para-aminobenzoate synthase component II []
COG0513	[L]	0.96875	0.62	0.887755	0.94898	0.875	0.82	0.91	0.84	0.88	0.69	0.91	0.82	0.73	0.59	0.87	0.81	0.73	Superfamily II DNA and RNA helicase [Replication, recombination and repair]
COG0515	[T]	1	1	1	1	1	1	1	1	1	1	1	1	1	1	1	1	1	Serine/threonine protein kinase [Signal transduction mechanisms]
COG0516	[F]	0.998397	0.795385	0.0910518	0.44741	0.980769	0.893846	0.852308	0.761538	0.892308	0.913846	0.935385	0.983077	0.823077	0.48	0.932308	0.826154	0.8	IMP dehydrogenase/GMP reductase [Nucleotide transport and metabolism]
COG0517	[T]	0	0	0.346939	0.612245	0	0	0	0	0	0	0	0.84	0.28	0	0	0	0	CBS domain [Signal transduction mechanisms]
COG0518	[F]	0	0	0.285714	0.816327	0.0416667	0	0	0.02	0	0	0	0.88	0.3	0	0.02	0	0	GMP synthase - Glutamine amidotransferase domain [Nucleotide transport and metabolism]
COG0519	[F]	0.0551471	0.00823529	0.0108043	0.170468	0	0.02	0.0317647	0.00470588	0.00705882	0.00588235	0.0505882	0.182353	0	0	0	0.0447059	0	GMP synthase, PP-ATPase domain/subunit [Nucleotide transport and metabolism]
COG0520	[E]	0.979167	0.94	1	1	1	1	1	1	1	1	0.98	1	1	0.88	1	0.98	0.98	Selenocysteine lyase/Cysteine desulfurase [Amino acid transport and metabolism]
COG0521	[H]	0	0	0.0102041	0.0408163	0	0	0	0	0	0	0	0.03	0	0	0.02	0	0	Molybdopterin biosynthesis enzyme MoaB [Coenzyme transport and metabolism]
COG0522	[J]	0.451389	0.0933333	0.748299	0.965986	0.868056	0.433333	0.62	0.88	0.733333	0.5	0.3	0.94	0.733333	0.153333	0.733333	0.44	0.7	Ribosomal protein S4 or related protein [Translation, ribosomal structure and biogenesis]
COG0524	[G]	0.979167	0.98	0.918367	1	1	0.98	1	1	1	1	0.9	1	1	1	1	1	1	Sugar or nucleoside kinase, ribokinase family [Carbohydrate transport and metabolism]
COG0525	[J]	0	0.02	0	0	0	0	0	0	0	0	0	0	0	0	0	0	0	Valyl-tRNA synthetase [Translation, ribosomal structure and biogenesis]
COG0526	[O]	1	1	1	1	1	1	1	1	1	1	1	1	1	1	1	1	1	Thiol-disulfide isomerase or thioredoxin [Posttranslational modification, protein turnover, chaperones]
COG0527	[E]	0.0833333	0.02	1	1	0.770833	0.04	0.24	0.06	0.04	0.22	0.02	1	1	0.06	0.4	0.02	0	Aspartokinase [Amino acid transport and metabolism]
COG0528	[F]	0.202778	0.032	0.234014	0.67483	0.794444	0.266667	0.437333	0.508	0.664	0.370667	0.321333	0.922667	0.488	0.117333	0.682667	0.445333	0.412	Uridylate kinase [Nucleotide transport and metabolism]
COG0529	[P]	0	0.000625	0.734056	0.780612	0	0	0	0.009375	0	0.004375	0	0.805	0.56125	0	0.006875	0	0	Adenylylsulfate kinase or related kinase [Inorganic ion transport and metabolism]
COG0530	[P]	0	0	0	0	0	0	0	0	0	0	0	0.01	0	0	0	0	0	Ca2+/Na+ antiporter [Inorganic ion transport and metabolism]
COG0531	[E]	0.958333	0.92	0.979592	1	0.895833	1	1	0.74	0.78	1	1	1	1	1	1	1	0.98	Amino acid transporter [Amino acid transport and metabolism]
COG0532	[J]	0.90625	0.32	0.418367	0.836735	0.6875	0.49	0.74	0.55	0.73	0.53	0.55	0.79	0.32	0.15	0.55	0.66	0.52	Translation initiation factor IF-2, a GTPase [Translation, ribosomal structure and biogenesis]
COG0533	[J]	0.270833	0.3	0.591837	0.959184	0.25	0.18	0.04	0.16	0.32	0.16	0.24	1	0.9	0.14	0.3	0.14	0.1	tRNA A37 threonylcarbamoyltransferase TsaD [Translation, ribosomal structure and biogenesis]
COG0535	[R]	0.0625	0	0.102041	0.163265	0.0416667	0.02	0.04	0.08	0	0.02	0	0.06	0.1	0	0.06	0	0.04	Radical SAM superfamily enzyme, MoaA/NifB/PqqE/SkfB family [General function prediction only]
COG0536	[DL]	0.510499	0.32399	0	0	0.398895	0.365827	0.336115	0.340945	0.41706	0.370551	0.354278	0	0.0669291	0.25979	0.421995	0.406247	0.322677	GTPase involved in cell partioning and DNA repair []
COG0537	[FGR]	0.958333	0.84	0	0.22449	0.1875	0.58	0.36	0	0.04	0.28	0.42	0.86	0.62	0.76	0.38	0.28	0.14	Diadenosine tetraphosphate (Ap4A) hydrolase or other HIT family hydrolase []
COG0538	[C]	1	0.72	1	1	1	0.94	0.9	1	0.98	0.96	0.86	1	1	0.66	1	0.84	1	Isocitrate dehydrogenase [Energy production and conversion]
COG0539	[J]	0	0	0	0	0	0	0	0	0	0	0	0	0	0	0	0	0	Ribosomal protein S1 [Translation, ribosomal structure and biogenesis]
COG0540	[F]	0	0	0	0	0	0	0	0	0	0	0	0.0266667	0	0	0	0	0	Aspartate carbamoyltransferase, catalytic chain [Nucleotide transport and metabolism]
COG0541	[U]	0.998397	0.795385	0.0910518	0.44741	0.980769	0.893846	0.852308	0.761538	0.892308	0.913846	0.935385	0.983077	0.823077	0.48	0.932308	0.826154	0.8	Signal recognition particle GTPase [Intracellular trafficking, secretion, and vesicular transport]
COG0542	[O]	0	0	0.174603	0.473923	0	0	0	0	0	0	0	0.648889	0.186667	0	0	0	0	ATP-dependent Clp protease ATP-binding subunit ClpA [Posttranslational modification, protein turnover, chaperones]
COG0543	[HC]	0.0833333	0.04	0.714286	0.897959	0.166667	0.06	0.08	0.1	0.02	0.08	0.04	0.94	0.36	0.06	0.14	0.12	0.02	NAD(P)H-flavin reductase []
COG0544	[O]	0.510499	0.32399	0	0	0.398895	0.365827	0.336115	0.340945	0.41706	0.370551	0.354278	0	0.0669291	0.25979	0.421995	0.406247	0.322677	FKBP-type peptidyl-prolyl cis-trans isomerase (trigger factor) [Posttranslational modification, protein turnover, chaperones]
COG0546	[C]	0	0.06	0.0612245	0.22449	0	0	0	0	0	0	0.06	0.36	0.08	0.56	0	0.18	0.1	Phosphoglycolate phosphatase, HAD superfamily [Energy production and conversion]
COG0547	[E]	0.0208333	0.04	0.836735	0.918367	0	0	0	0.04	0	0	0.14	1	0.76	0.02	0	0.04	0	Anthranilate phosphoribosyltransferase [Amino acid transport and metabolism]
COG0548	[E]	0.979167	0.48	0.979592	1	0	0.4	0.08	0.64	0.74	0.38	0.82	0.98	0.9	0.22	0.06	0.7	0.58	Acetylglutamate kinase [Amino acid transport and metabolism]
COG0549	[E]	1	0.97	1	1	1	1	0.93	1	0.99	1	0.98	1	1	0.97	1	0.98	1	Carbamate kinase [Amino acid transport and metabolism]
COG0550	[L]	0.979167	0.68	1	1	0.854167	0.88	0.88	0.98	0.9	0.82	0.92	1	1	0.7	0.8	0.82	0.76	DNA topoisomerase IA [Replication, recombination and repair]
COG0552	[U]	0.520833	0.206667	0.0453515	0.15873	0.0277778	0.264444	0.0777778	0.133333	0.468889	0.188889	0.257778	0.611111	0.1	0.133333	0.08	0.455556	0.237778	Signal recognition particle GTPase [Intracellular trafficking, secretion, and vesicular transport]
COG0553	[KL]	0.333333	0.68	1	1	0.375	0.56	0.06	0.76	0.5	0.5	0.16	1	0.96	0.3	0.26	0.2	0.48	Superfamily II DNA or RNA helicase, SNF2 family []
COG0554	[C]	0	0	0	0	0	0	0	0	0	0	0	0	0	0	0	0	0	Glycerol kinase [Energy production and conversion]
COG0555	[P]	0	0	0	0	0	0	0	0	0	0	0	0	0	0	0	0	0	ABC-type sulfate transport system, permease component [Inorganic ion transport and metabolism]
COG0556	[L]	0.510499	0.32399	0	0	0.398895	0.365827	0.336115	0.340945	0.41706	0.370551	0.354278	0	0.0669291	0.25979	0.421995	0.406247	0.322677	Excinuclease UvrABC helicase subunit UvrB [Replication, recombination and repair]
COG0557	[K]	0.510499	0.32399	0	0	0.398895	0.365827	0.336115	0.340945	0.41706	0.370551	0.354278	0	0.0669291	0.25979	0.421995	0.406247	0.322677	Exoribonuclease R [Transcription]
COG0558	[I]	0.666667	0.14	0.979592	1	0.958333	0.6	0.88	0.9	0.6	0.6	0.56	1	0.96	0.14	0.94	0.54	0.56	Phosphatidylglycerophosphate synthase [Lipid transport and metabolism]
COG0560	[E]	1	0.92	1	1	1	0.98	0.94	1	0.98	1	1	1	1	0.98	1	0.96	1	Phosphoserine phosphatase [Amino acid transport and metabolism]
COG0561	[HR]	0	0.02	0	0	0	0	0	0	0	0	0	0	0	0	0	0	0	Hydroxymethylpyrimidine pyrophosphatase and other HAD family phosphatases []
COG0562	[M]	0	0	0	0.00194363	0	0	0	0	0	0	0	0.0409524	0	0	0	0	0	UDP-galactopyranose mutase [Cell wall/membrane/envelope biogenesis]
COG0563	[F]	0.510499	0.32399	0	0	0.398895	0.365827	0.336115	0.340945	0.41706	0.370551	0.354278	0	0.0669291	0.25979	0.421995	0.406247	0.322677	Adenylate kinase or related kinase [Nucleotide transport and metabolism]
COG0564	[J]	0.510499	0.32399	0	0	0.398895	0.365827	0.336115	0.340945	0.41706	0.370551	0.354278	0	0.0669291	0.25979	0.421995	0.406247	0.322677	Pseudouridylate synthase, 23S rRNA- or tRNA-specific [Translation, ribosomal structure and biogenesis]
COG0565	[J]	0.802083	0.39	0.204082	0.5	0.458333	0.51	0.32	0.18	0.61	0.51	0.79	0.97	0.75	0.14	0.41	0.69	0.43	tRNA C32,U32 (ribose-2'-O)-methylase TrmJ or a related methyltransferase [Translation, ribosomal structure and biogenesis]
COG0566	[J]	0.510499	0.32399	0	0	0.398895	0.365827	0.336115	0.340945	0.41706	0.370551	0.354278	0	0.0669291	0.25979	0.421995	0.406247	0.322677	tRNA G18 (ribose-2'-O)-methylase SpoU [Translation, ribosomal structure and biogenesis]
COG0568	[K]	0	0	0	0.00537057	0	0	0	0	0	0	0	0.155789	0	0	0	0	0	DNA-directed RNA polymerase, sigma subunit (sigma70/sigma32) [Transcription]
COG0569	[P]	0	0.000909091	0.496753	0.738868	0	0	0	0.0127273	0	0.00545455	0	0.842273	0.440909	0	0.0104545	0	0	Trk K+ transport system, NAD-binding component [Inorganic ion transport and metabolism]
COG0571	[K]	0	0	0.14162	0.329623	0	0	0	0	0	0	0	0.771515	0.0830303	0	0	0	0	dsRNA-specific ribonuclease [Transcription]
COG0573	[P]	0.510499	0.32399	0	0	0.398895	0.365827	0.336115	0.340945	0.41706	0.370551	0.354278	0	0.0669291	0.25979	0.421995	0.406247	0.322677	ABC-type phosphate transport system, permease component [Inorganic ion transport and metabolism]
COG0574	[G]	0.03125	0	0.887755	0.928571	0.416667	0.01	0.14	0.13	0.01	0.01	0.04	0.96	0.43	0.05	0.19	0	0	Phosphoenolpyruvate synthase/pyruvate phosphate dikinase [Carbohydrate transport and metabolism]
COG0575	[I]	0.942402	0.535294	0.931573	0.996399	0.965686	0.637647	0.802353	0.784706	0.870588	0.718824	0.878824	0.975294	0.858824	0.18	0.891765	0.78	0.721176	CDP-diglyceride synthetase [Lipid transport and metabolism]
COG0576	[O]	0.202778	0.032	0.234014	0.67483	0.794444	0.266667	0.437333	0.508	0.664	0.370667	0.321333	0.922667	0.488	0.117333	0.682667	0.445333	0.412	Molecular chaperone GrpE (heat shock protein) [Posttranslational modification, protein turnover, chaperones]
COG0577	[V]	0.0520833	0.03	0.397959	0.857143	0	0	0	0	0.01	0	0.1	0.9	0.48	0.03	0	0.04	0	ABC-type antimicrobial peptide transport system, permease component [Defense mechanisms]
COG0578	[C]	0.5	0.14	0.755102	0.918367	0.5	0.36	0.34	0.48	0.9	0.54	0.46	0.92	0.9	0.08	0.4	0.7	0.52	Glycerol-3-phosphate dehydrogenase [Energy production and conversion]
COG0579	[G]	0	0	0	0	0	0	0	0	0	0	0	0	0	0	0	0	0	L-2-hydroxyglutarate oxidase LhgO [Carbohydrate transport and metabolism]
COG0580	[G]	0	0	0	0	0	0	0	0	0	0	0	0	0	0	0	0	0	Glycerol uptake facilitator and related aquaporins (Major Intrinsic Protein Family) [Carbohydrate transport and metabolism]
COG0581	[P]	0.510499	0.32399	0	0	0.398895	0.365827	0.336115	0.340945	0.41706	0.370551	0.354278	0	0.0669291	0.25979	0.421995	0.406247	0.322677	ABC-type phosphate transport system, permease component [Inorganic ion transport and metabolism]
COG0582	[LX]	1	1	1	1	1	1	1	1	1	1	1	1	1	1	1	1	1	Integrase []
COG0583	[K]	1	0.72	1	1	1	0.88	0.9	1	1	0.86	1	1	1	0.54	1	0.98	0.98	DNA-binding transcriptional regulator, LysR family [Transcription]
COG0584	[I]	0.291667	0.12	0	0	0.104167	0.12	0.2	0	0.14	0.06	0.18	0	0	0.04	0	0.32	0.14	Glycerophosphoryl diester phosphodiesterase [Lipid transport and metabolism]
COG0585	[J]	1	1	1	1	1	1	1	1	1	1	1	1	1	1	1	1	1	tRNA(Glu) U13 pseudouridine synthase TruD [Translation, ribosomal structure and biogenesis]
COG0586	[S]	0.9375	0.41	0.785714	0.826531	0.71875	0.6	0.8	0.65	0.89	0.69	0.69	0.64	0.31	0.14	0.82	0.78	0.64	Uncharacterized membrane protein DedA, SNARE-associated domain [Function unknown]
COG0587	[L]	0	0	0	0.00194363	0	0	0	0	0	0	0	0.0409524	0	0	0	0	0	DNA polymerase III, alpha subunit [Replication, recombination and repair]
COG0588	[G]	0.510499	0.32399	0	0	0.398895	0.365827	0.336115	0.340945	0.41706	0.370551	0.354278	0	0.0669291	0.25979	0.421995	0.406247	0.322677	Phosphoglycerate mutase (BPG-dependent) [Carbohydrate transport and metabolism]
COG0589	[T]	1	1	1	1	1	1	1	1	1	1	1	1	1	1	1	1	1	Nucleotide-binding universal stress protein, UspA family [Signal transduction mechanisms]
COG0590	[J]	0.510499	0.32399	0	0	0.398895	0.365827	0.336115	0.340945	0.41706	0.370551	0.354278	0	0.0669291	0.25979	0.421995	0.406247	0.322677	tRNA(Arg) A34 adenosine deaminase TadA [Translation, ribosomal structure and biogenesis]
COG0591	[E]	1	0.96	0.979592	1	1	1	0.98	1	1	1	1	1	1	0.8	1	0.98	0.98	Na+/proline symporter [Amino acid transport and metabolism]
COG0592	[L]	0.958333	0.9	0.979592	0.673469	1	0.98	0.94	1	1	0.98	0.52	0.54	0.88	0.88	0.98	1	1	DNA polymerase III sliding clamp (beta) subunit, PCNA homolog [Replication, recombination and repair]
COG0593	[L]	0.510499	0.32399	0	0	0.398895	0.365827	0.336115	0.340945	0.41706	0.370551	0.354278	0	0.0669291	0.25979	0.421995	0.406247	0.322677	Chromosomal replication initiation ATPase DnaA [Replication, recombination and repair]
COG0595	[J]	0.510499	0.32399	0	0	0.398895	0.365827	0.336115	0.340945	0.41706	0.370551	0.354278	0	0.0669291	0.25979	0.421995	0.406247	0.322677	mRNA degradation ribonuclease J1/J2 [Translation, ribosomal structure and biogenesis]
COG0596	[HR]	0.895833	0.44	0.897959	0.979592	0.479167	0.66	0.52	0.52	0.82	0.7	0.86	0.94	0.96	0.14	0.58	0.84	0.62	Pimeloyl-ACP methyl ester carboxylesterase []
COG0597	[MU]	0	0.00125	0.264031	0.576531	0	0	0	0.00575	0	0.00325	0	0.80575	0.4315	0	0.005	0	0	Lipoprotein signal peptidase []
COG0599	[R]	1	0.86	1	0.979592	1	0.98	0.98	1	1	1	0.98	1	0.98	0.66	0.98	0.94	0.94	Uncharacterized conserved protein YurZ, alkylhydroperoxidase/carboxymuconolactone decarboxylase family [General function prediction only]
COG0601	[EP]	0.145833	0	0	0	0	0	0	0	0	0	0	0	0	0.06	0	0	0.02	ABC-type dipeptide/oligopeptide/nickel transport system, permease component []
COG0602	[R]	0.907738	0.465714	0.189504	0.358601	0.5	0.56	0.54	0.257143	0.582857	0.6	0.84	0.685714	0.177143	0.191429	0.357143	0.711429	0.508571	Organic radical activating enzyme [General function prediction only]
COG0603	[J]	0.979167	0.9	0.693878	0.959184	0.770833	0.98	0.9	0.54	0.38	1	0.36	1	1	0.94	0.84	0.78	0.64	7-cyano-7-deazaguanine synthase (queuosine biosynthesis) [Translation, ribosomal structure and biogenesis]
COG0604	[CR]	0	0	0.122449	0.0408163	0	0	0	0	0	0	0	0.16	0.08	0	0	0	0	NADPH:quinone reductase or related Zn-dependent oxidoreductase []
COG0605	[P]	0.380952	0.234286	0.470845	0.473761	0.0833333	0.342857	0.101429	0.14	0.542857	0.421429	0.565714	0.651429	0.191429	0.0842857	0.105714	0.574286	0.247143	Superoxide dismutase [Inorganic ion transport and metabolism]
COG0606	[O]	1	1	1	1	1	1	1	1	1	1	1	1	1	1	1	1	1	Predicted ATPase with chaperone activity [Posttranslational modification, protein turnover, chaperones]
COG0607	[P]	1	0.94	1	1	1	1	1	1	0.98	1	1	1	1	0.94	1	1	0.98	Rhodanese-related sulfurtransferase [Inorganic ion transport and metabolism]
COG0608	[L]	0.979167	0.74	0.795918	0.857143	1	0.84	0.84	0.68	0.86	0.88	0.9	0.96	0.88	0.44	0.9	0.8	0.7	Single-stranded DNA-specific exonuclease, DHH superfamily, may be involved in archaeal DNA replication intiation [Replication, recombination and repair]
COG0609	[P]	0	0	0.210884	0.238095	0	0	0	0	0	0	0	0.186667	0.0133333	0	0	0	0	ABC-type Fe3+-siderophore transport system, permease component [Inorganic ion transport and metabolism]
COG0610	[V]	0	0	0	0	0	0	0	0	0	0	0	0	0	0	0	0	0	Type I site-specific restriction-modification system, R (restriction) subunit and related helicases ... [Defense mechanisms]
COG0611	[H]	0.114583	0.044	0.195918	0.634694	0.58125	0.106	0.17	0.47	0.628	0.304	0.296	0.828	0.394	0.25	0.646	0.41	0.31	Thiamine monophosphate kinase [Coenzyme transport and metabolism]
COG0612	[R]	0.0989583	0.0366667	0.751701	0.940476	0.0486111	0.0366667	0.025	0.0333333	0.0716667	0.06	0.111667	0.955	0.908333	0.00666667	0.07	0.085	0.0116667	Predicted Zn-dependent peptidase [General function prediction only]
COG0613	[R]	0.0208333	0.02	0.102041	0.0204082	0	0	0	0.04	0	0.02	0	0.36	0.86	0	0.06	0.02	0	Predicted metal-dependent phosphoesterase TrpH, contains PHP domain [General function prediction only]
COG0614	[P]	1	0.68	1	1	1	0.82	0.92	1	0.98	0.82	0.9	1	1	0.48	0.98	0.86	0.86	ABC-type Fe3+-hydroxamate transport system, periplasmic component [Inorganic ion transport and metabolism]
COG0615	[M]	0.303571	0.1	0.0262391	0.0787172	0.223214	0.145714	0.308571	0.0485714	0.277143	0.154286	0.102857	0.308571	0.0285714	0.137143	0.105714	0.322857	0.225714	Glycerol-3-phosphate cytidylyltransferase, cytidylyltransferase family [Cell wall/membrane/envelope biogenesis]
COG0616	[O]	1	0.7	1	1	1	0.92	0.92	1	1	0.92	0.96	1	1	0.4	1	0.88	0.92	Periplasmic serine protease, ClpP class [Posttranslational modification, protein turnover, chaperones]
COG0617	[J]	0	0	0	0	0	0	0	0	0	0	0	0	0	0	0	0	0	tRNA nucleotidyltransferase/poly(A) polymerase [Translation, ribosomal structure and biogenesis]
COG0618	[F]	0	0.000909091	0.496753	0.738868	0	0	0	0.0127273	0	0.00545455	0	0.842273	0.440909	0	0.0104545	0	0	nanoRNase/pAp phosphatase, hydrolyzes c-di-AMP and oligoRNAs [Nucleotide transport and metabolism]
COG0619	[H]	0.0416667	0.01	0.653061	0.714286	0	0	0.04	0.0075	0	0.01	0.005	0.795	0.51	0	0.0075	0	0.0125	Energy-coupling factor transporter transmembrane protein EcfT [Coenzyme transport and metabolism]
COG0620	[E]	1	0.98	1	1	1	1	1	1	1	1	1	1	1	1	1	1	1	Methionine synthase II (cobalamin-independent) [Amino acid transport and metabolism]
COG0621	[J]	0	0	0	0	0	0	0	0	0	0	0	0.08	0	0	0	0	0	tRNA A37 methylthiotransferase MiaB [Translation, ribosomal structure and biogenesis]
COG0623	[I]	0.510499	0.32399	0	0	0.398895	0.365827	0.336115	0.340945	0.41706	0.370551	0.354278	0	0.0669291	0.25979	0.421995	0.406247	0.322677	Enoyl-[acyl-carrier-protein] reductase (NADH) [Lipid transport and metabolism]
COG0624	[E]	0.708333	0.02	0.857143	0.938776	0.833333	0.64	0.88	0.98	0.92	0.72	0.62	0.88	0.98	0.26	0.86	0.64	0.9	Acetylornithine deacetylase/Succinyl-diaminopimelate desuccinylase or related deacylase [Amino acid transport and metabolism]
COG0626	[E]	0.145833	0.06	1	1	0.916667	0.04	0.44	0.78	0.72	0.22	0.2	0.98	1	0.62	0.78	0.46	0.26	Cystathionine beta-lyase/cystathionine gamma-synthase [Amino acid transport and metabolism]
COG0627	[V]	0	0	0.142857	0.0816327	0	0	0	0	0	0	0	0.32	0	0	0	0	0	S-formylglutathione hydrolase FrmB [Defense mechanisms]
COG0628	[R]	0.510499	0.32399	0	0	0.398895	0.365827	0.336115	0.340945	0.41706	0.370551	0.354278	0	0.0669291	0.25979	0.421995	0.406247	0.322677	Predicted PurR-regulated permease PerM [General function prediction only]
COG0629	[L]	0	0	0.14162	0.329623	0	0	0	0	0	0	0	0.771515	0.0830303	0	0	0	0	Single-stranded DNA-binding protein [Replication, recombination and repair]
COG0630	[U]	1	1	1	1	1	1	1	1	1	1	1	1	1	1	1	1	1	Type IV secretory pathway ATPase VirB11/Archaellum biosynthesis ATPase [Intracellular trafficking, secretion, and vesicular transport]
COG0631	[T]	0	0	0	0	0	0	0	0	0	0	0	0	0	0	0	0	0	Serine/threonine protein phosphatase PrpC [Signal transduction mechanisms]
COG0632	[L]	0.510499	0.32399	0	0	0.398895	0.365827	0.336115	0.340945	0.41706	0.370551	0.354278	0	0.0669291	0.25979	0.421995	0.406247	0.322677	Holliday junction resolvasome RuvABC DNA-binding subunit [Replication, recombination and repair]
COG0633	[C]	0	0	0.174603	0.473923	0	0	0	0	0	0	0	0.648889	0.186667	0	0	0	0	Ferredoxin [Energy production and conversion]
COG0634	[F]	0	0	0	0	0	0	0	0.00382979	0	0.00255319	0	0.0246809	0.23234	0	0.0012766	0	0	Hypoxanthine-guanine phosphoribosyltransferase [Nucleotide transport and metabolism]
COG0635	[H]	0	0	0.163265	0.163265	0	0	0	0	0	0	0	0.41	0.21	0	0	0	0	Coproporphyrinogen III oxidase or related Fe-S oxidoreductase [Coenzyme transport and metabolism]
COG0636	[C]	0	0	0	0	0	0	0	0	0	0	0	0	0	0	0	0	0	FoF1-type ATP synthase, membrane subunit c/Archaeal/vacuolar-type H+-ATPase, subunit K [Energy production and conversion]
COG0637	[GR]	0.25	0.2	0.0204082	0.0612245	0.0416667	0.2	0.08	0.14	0.38	0.2	0.18	0.6	0.06	0.14	0.1	0.44	0.38	Beta-phosphoglucomutase or related phosphatase, HAD superfamily []
COG0638	[O]	0	0	0.918367	0.938776	0	0	0	0	0	0	0	0.84	0.3	0.02	0	0	0	20S proteasome, alpha and beta subunits [Posttranslational modification, protein turnover, chaperones]
COG0639	[T]	0.75	0.74	0.571429	0.44898	0	0.7	0.06	0.1	0.26	0.52	0.06	0.98	0.66	0.28	0.16	0.28	0.46	Diadenosine tetraphosphatase ApaH/serine/threonine protein phosphatase, PP2A family [Signal transduction mechanisms]
COG0640	[K]	0.0208333	0.04	0.979592	1	0.270833	0.24	0.04	0.14	0.14	0.7	0.16	1	1	0.3	0.76	0.08	0.02	DNA-binding transcriptional regulator, ArsR family [Transcription]
COG0641	[O]	0.270833	0.16	0	0	0.208333	0.14	0.42	0.02	0.24	0.14	0.12	0	0.02	0	0.08	0.46	0.26	Sulfatase maturation enzyme AslB, radical SAM superfamily [Posttranslational modification, protein turnover, chaperones]
COG0643	[NT]	0.510499	0.32399	0	0	0.398895	0.365827	0.336115	0.340945	0.41706	0.370551	0.354278	0	0.0669291	0.25979	0.421995	0.406247	0.322677	Chemotaxis protein histidine kinase CheA []
COG0644	[C]	0.0208333	0.02	0.163265	0.22449	0	0	0	0	0	0	0	0.2	0.2	0.02	0	0	0	Dehydrogenase (flavoprotein) [Energy production and conversion]
COG0646	[E]	0.510499	0.32399	0	0	0.398895	0.365827	0.336115	0.340945	0.41706	0.370551	0.354278	0	0.0669291	0.25979	0.421995	0.406247	0.322677	Methionine synthase I (cobalamin-dependent), methyltransferase domain [Amino acid transport and metabolism]
COG0648	[L]	0.916667	0.9	1	1	1	0.98	1	0.98	0.92	0.96	0.7	1	1	0.7	0.92	0.88	0.94	Endonuclease IV [Replication, recombination and repair]
COG0649	[C]	0.202778	0.032	0.234014	0.67483	0.794444	0.266667	0.437333	0.508	0.664	0.370667	0.321333	0.922667	0.488	0.117333	0.682667	0.445333	0.412	NADH:ubiquinone oxidoreductase 49 kD subunit (chain D) [Energy production and conversion]
COG0650	[C]	0.5625	0.22	0.163265	0.55102	0.166667	0.32	0.26	0.12	0.64	0.2	0.28	0.8	0.28	0.14	0.18	0.52	0.3	Formate hydrogenlyase subunit 4 [Energy production and conversion]
COG0651	[CP]	0.0208333	0.12	0	0	0	0	0	0	0	0	0	0	0	0.56	0	0.02	0.04	Formate hydrogenlyase subunit 3/Multisubunit Na+/H+ antiporter, MnhD subunit []
COG0652	[O]	0	0	0	0	0	0	0	0	0	0	0	0	0	0	0	0	0	Peptidyl-prolyl cis-trans isomerase (rotamase) - cyclophilin family [Posttranslational modification, protein turnover, chaperones]
COG0653	[U]	0.510499	0.32399	0	0	0.398895	0.365827	0.336115	0.340945	0.41706	0.370551	0.354278	0	0.0669291	0.25979	0.421995	0.406247	0.322677	Preprotein translocase subunit SecA (ATPase, RNA helicase) [Intracellular trafficking, secretion, and vesicular transport]
COG0654	[HC]	0	0	0	0.00537057	0	0	0	0	0	0	0	0.155789	0	0	0	0	0	2-polyprenyl-6-methoxyphenol hydroxylase and related FAD-dependent oxidoreductases []
COG0656	[Q]	0.75	0.34	1	1	1	0.46	1	1	0.94	0.8	0.58	1	0.98	0.48	0.52	0.86	0.92	Aldo/keto reductase, related to diketogulonate reductase [Secondary metabolites biosynthesis, transport and catabolism]
COG0657	[I]	1	0.96	0.877551	0.959184	1	0.96	0.94	0.94	1	1	0.94	0.72	0.84	0.94	1	0.92	1	Acetyl esterase/lipase [Lipid transport and metabolism]
COG0658	[R]	0.510499	0.32399	0	0	0.398895	0.365827	0.336115	0.340945	0.41706	0.370551	0.354278	0	0.0669291	0.25979	0.421995	0.406247	0.322677	Predicted membrane metal-binding protein [General function prediction only]
COG0661	[HT]	0.392361	0.16	0	0	0.00347222	0.176667	0.0833333	0	0.0433333	0.07	0.0933333	0.04	0	0.0366667	0	0.163333	0.06	Predicted unusual protein kinase regulating ubiquinone biosynthesis, AarF/ABC1/UbiB family []
COG0662	[G]	0	0	0	0	0	0	0	0	0	0	0	0	0	0	0	0	0	Mannose-6-phosphate isomerase, cupin superfamily [Carbohydrate transport and metabolism]
COG0663	[R]	0.145833	0.04	0.183673	0.0204082	0	0.02	0.06	0.3	0.12	0.08	0.54	0.1	0.08	0.52	0	0.14	0.06	Carbonic anhydrase or acetyltransferase, isoleucine patch superfamily [General function prediction only]
COG0664	[T]	0	0	0.174603	0.473923	0	0	0	0	0	0	0	0.648889	0.186667	0	0	0	0	cAMP-binding domain of CRP or a regulatory subunit of cAMP-dependent protein kinases [Signal transduction mechanisms]
COG0665	[E]	0.229167	0.92	0.959184	0.979592	0.1875	0.62	0.28	0.54	0.48	0.42	0.38	0.58	0.88	0.74	0.52	0.4	0.52	Glycine/D-amino acid oxidase (deaminating) [Amino acid transport and metabolism]
COG0666	[T]	0.145833	0	0.244898	0.612245	0.0208333	0	0.04	0	0.08	0	0.14	0.38	0.16	0	0	0.04	0	Ankyrin repeat [Signal transduction mechanisms]
COG0667	[R]	0.0416667	0.04	0	0	0.0416667	0	0	0	0	0	0	0	0	0.04	0	0	0	Predicted oxidoreductase (related to aryl-alcohol dehydrogenase) [General function prediction only]
COG0668	[M]	0	0	0.244898	0.0612245	0	0.02	0	0	0	0	0	0.04	0	0	0	0	0	Small-conductance mechanosensitive channel [Cell wall/membrane/envelope biogenesis]
COG0669	[H]	0	0	0	0	0	0	0	0	0	0	0	0	0	0	0	0	0	Phosphopantetheine adenylyltransferase [Coenzyme transport and metabolism]
COG0670	[R]	0	0	0	0	0	0	0	0.00382979	0	0.00255319	0	0.0246809	0.23234	0	0.0012766	0	0	Integral membrane protein, interacts with FtsH [General function prediction only]
COG0671	[I]	0.833333	0.32	1	1	1	0.56	0.72	0.64	0.7	0.64	0.78	1	1	0.16	0.98	0.72	0.4	Membrane-associated phospholipid phosphatase [Lipid transport and metabolism]
COG0672	[P]	0.510499	0.32399	0	0	0.398895	0.365827	0.336115	0.340945	0.41706	0.370551	0.354278	0	0.0669291	0.25979	0.421995	0.406247	0.322677	High-affinity Fe2+/Pb2+ permease [Inorganic ion transport and metabolism]
COG0673	[R]	0	0.82	0	0	0	0.2	0	0.04	0.26	0.04	0.04	0	0	0.5	0	0.28	0.48	Predicted dehydrogenase [General function prediction only]
COG0674	[C]	0	0	0	0	0	0	0	0	0	0	0	0.06	0	0	0	0	0	Pyruvate:ferredoxin oxidoreductase or related 2-oxoacid:ferredoxin oxidoreductase, alpha subunit [Energy production and conversion]
COG0675	[X]	1	1	1	1	1	1	1	1	1	1	1	1	1	1	1	1	1	Transposase [Mobilome: prophages, transposons]
COG0677	[M]	0.510499	0.32399	0	0	0.398895	0.365827	0.336115	0.340945	0.41706	0.370551	0.354278	0	0.0669291	0.25979	0.421995	0.406247	0.322677	UDP-N-acetyl-D-mannosaminuronate dehydrogenase [Cell wall/membrane/envelope biogenesis]
COG0681	[U]	1	0.98	0.979592	1	1	1	1	0.7	0.66	1	0.7	1	1	1	1	1	1	Signal peptidase I [Intracellular trafficking, secretion, and vesicular transport]
COG0682	[M]	0.510499	0.32399	0	0	0.398895	0.365827	0.336115	0.340945	0.41706	0.370551	0.354278	0	0.0669291	0.25979	0.421995	0.406247	0.322677	Prolipoprotein diacylglyceryltransferase [Cell wall/membrane/envelope biogenesis]
COG0683	[E]	0	0	0	0.00194363	0	0	0	0	0	0	0	0.0409524	0	0	0	0	0	ABC-type branched-chain amino acid transport system, periplasmic component [Amino acid transport and metabolism]
COG0685	[E]	0.303571	0.1	0.0262391	0.0787172	0.223214	0.145714	0.308571	0.0485714	0.277143	0.154286	0.102857	0.308571	0.0285714	0.137143	0.105714	0.322857	0.225714	5,10-methylenetetrahydrofolate reductase [Amino acid transport and metabolism]
COG0688	[I]	0.510499	0.32399	0	0	0.398895	0.365827	0.336115	0.340945	0.41706	0.370551	0.354278	0	0.0669291	0.25979	0.421995	0.406247	0.322677	Phosphatidylserine decarboxylase [Lipid transport and metabolism]
COG0689	[J]	0.998397	0.795385	0.0910518	0.44741	0.980769	0.893846	0.852308	0.761538	0.892308	0.913846	0.935385	0.983077	0.823077	0.48	0.932308	0.826154	0.8	Ribonuclease PH [Translation, ribosomal structure and biogenesis]
COG0690	[U]	0	0	0	0	0	0	0	0.00382979	0	0.00255319	0	0.0246809	0.23234	0	0.0012766	0	0	Preprotein translocase subunit SecE [Intracellular trafficking, secretion, and vesicular transport]
COG0691	[O]	0	0	0	0.00537057	0	0	0	0	0	0	0	0.155789	0	0	0	0	0	tmRNA-binding protein [Posttranslational modification, protein turnover, chaperones]
COG0693	[R]	0	0	0	0	0	0	0	0	0	0	0	0.26	0	0	0	0	0	Putative intracellular protease/amidase [General function prediction only]
COG0695	[O]	0.510499	0.32399	0	0	0.398895	0.365827	0.336115	0.340945	0.41706	0.370551	0.354278	0	0.0669291	0.25979	0.421995	0.406247	0.322677	Glutaredoxin [Posttranslational modification, protein turnover, chaperones]
COG0697	[GER]	0	0	0.959184	1	0	0	0	0	0	0	0	0.94	0.44	0.26	0	0	0.02	Permease of the drug/metabolite transporter (DMT) superfamily []
COG0698	[G]	0.510499	0.32399	0	0	0.398895	0.365827	0.336115	0.340945	0.41706	0.370551	0.354278	0	0.0669291	0.25979	0.421995	0.406247	0.322677	Ribose 5-phosphate isomerase RpiB [Carbohydrate transport and metabolism]
COG0702	[R]	0.510499	0.32399	0	0	0.398895	0.365827	0.336115	0.340945	0.41706	0.370551	0.354278	0	0.0669291	0.25979	0.421995	0.406247	0.322677	Uncharacterized conserved protein YbjT, contains NAD(P)-binding and DUF2867 domains [General function prediction only]
COG0703	[E]	0	0	0	0	0	0	0	0	0	0	0	0	0	0	0	0	0	Shikimate kinase [Amino acid transport and metabolism]
COG0704	[P]	0.958333	0.64	0.918367	1	0.854167	0.68	0.84	0.76	0.88	0.58	0.8	0.98	0.76	0.64	0.7	0.8	0.72	Phosphate uptake regulator [Inorganic ion transport and metabolism]
COG0706	[M]	0.510499	0.32399	0	0	0.398895	0.365827	0.336115	0.340945	0.41706	0.370551	0.354278	0	0.0669291	0.25979	0.421995	0.406247	0.322677	Membrane protein insertase Oxa1/YidC/SpoIIIJ, required for the localization of integral membrane proteins [Cell wall/membrane/envelope biogenesis]
COG0707	[M]	0	0	0.14162	0.329623	0	0	0	0	0	0	0	0.771515	0.0830303	0	0	0	0	UDP-N-acetylglucosamine:LPS N-acetylglucosamine transferase [Cell wall/membrane/envelope biogenesis]
COG0708	[L]	0	0	0	0	0	0	0	0	0	0	0	0	0	0	0	0	0	Exonuclease III [Replication, recombination and repair]
COG0710	[E]	0	0	0	0	0	0	0	0	0	0	0	0.075	0	0	0	0	0	3-dehydroquinate dehydratase [Amino acid transport and metabolism]
COG0711	[C]	0.510499	0.32399	0	0	0.398895	0.365827	0.336115	0.340945	0.41706	0.370551	0.354278	0	0.0669291	0.25979	0.421995	0.406247	0.322677	FoF1-type ATP synthase, membrane subunit b or b' [Energy production and conversion]
COG0712	[C]	0.510499	0.32399	0	0	0.398895	0.365827	0.336115	0.340945	0.41706	0.370551	0.354278	0	0.0669291	0.25979	0.421995	0.406247	0.322677	FoF1-type ATP synthase, delta subunit [Energy production and conversion]
COG0713	[C]	0	0	0	0	0	0	0	0	0	0	0	0	0	0	0	0	0	NADH:ubiquinone oxidoreductase subunit 11 or 4L (chain K) [Energy production and conversion]
COG0714	[R]	0	0.32	0	0	0	0	0	0	0	0	0	0	0	0.64	0	0.06	0.08	MoxR-like ATPase [General function prediction only]
COG0715	[P]	0	0	0	0	0	0	0	0	0	0	0	0	0	0	0	0	0	ABC-type nitrate/sulfonate/bicarbonate transport system, periplasmic component [Inorganic ion transport and metabolism]
COG0717	[F]	0.9375	0.34	0.102041	0.408163	0.875	0.48	0.82	0.38	0.46	0.52	0.74	0.74	0.5	0.2	0.52	0.48	0.32	Deoxycytidine triphosphate deaminase [Nucleotide transport and metabolism]
COG0718	[R]	0.510499	0.32399	0	0	0.398895	0.365827	0.336115	0.340945	0.41706	0.370551	0.354278	0	0.0669291	0.25979	0.421995	0.406247	0.322677	Conserved DNA-binding protein YbaB (function unknown) [General function prediction only]
COG0719	[O]	1	0.98	1	1	1	1	1	1	1	1	0.9	1	1	0.98	1	1	1	Fe-S cluster assembly scaffold protein SufB [Posttranslational modification, protein turnover, chaperones]
COG0720	[H]	0.114583	0.044	0.195918	0.634694	0.58125	0.106	0.17	0.47	0.628	0.304	0.296	0.828	0.394	0.25	0.646	0.41	0.31	6-pyruvoyl-tetrahydropterin synthase [Coenzyme transport and metabolism]
COG0721	[J]	0.510499	0.32399	0	0	0.398895	0.365827	0.336115	0.340945	0.41706	0.370551	0.354278	0	0.0669291	0.25979	0.421995	0.406247	0.322677	Asp-tRNAAsn/Glu-tRNAGln amidotransferase C subunit [Translation, ribosomal structure and biogenesis]
COG0722	[E]	0	0.000909091	0.496753	0.738868	0	0	0	0.0127273	0	0.00545455	0	0.842273	0.440909	0	0.0104545	0	0	3-deoxy-D-arabino-heptulosonate 7-phosphate (DAHP) synthase [Amino acid transport and metabolism]
COG0723	[C]	0.541667	0.98	0	0.0204082	0.666667	0.14	0.88	0.18	0.5	0.22	0.22	0.08	0.04	0.74	0	0.62	0.96	Rieske Fe-S protein [Energy production and conversion]
COG0725	[P]	0.354167	0.22	0.0204082	0.102041	0.0208333	0.14	0.06	0.1	0.42	0.22	0.16	0.52	0.16	0.12	0.06	0.28	0.18	ABC-type molybdate transport system, periplasmic component [Inorganic ion transport and metabolism]
COG0726	[GM]	0.875	0.28	0.918367	0.979592	1	0.46	0.74	0.7	0.86	0.52	0.9	1	0.96	0.18	0.84	0.82	0.56	Peptidoglycan/xylan/chitin deacetylase, PgdA/CDA1 family []
COG0727	[R]	0.0989583	0.0366667	0.751701	0.940476	0.0486111	0.0366667	0.025	0.0333333	0.0716667	0.06	0.111667	0.955	0.908333	0.00666667	0.07	0.085	0.0116667	Fe-S-cluster containining protein [General function prediction only]
COG0728	[M]	0.510499	0.32399	0	0	0.398895	0.365827	0.336115	0.340945	0.41706	0.370551	0.354278	0	0.0669291	0.25979	0.421995	0.406247	0.322677	Peptidoglycan biosynthesis protein MviN/MurJ, putative lipid II flippase [Cell wall/membrane/envelope biogenesis]
COG0730	[S]	0	0	0.0408163	0.591837	0.25	0	0	0.04	0	0	0	0.2	0.3	0	0.14	0	0	Uncharacterized membrane protein YfcA [Function unknown]
COG0731	[J]	0.8125	0.44	0.346939	0.489796	0.395833	0.64	0.24	0.48	0.78	0.72	0.64	0.98	0.52	0.2	0.68	0.66	0.58	Wyosine [tRNA(Phe)-imidazoG37] synthetase, radical SAM superfamily [Translation, ribosomal structure and biogenesis]
COG0732	[V]	0.916667	0.46	0.673469	0.959184	1	0.56	0.88	0.78	0.9	0.66	0.82	1	0.92	0.18	0.86	0.82	0.66	Restriction endonuclease S subunit [Defense mechanisms]
COG0735	[P]	0.958333	0.1	0.816327	1	1	0.74	0.86	0.92	0.92	0.72	0.84	1	1	0.18	0.98	0.78	0.72	Fe2+ or Zn2+ uptake regulation protein [Inorganic ion transport and metabolism]
COG0736	[I]	0.510499	0.32399	0	0	0.398895	0.365827	0.336115	0.340945	0.41706	0.370551	0.354278	0	0.0669291	0.25979	0.421995	0.406247	0.322677	Phosphopantetheinyl transferase (holo-ACP synthase) [Lipid transport and metabolism]
COG0738	[G]	0	0	0.64898	0.732653	0	0	0	0.001	0	0.001	0	0.769	0.44	0	0.001	0	0	Fucose permease [Carbohydrate transport and metabolism]
COG0739	[M]	0.958333	0.4	0.991837	1	0.995833	0.716	0.832	0.92	0.908	0.86	0.94	1	1	0.144	0.988	0.812	0.52	Murein DD-endopeptidase MepM and murein hydrolase activator NlpD, contain LysM domain [Cell wall/membrane/envelope biogenesis]
COG0740	[O]	0.510499	0.32399	0	0	0.398895	0.365827	0.336115	0.340945	0.41706	0.370551	0.354278	0	0.0669291	0.25979	0.421995	0.406247	0.322677	ATP-dependent protease ClpP, protease subunit [Posttranslational modification, protein turnover, chaperones]
COG0741	[M]	1	0.58	1	1	1	0.96	0.9	1	1	0.98	1	1	1	0.36	1	0.88	0.82	Soluble lytic murein transglycosylase and related regulatory proteins (some contain LysM/invasin domains) [Cell wall/membrane/envelope biogenesis]
COG0742	[J]	0.510499	0.32399	0	0	0.398895	0.365827	0.336115	0.340945	0.41706	0.370551	0.354278	0	0.0669291	0.25979	0.421995	0.406247	0.322677	16S rRNA G966 N2-methylase RsmD [Translation, ribosomal structure and biogenesis]
COG0743	[I]	0.510499	0.32399	0	0	0.398895	0.365827	0.336115	0.340945	0.41706	0.370551	0.354278	0	0.0669291	0.25979	0.421995	0.406247	0.322677	1-deoxy-D-xylulose 5-phosphate reductoisomerase [Lipid transport and metabolism]
COG0744	[M]	0.510499	0.32399	0	0	0.398895	0.365827	0.336115	0.340945	0.41706	0.370551	0.354278	0	0.0669291	0.25979	0.421995	0.406247	0.322677	Membrane carboxypeptidase (penicillin-binding protein) [Cell wall/membrane/envelope biogenesis]
COG0745	[TK]	1	1	1	1	1	1	1	1	1	1	1	1	1	1	1	1	1	DNA-binding response regulator, OmpR family, contains REC and winged-helix (wHTH) domain []
COG0746	[H]	0	0	0	0	0	0	0	0	0	0	0	0	0	0	0	0	0	Molybdopterin-guanine dinucleotide biosynthesis protein A [Coenzyme transport and metabolism]
COG0747	[E]	0.458333	0.2	0.163265	0.571429	0.458333	0.22	0.26	0.18	0.08	0.26	0.22	0.44	0.48	0.36	0.48	0.06	0.02	ABC-type transport system, periplasmic component [Amino acid transport and metabolism]
COG0748	[P]	0	0.000909091	0.496753	0.738868	0	0	0	0.0127273	0	0.00545455	0	0.842273	0.440909	0	0.0104545	0	0	Putative heme iron utilization protein [Inorganic ion transport and metabolism]
COG0750	[OK]	0.683333	0.196	0.0163265	0.0734694	0.4625	0.404	0.536	0.352	0.656	0.452	0.42	0.552	0.104	0.088	0.368	0.568	0.472	Membrane-associated protease RseP, regulator of RpoE activity []
COG0751	[J]	0.510499	0.32399	0	0	0.398895	0.365827	0.336115	0.340945	0.41706	0.370551	0.354278	0	0.0669291	0.25979	0.421995	0.406247	0.322677	Glycyl-tRNA synthetase, beta subunit [Translation, ribosomal structure and biogenesis]
COG0752	[J]	0	0	0	0	0	0	0	0.00382979	0	0.00255319	0	0.0246809	0.23234	0	0.0012766	0	0	Glycyl-tRNA synthetase, alpha subunit [Translation, ribosomal structure and biogenesis]
COG0755	[O]	0	0	0.14162	0.329623	0	0	0	0	0	0	0	0.771515	0.0830303	0	0	0	0	ABC-type transport system involved in cytochrome c biogenesis, permease component [Posttranslational modification, protein turnover, chaperones]
COG0756	[FV]	0.510499	0.32399	0	0	0.398895	0.365827	0.336115	0.340945	0.41706	0.370551	0.354278	0	0.0669291	0.25979	0.421995	0.406247	0.322677	dUTPase []
COG0757	[E]	0.510499	0.32399	0	0	0.398895	0.365827	0.336115	0.340945	0.41706	0.370551	0.354278	0	0.0669291	0.25979	0.421995	0.406247	0.322677	3-dehydroquinate dehydratase [Amino acid transport and metabolism]
COG0758	[L]	0	0	0	0	0	0	0	0	0	0	0	0	0	0	0	0	0	Predicted Rossmann fold nucleotide-binding protein DprA/Smf involved in DNA uptake [Replication, recombination and repair]
COG0760	[O]	1	0.8	1	1	1	1	0.96	1	1	1	1	1	1	0.68	1	0.94	0.98	Parvulin-like peptidyl-prolyl isomerase [Posttranslational modification, protein turnover, chaperones]
COG0761	[I]	0.510499	0.32399	0	0	0.398895	0.365827	0.336115	0.340945	0.41706	0.370551	0.354278	0	0.0669291	0.25979	0.421995	0.406247	0.322677	4-Hydroxy-3-methylbut-2-enyl diphosphate reductase IspH [Lipid transport and metabolism]
COG0762	[S]	0.510499	0.32399	0	0	0.398895	0.365827	0.336115	0.340945	0.41706	0.370551	0.354278	0	0.0669291	0.25979	0.421995	0.406247	0.322677	Uncharacterized conserved protein YggT, Ycf19 family [Function unknown]
COG0763	[M]	0.510499	0.32399	0	0	0.398895	0.365827	0.336115	0.340945	0.41706	0.370551	0.354278	0	0.0669291	0.25979	0.421995	0.406247	0.322677	Lipid A disaccharide synthetase [Cell wall/membrane/envelope biogenesis]
COG0764	[I]	0.510499	0.32399	0	0	0.398895	0.365827	0.336115	0.340945	0.41706	0.370551	0.354278	0	0.0669291	0.25979	0.421995	0.406247	0.322677	3-hydroxymyristoyl/3-hydroxydecanoyl-(acyl carrier protein) dehydratase [Lipid transport and metabolism]
COG0766	[M]	0.510499	0.32399	0	0	0.398895	0.365827	0.336115	0.340945	0.41706	0.370551	0.354278	0	0.0669291	0.25979	0.421995	0.406247	0.322677	UDP-N-acetylglucosamine enolpyruvyl transferase [Cell wall/membrane/envelope biogenesis]
COG0767	[M]	0.0989583	0.0366667	0.751701	0.940476	0.0486111	0.0366667	0.025	0.0333333	0.0716667	0.06	0.111667	0.955	0.908333	0.00666667	0.07	0.085	0.0116667	ABC-type transporter Mla maintaining outer membrane lipid asymmetry, permease component MlaE [Cell wall/membrane/envelope biogenesis]
COG0768	[DM]	0.0989583	0.0366667	0.751701	0.940476	0.0486111	0.0366667	0.025	0.0333333	0.0716667	0.06	0.111667	0.955	0.908333	0.00666667	0.07	0.085	0.0116667	Cell division protein FtsI/penicillin-binding protein 2 []
COG0769	[M]	0.510499	0.32399	0	0	0.398895	0.365827	0.336115	0.340945	0.41706	0.370551	0.354278	0	0.0669291	0.25979	0.421995	0.406247	0.322677	UDP-N-acetylmuramyl tripeptide synthase [Cell wall/membrane/envelope biogenesis]
COG0770	[M]	0.510499	0.32399	0	0	0.398895	0.365827	0.336115	0.340945	0.41706	0.370551	0.354278	0	0.0669291	0.25979	0.421995	0.406247	0.322677	UDP-N-acetylmuramyl pentapeptide synthase [Cell wall/membrane/envelope biogenesis]
COG0771	[M]	0.510499	0.32399	0	0	0.398895	0.365827	0.336115	0.340945	0.41706	0.370551	0.354278	0	0.0669291	0.25979	0.421995	0.406247	0.322677	UDP-N-acetylmuramoylalanine-D-glutamate ligase [Cell wall/membrane/envelope biogenesis]
COG0772	[D]	0	0	0.14162	0.329623	0	0	0	0	0	0	0	0.771515	0.0830303	0	0	0	0	Bacterial cell division protein FtsW, lipid II flippase [Cell cycle control, cell division, chromosome partitioning]
COG0773	[M]	0.510499	0.32399	0	0	0.398895	0.365827	0.336115	0.340945	0.41706	0.370551	0.354278	0	0.0669291	0.25979	0.421995	0.406247	0.322677	UDP-N-acetylmuramate-alanine ligase [Cell wall/membrane/envelope biogenesis]
COG0774	[M]	0.510499	0.32399	0	0	0.398895	0.365827	0.336115	0.340945	0.41706	0.370551	0.354278	0	0.0669291	0.25979	0.421995	0.406247	0.322677	UDP-3-O-acyl-N-acetylglucosamine deacetylase [Cell wall/membrane/envelope biogenesis]
COG0775	[F]	0	0.00125	0.264031	0.576531	0	0	0	0.00575	0	0.00325	0	0.80575	0.4315	0	0.005	0	0	Nucleoside phosphorylase [Nucleotide transport and metabolism]
COG0776	[L]	0.125	0.02	0.265306	0.489796	0.0833333	0	0.68	0	0	0	0.16	0.56	0.7	0.02	0	0.28	0.08	Bacterial nucleoid DNA-binding protein [Replication, recombination and repair]
COG0777	[I]	0.510499	0.32399	0	0	0.398895	0.365827	0.336115	0.340945	0.41706	0.370551	0.354278	0	0.0669291	0.25979	0.421995	0.406247	0.322677	Acetyl-CoA carboxylase beta subunit [Lipid transport and metabolism]
COG0778	[C]	1	0.66	0.959184	1	0.979167	0.78	0.88	1	0.92	0.8	0.86	1	0.96	0.34	0.92	0.82	0.92	Nitroreductase [Energy production and conversion]
COG0779	[J]	0.510499	0.32399	0	0	0.398895	0.365827	0.336115	0.340945	0.41706	0.370551	0.354278	0	0.0669291	0.25979	0.421995	0.406247	0.322677	Ribosome maturation factor RimP [Translation, ribosomal structure and biogenesis]
COG0780	[J]	0	0	0	0	0	0	0	0	0	0	0	0	0	0	0	0	0	NADPH-dependent 7-cyano-7-deazaguanine reductase QueF, C-terminal domain, T-fold superfamily [Translation, ribosomal structure and biogenesis]
COG0781	[K]	0.510499	0.32399	0	0	0.398895	0.365827	0.336115	0.340945	0.41706	0.370551	0.354278	0	0.0669291	0.25979	0.421995	0.406247	0.322677	Transcription termination factor NusB [Transcription]
COG0782	[K]	0.510499	0.32399	0	0	0.398895	0.365827	0.336115	0.340945	0.41706	0.370551	0.354278	0	0.0669291	0.25979	0.421995	0.406247	0.322677	Transcription elongation factor, GreA/GreB family [Transcription]
COG0784	[T]	0	0	0.174603	0.473923	0	0	0	0	0	0	0	0.648889	0.186667	0	0	0	0	CheY chemotaxis protein or a CheY-like REC (receiver) domain [Signal transduction mechanisms]
COG0785	[CO]	0.510499	0.32399	0	0	0.398895	0.365827	0.336115	0.340945	0.41706	0.370551	0.354278	0	0.0669291	0.25979	0.421995	0.406247	0.322677	Cytochrome c biogenesis protein CcdA []
COG0787	[M]	0.510499	0.32399	0	0	0.398895	0.365827	0.336115	0.340945	0.41706	0.370551	0.354278	0	0.0669291	0.25979	0.421995	0.406247	0.322677	Alanine racemase [Cell wall/membrane/envelope biogenesis]
COG0789	[K]	0.0989583	0.0366667	0.751701	0.940476	0.0486111	0.0366667	0.025	0.0333333	0.0716667	0.06	0.111667	0.955	0.908333	0.00666667	0.07	0.085	0.0116667	DNA-binding transcriptional regulator, MerR family [Transcription]
COG0790	[T]	0	0	0.209913	0.708455	0	0	0	0	0	0	0	0.682857	0.0942857	0	0	0	0	TPR repeat [Signal transduction mechanisms]
COG0793	[O]	0	0	0	0	0	0	0	0	0	0	0	0	0	0	0	0	0	C-terminal processing protease CtpA/Prc, contains a PDZ domain [Posttranslational modification, protein turnover, chaperones]
COG0794	[GM]	0	0.000625	0.734056	0.780612	0	0	0	0.009375	0	0.004375	0	0.805	0.56125	0	0.006875	0	0	D-arabinose 5-phosphate isomerase GutQ []
COG0795	[MN]	0	0	0.14162	0.329623	0	0	0	0	0	0	0	0.771515	0.0830303	0	0	0	0	Lipopolysaccharide export LptBFGC system, permease protein LptF []
COG0796	[M]	0.510499	0.32399	0	0	0.398895	0.365827	0.336115	0.340945	0.41706	0.370551	0.354278	0	0.0669291	0.25979	0.421995	0.406247	0.322677	Glutamate racemase [Cell wall/membrane/envelope biogenesis]
COG0797	[M]	0.510499	0.32399	0	0	0.398895	0.365827	0.336115	0.340945	0.41706	0.370551	0.354278	0	0.0669291	0.25979	0.421995	0.406247	0.322677	Rare lipoprotein A, peptidoglycan hydrolase digesting "naked" glycans, contains C-terminal SPOR domain [Cell wall/membrane/envelope biogenesis]
COG0798	[P]	0.0347222	0.00666667	0.312925	0.241497	0.0381944	0.0266667	0.00333333	0.213333	0.17	0.0933333	0.0833333	0.33	0.473333	0.0166667	0.0533333	0.0966667	0.0866667	Arsenite efflux pump ArsB, ACR3 family [Inorganic ion transport and metabolism]
COG0799	[J]	0.510499	0.32399	0	0	0.398895	0.365827	0.336115	0.340945	0.41706	0.370551	0.354278	0	0.0669291	0.25979	0.421995	0.406247	0.322677	Ribosomal silencing factor RsfS, regulates association of 30S and 50S subunits [Translation, ribosomal structure and biogenesis]
COG0801	[H]	0	0	0	0.00194363	0	0	0	0	0	0	0	0.0409524	0	0	0	0	0	7,8-dihydro-6-hydroxymethylpterin-pyrophosphokinase [Coenzyme transport and metabolism]
COG0802	[J]	0.510499	0.32399	0	0	0.398895	0.365827	0.336115	0.340945	0.41706	0.370551	0.354278	0	0.0669291	0.25979	0.421995	0.406247	0.322677	tRNA A37 threonylcarbamoyladenosine biosynthesis protein TsaE [Translation, ribosomal structure and biogenesis]
COG0805	[U]	0.125	0.09	0	0	0	0.015	0	0	0.045	0.015	0.05	0.045	0	0.08	0	0.1	0.04	Sec-independent protein secretion pathway component TatC [Intracellular trafficking, secretion, and vesicular transport]
COG0806	[J]	0	0.00125	0.264031	0.576531	0	0	0	0.00575	0	0.00325	0	0.80575	0.4315	0	0.005	0	0	Ribosomal 30S subunit maturation factor RimM, required for 16S rRNA processing [Translation, ribosomal structure and biogenesis]
COG0807	[H]	0.645833	0.14	0.938776	1	0.854167	0.38	0.76	0.84	0.9	0.5	0.72	1	0.8	0.1	0.86	0.68	0.56	GTP cyclohydrolase II [Coenzyme transport and metabolism]
COG0809	[J]	0	0	0	0	0	0	0	0	0	0	0	0	0	0	0	0	0	S-adenosylmethionine:tRNA-ribosyltransferase-isomerase (queuine synthetase) [Translation, ribosomal structure and biogenesis]
COG0810	[M]	0.0989583	0.0366667	0.751701	0.940476	0.0486111	0.0366667	0.025	0.0333333	0.0716667	0.06	0.111667	0.955	0.908333	0.00666667	0.07	0.085	0.0116667	Periplasmic protein TonB, links inner and outer membranes [Cell wall/membrane/envelope biogenesis]
COG0811	[U]	0	0	0.14162	0.329623	0	0	0	0	0	0	0	0.771515	0.0830303	0	0	0	0	Biopolymer transport protein ExbB/TolQ [Intracellular trafficking, secretion, and vesicular transport]
COG0812	[M]	0.510499	0.32399	0	0	0.398895	0.365827	0.336115	0.340945	0.41706	0.370551	0.354278	0	0.0669291	0.25979	0.421995	0.406247	0.322677	UDP-N-acetylenolpyruvoylglucosamine reductase [Cell wall/membrane/envelope biogenesis]
COG0813	[F]	0	0	0.845481	0.880466	0	0	0	0.0228571	0	0.0114286	0	0.948571	0.817143	0	0.02	0	0	Purine-nucleoside phosphorylase [Nucleotide transport and metabolism]
COG0815	[M]	0	0	0.209913	0.708455	0	0	0	0	0	0	0	0.682857	0.0942857	0	0	0	0	Apolipoprotein N-acyltransferase [Cell wall/membrane/envelope biogenesis]
COG0816	[K]	0.510499	0.32399	0	0	0.398895	0.365827	0.336115	0.340945	0.41706	0.370551	0.354278	0	0.0669291	0.25979	0.421995	0.406247	0.322677	RNase H-fold protein, predicted Holliday junction resolvase in Firmicutes and mycoplasms, involved in anti-termination at Rho-dependent terminators [Transcription]
COG0817	[L]	0.510499	0.32399	0	0	0.398895	0.365827	0.336115	0.340945	0.41706	0.370551	0.354278	0	0.0669291	0.25979	0.421995	0.406247	0.322677	Holliday junction resolvasome RuvABC endonuclease subunit [Replication, recombination and repair]
COG0819	[H]	0	0	0.845481	0.880466	0	0	0	0.0228571	0	0.0114286	0	0.948571	0.817143	0	0.02	0	0	Thiaminase [Coenzyme transport and metabolism]
COG0820	[J]	0.510499	0.32399	0	0	0.398895	0.365827	0.336115	0.340945	0.41706	0.370551	0.354278	0	0.0669291	0.25979	0.421995	0.406247	0.322677	Adenine C2-methylase RlmN of 23S rRNA A2503 and tRNA A37 [Translation, ribosomal structure and biogenesis]
COG0821	[I]	0.510499	0.32399	0	0	0.398895	0.365827	0.336115	0.340945	0.41706	0.370551	0.354278	0	0.0669291	0.25979	0.421995	0.406247	0.322677	4-hydroxy-3-methylbut-2-en-1-yl diphosphate synthase IspG/GcpE [Lipid transport and metabolism]
COG0822	[O]	0.822917	0.355	0.0153061	0.0204082	0.369792	0.43	0.49	0.16	0.435	0.455	0.665	0.215	0.03	0.135	0.2	0.585	0.405	NifU homolog involved in Fe-S cluster formation [Posttranslational modification, protein turnover, chaperones]
COG0823	[U]	0.0104167	0.02	0.0816327	0.244898	0	0	0	0	0	0.01	0	0.67	0.18	0	0	0	0	Periplasmic component of the Tol biopolymer transport system [Intracellular trafficking, secretion, and vesicular transport]
COG0824	[I]	0.125	0.09	0	0	0	0.015	0	0	0.045	0.015	0.05	0.045	0	0.08	0	0.1	0.04	Acyl-CoA thioesterase FadM [Lipid transport and metabolism]
COG0825	[I]	0.510499	0.32399	0	0	0.398895	0.365827	0.336115	0.340945	0.41706	0.370551	0.354278	0	0.0669291	0.25979	0.421995	0.406247	0.322677	Acetyl-CoA carboxylase alpha subunit [Lipid transport and metabolism]
COG0826	[O]	0	0.000909091	0.496753	0.738868	0	0	0	0.0127273	0	0.00545455	0	0.842273	0.440909	0	0.0104545	0	0	Collagenase-like protease, PrtC family [Posttranslational modification, protein turnover, chaperones]
COG0827	[L]	0	0	0	0	0	0	0	0	0	0	0	0	0	0	0	0	0	Adenine-specific DNA methylase [Replication, recombination and repair]
COG0828	[J]	0.510499	0.32399	0	0	0.398895	0.365827	0.336115	0.340945	0.41706	0.370551	0.354278	0	0.0669291	0.25979	0.421995	0.406247	0.322677	Ribosomal protein S21 [Translation, ribosomal structure and biogenesis]
COG0833	[E]	0.0277778	0.453333	0.00680272	0.292517	0	0.48	0.166667	0.64	0.646667	0.66	0.633333	0.326667	0.633333	0.426667	0.686667	0.546667	0.566667	Amino acid permease [Amino acid transport and metabolism]
COG0835	[NT]	0	0	0.174603	0.473923	0	0	0	0	0	0	0	0.648889	0.186667	0	0	0	0	Chemotaxis signal transduction protein []
COG0837	[G]	0	0	0	0.00537057	0	0	0	0	0	0	0	0.155789	0	0	0	0	0	Glucokinase [Carbohydrate transport and metabolism]
COG0838	[C]	0.202778	0.032	0.234014	0.67483	0.794444	0.266667	0.437333	0.508	0.664	0.370667	0.321333	0.922667	0.488	0.117333	0.682667	0.445333	0.412	NADH:ubiquinone oxidoreductase subunit 3 (chain A) [Energy production and conversion]
COG0839	[C]	0.1875	0.18	0	0.0204082	0	0.08	0	0	0.18	0.16	0.14	0.26	0.02	0.08	0	0.3	0.14	NADH:ubiquinone oxidoreductase subunit 6 (chain J) [Energy production and conversion]
COG0840	[NT]	1	1	1	1	1	1	1	1	1	1	1	1	1	1	1	1	1	Methyl-accepting chemotaxis protein []
COG0841	[V]	0.833333	0.18	1	1	1	0.5	1	0.86	0.78	0.28	1	1	1	1	0.98	0.98	0.74	Multidrug efflux pump subunit AcrB [Defense mechanisms]
COG0842	[V]	0.1875	0.5	0.959184	0.510204	0	0.4	0.02	0.38	0.46	0.44	0.38	0.74	0.64	0.68	0.16	0.22	0.2	ABC-type multidrug transport system, permease component [Defense mechanisms]
COG0843	[C]	0.0125	0.016	0	0	0	0	0	0	0.008	0	0	0.008	0	0.008	0	0.004	0.004	Heme/copper-type cytochrome/quinol oxidase, subunit 1 [Energy production and conversion]
COG0845	[MV]	1	1	1	1	1	1	1	1	1	1	1	1	1	1	1	1	1	Multidrug efflux pump subunit AcrA (membrane-fusion protein) []
COG0846	[O]	0	0	0	0.00537057	0	0	0	0	0	0	0	0.155789	0	0	0	0	0	NAD-dependent protein deacetylase, SIR2 family [Posttranslational modification, protein turnover, chaperones]
COG0847	[L]	0	0	0.209913	0.708455	0	0	0	0	0	0	0	0.682857	0.0942857	0	0	0	0	DNA polymerase III, epsilon subunit or related 3'-5' exonuclease [Replication, recombination and repair]
COG0848	[U]	0	0	0.14162	0.329623	0	0	0	0	0	0	0	0.771515	0.0830303	0	0	0	0	Biopolymer transport protein ExbD [Intracellular trafficking, secretion, and vesicular transport]
COG0849	[D]	0	0	0.14162	0.329623	0	0	0	0	0	0	0	0.771515	0.0830303	0	0	0	0	Cell division ATPase FtsA [Cell cycle control, cell division, chromosome partitioning]
COG0852	[C]	0.998397	0.795385	0.0910518	0.44741	0.980769	0.893846	0.852308	0.761538	0.892308	0.913846	0.935385	0.983077	0.823077	0.48	0.932308	0.826154	0.8	NADH:ubiquinone oxidoreductase 27 kD subunit (chain C) [Energy production and conversion]
COG0853	[H]	0.510499	0.32399	0	0	0.398895	0.365827	0.336115	0.340945	0.41706	0.370551	0.354278	0	0.0669291	0.25979	0.421995	0.406247	0.322677	Aspartate 1-decarboxylase [Coenzyme transport and metabolism]
COG0854	[H]	0.510499	0.32399	0	0	0.398895	0.365827	0.336115	0.340945	0.41706	0.370551	0.354278	0	0.0669291	0.25979	0.421995	0.406247	0.322677	Pyridoxine 5'-phosphate synthase PdxJ [Coenzyme transport and metabolism]
COG0856	[F]	0.958333	0.76	0.0204082	0.836735	0.541667	0.9	0.46	0.44	0.86	0.96	0.94	1	0.98	0.58	0.72	0.82	0.42	Orotate phosphoribosyltransferase homolog [Nucleotide transport and metabolism]
COG0858	[J]	0.510499	0.32399	0	0	0.398895	0.365827	0.336115	0.340945	0.41706	0.370551	0.354278	0	0.0669291	0.25979	0.421995	0.406247	0.322677	Ribosome-binding factor A [Translation, ribosomal structure and biogenesis]
COG0859	[M]	1	1	1	1	1	1	1	1	1	1	1	1	1	1	1	1	1	ADP-heptose:LPS heptosyltransferase [Cell wall/membrane/envelope biogenesis]
COG0860	[M]	0.510499	0.32399	0	0	0.398895	0.365827	0.336115	0.340945	0.41706	0.370551	0.354278	0	0.0669291	0.25979	0.421995	0.406247	0.322677	N-acetylmuramoyl-L-alanine amidase [Cell wall/membrane/envelope biogenesis]
COG0863	[L]	1	0.76	0.979592	0.979592	0.708333	0.86	0.58	0.76	0.82	0.92	0.9	1	0.94	0.58	0.88	0.82	0.82	DNA modification methylase [Replication, recombination and repair]
COG0864	[K]	0.125	0.0166667	0.255102	0.258503	0.239583	0.163333	0.113333	0.436667	0.35	0.19	0.146667	0.416667	0.626667	0.01	0.296667	0.0966667	0.103333	Metal-responsive transcriptional regulator, contains CopG/Arc/MetJ DNA-binding domain [Transcription]
COG1002	[V]	0	0.000625	0.734056	0.780612	0	0	0	0.009375	0	0.004375	0	0.805	0.56125	0	0.006875	0	0	Type II restriction/modification system, DNA methylase subunit YeeA [Defense mechanisms]
COG1003	[E]	0.114583	0.044	0.195918	0.634694	0.58125	0.106	0.17	0.47	0.628	0.304	0.296	0.828	0.394	0.25	0.646	0.41	0.31	Glycine cleavage system protein P (pyridoxal-binding), C-terminal domain [Amino acid transport and metabolism]
COG1004	[M]	0.510499	0.32399	0	0	0.398895	0.365827	0.336115	0.340945	0.41706	0.370551	0.354278	0	0.0669291	0.25979	0.421995	0.406247	0.322677	UDP-glucose 6-dehydrogenase [Cell wall/membrane/envelope biogenesis]
COG1005	[C]	0.114583	0.05	0.0204082	0.0510204	0	0.06	0	0.01	0.26	0.03	0.06	0.58	0.03	0.07	0.03	0.09	0.06	NADH:ubiquinone oxidoreductase subunit 1 (chain H) [Energy production and conversion]
COG1007	[C]	0.520833	0.16	0.0204082	0.265306	0.1875	0.28	0.14	0.14	0.6	0.18	0.3	0.62	0.28	0.12	0.18	0.52	0.18	NADH:ubiquinone oxidoreductase subunit 2 (chain N) [Energy production and conversion]
COG1008	[C]	0.1875	0.06	0.244898	0.877551	0.270833	0.18	0.28	0.08	0.14	0.3	0.08	0.98	0.82	0.08	0.34	0.22	0.18	NADH:ubiquinone oxidoreductase subunit 4 (chain M) [Energy production and conversion]
COG1009	[CP]	1	0.88	1	1	1	1	1	1	1	1	1	1	1	0.98	1	1	1	NADH:ubiquinone oxidoreductase subunit 5 (chain L)/Multisubunit Na+/H+ antiporter, MnhA subunit []
COG1010	[H]	0	0	0	0	0	0	0	0	0	0	0	0.04	0	0	0	0	0	Precorrin-3B methylase [Coenzyme transport and metabolism]
COG1011	[H]	0	0	0	0	0	0	0	0	0	0	0	0	0	0	0	0	0	FMN phosphatase YigB, HAD superfamily [Coenzyme transport and metabolism]
COG1012	[C]	0.0208333	0	0.918367	0.918367	0.229167	0	0.02	0.02	0.02	0	0.16	1	0.7	0.08	0.14	0.16	0	Acyl-CoA reductase or other NAD-dependent aldehyde dehydrogenase [Energy production and conversion]
COG1013	[C]	0	0	0	0	0	0	0	0	0	0	0	0	0	0	0	0	0	Pyruvate:ferredoxin oxidoreductase or related 2-oxoacid:ferredoxin oxidoreductase, beta subunit [Energy production and conversion]
COG1014	[C]	0.8125	0.32	0.612245	0.918367	0.875	0.48	0.62	0.24	0.36	0.48	0.6	1	0.82	0.12	0.46	0.6	0.52	Pyruvate:ferredoxin oxidoreductase or related 2-oxoacid:ferredoxin oxidoreductase, gamma subunit [Energy production and conversion]
COG1017	[C]	0.510499	0.32399	0	0	0.398895	0.365827	0.336115	0.340945	0.41706	0.370551	0.354278	0	0.0669291	0.25979	0.421995	0.406247	0.322677	Hemoglobin-like flavoprotein [Energy production and conversion]
COG1018	[C]	0.0833333	0	0.163265	0.693878	0.0416667	0	0	0	0.02	0.04	0.06	0.92	0.42	0	0.02	0	0	Ferredoxin-NADP reductase [Energy production and conversion]
COG1019	[H]	0.0551471	0.00823529	0.0108043	0.170468	0	0.02	0.0317647	0.00470588	0.00705882	0.00588235	0.0505882	0.182353	0	0	0	0.0447059	0	Phosphopantetheine adenylyltransferase [Coenzyme transport and metabolism]
COG1023	[G]	0.510499	0.32399	0	0	0.398895	0.365827	0.336115	0.340945	0.41706	0.370551	0.354278	0	0.0669291	0.25979	0.421995	0.406247	0.322677	6-phosphogluconate dehydrogenase (decarboxylating) [Carbohydrate transport and metabolism]
COG1024	[I]	0.208333	0.5	0	0.22449	0	0.12	0.02	0.04	0	0	0.52	0.52	0.22	0.62	0	0.08	0.02	Enoyl-CoA hydratase/carnithine racemase [Lipid transport and metabolism]
COG1027	[E]	0.916667	0.326667	0.965986	1	0.986111	0.646667	0.846667	0.88	0.913333	0.773333	0.9	0.993333	0.92	0.206667	0.946667	0.793333	0.626667	Aspartate ammonia-lyase [Amino acid transport and metabolism]
COG1028	[IQR]	0	0	0.0612245	0.0408163	0	0	0	0	0	0	0	0.12	0	0	0	0	0	NAD(P)-dependent dehydrogenase, short-chain alcohol dehydrogenase family []
COG1030	[O]	1	0.88	0.959184	1	1	0.92	0.88	0.96	0.94	0.98	0.96	1	1	0.76	1	0.9	0.92	Membrane-bound serine protease (ClpP class) [Posttranslational modification, protein turnover, chaperones]
COG1032	[R]	0.958333	0.98	1	1	0.979167	1	0.92	0.96	0.96	1	0.96	1	1	0.94	1	1	0.98	Radical SAM superfamily enzyme YgiQ, UPF0313 family [General function prediction only]
COG1033	[R]	0.03125	0.04	0.163265	0	0	0	0	0	0	0	0	0.01	0	0	0	0	0	Predicted exporter protein, RND superfamily [General function prediction only]
COG1034	[C]	0	0.00125	0.264031	0.576531	0	0	0	0.00575	0	0.00325	0	0.80575	0.4315	0	0.005	0	0	NADH dehydrogenase/NADH:ubiquinone oxidoreductase 75 kD subunit (chain G) [Energy production and conversion]
COG1040	[R]	0	0	0	0	0	0	0	0.00382979	0	0.00255319	0	0.0246809	0.23234	0	0.0012766	0	0	Predicted amidophosphoribosyltransferases [General function prediction only]
COG1041	[J]	0.0551471	0.00823529	0.0108043	0.170468	0	0.02	0.0317647	0.00470588	0.00705882	0.00588235	0.0505882	0.182353	0	0	0	0.0447059	0	tRNA G10 N-methylase Trm11 [Translation, ribosomal structure and biogenesis]
COG1042	[C]	0	0	0	0	0	0	0	0	0	0	0	0.0933333	0	0	0	0	0	Acyl-CoA synthetase (NDP forming) [Energy production and conversion]
COG1043	[M]	0	0	0.14162	0.329623	0	0	0	0	0	0	0	0.771515	0.0830303	0	0	0	0	Acyl-[acyl carrier protein]--UDP-N-acetylglucosamine O-acyltransferase [Cell wall/membrane/envelope biogenesis]
COG1044	[M]	0.510499	0.32399	0	0	0.398895	0.365827	0.336115	0.340945	0.41706	0.370551	0.354278	0	0.0669291	0.25979	0.421995	0.406247	0.322677	UDP-3-O-[3-hydroxymyristoyl] glucosamine N-acyltransferase [Cell wall/membrane/envelope biogenesis]
COG1045	[E]	0.510499	0.32399	0	0	0.398895	0.365827	0.336115	0.340945	0.41706	0.370551	0.354278	0	0.0669291	0.25979	0.421995	0.406247	0.322677	Serine acetyltransferase [Amino acid transport and metabolism]
COG1047	[O]	1	0.78	0.816327	0.979592	0.979167	0.9	0.86	0.96	0.94	0.94	0.92	1	0.96	0.68	1	0.84	0.78	FKBP-type peptidyl-prolyl cis-trans isomerase 2 [Posttranslational modification, protein turnover, chaperones]
COG1048	[C]	0.125	0.12	0.979592	1	0.8125	0.46	0.22	0.88	0.5	0.58	0.12	0.98	0.92	0.3	0.86	0.24	0.36	Aconitase A [Energy production and conversion]
COG1051	[F]	0.979167	1	0.693878	0.836735	0.979167	0.96	0.98	0.94	1	0.88	0.94	0.84	1	1	0.58	0.88	0.98	ADP-ribose pyrophosphatase YjhB, NUDIX family [Nucleotide transport and metabolism]
COG1052	[CHR]	0.979167	0.84	0.163265	0.102041	0.604167	0.84	0.82	0.4	0.74	0.96	0.94	0.62	0.88	0.62	0.72	0.94	0.98	Lactate dehydrogenase or related 2-hydroxyacid dehydrogenase []
COG1053	[C]	1	0.98	1	1	1	1	0.98	1	0.98	1	1	1	1	1	1	1	1	Succinate dehydrogenase/fumarate reductase, flavoprotein subunit [Energy production and conversion]
COG1055	[P]	0.979167	0.473333	0.22449	0.85034	0.875	0.626667	0.706667	0.38	0.46	0.64	0.826667	0.993333	0.826667	0.18	0.766667	0.633333	0.34	Na+/H+ antiporter NhaD or related arsenite permease [Inorganic ion transport and metabolism]
COG1056	[H]	0.428241	0.14	0.6678	0.824263	0.570602	0.235556	0.321111	0.535556	0.582222	0.271111	0.4	0.627778	0.16	0.0677778	0.593333	0.457778	0.238889	Nicotinamide mononucleotide adenylyltransferase [Coenzyme transport and metabolism]
COG1057	[H]	0.510499	0.32399	0	0	0.398895	0.365827	0.336115	0.340945	0.41706	0.370551	0.354278	0	0.0669291	0.25979	0.421995	0.406247	0.322677	Nicotinic acid mononucleotide adenylyltransferase [Coenzyme transport and metabolism]
COG1058	[R]	0.625	0.24	0.877551	0.673469	0.229167	0.36	0.24	0.06	0.5	0.52	0.6	0.86	0.48	0.14	0.3	0.66	0.24	Predicted nucleotide-utilizing enzyme related to molybdopterin-biosynthesis enzyme MoeA [General function prediction only]
COG1059	[LV]	0.0551471	0.00823529	0.0108043	0.170468	0	0.02	0.0317647	0.00470588	0.00705882	0.00588235	0.0505882	0.182353	0	0	0	0.0447059	0	Thermostable 8-oxoguanine DNA glycosylase []
COG1060	[H]	1	0.9	1	1	1	1	0.98	1	1	1	1	1	1	1	1	1	1	2-iminoacetate synthase ThiH (tyrosine cleavage enzyme, thamine biosynthesis) [Coenzyme transport and metabolism]
COG1061	[KL]	0.291667	0.68	0.183673	0.387755	0.145833	0.38	0.06	0.32	0.3	0.6	0.3	1	0.96	0.52	0.44	0.5	0.5	Superfamily II DNA or RNA helicase []
COG1063	[ER]	1	0.91	1	1	1	1	1	1	1	1	1	1	1	0.86	1	1	0.98	Threonine dehydrogenase or related Zn-dependent dehydrogenase []
COG1064	[G]	0.541667	0.14	0	0	0.0833333	0.04	0.44	0	0	0	0	0.14	0.02	0.02	0	0.36	0.42	D-arabinose 1-dehydrogenase, Zn-dependent alcohol dehydrogenase family [Carbohydrate transport and metabolism]
COG1066	[O]	0.510499	0.32399	0	0	0.398895	0.365827	0.336115	0.340945	0.41706	0.370551	0.354278	0	0.0669291	0.25979	0.421995	0.406247	0.322677	Predicted ATP-dependent serine protease [Posttranslational modification, protein turnover, chaperones]
COG1070	[G]	0	0	0.64898	0.732653	0	0	0	0.001	0	0.001	0	0.769	0.44	0	0.001	0	0	Sugar (pentulose or hexulose) kinase [Carbohydrate transport and metabolism]
COG1071	[C]	0.895833	0.18	0.693878	1	1	0.4	0.88	0.58	0.76	0.5	0.74	0.98	0.8	0.1	0.9	0.66	0.22	TPP-dependent pyruvate or acetoin dehydrogenase subunit alpha [Energy production and conversion]
COG1072	[H]	0	0	0	0	0	0	0	0	0	0	0	0	0	0	0	0	0	Panthothenate kinase [Coenzyme transport and metabolism]
COG1073	[T]	1	1	1	1	1	1	1	1	1	1	1	1	1	0.98	1	1	1	Fermentation-respiration switch protein FrsA, has esterase activity, DUF1100 family [Signal transduction mechanisms]
COG1074	[L]	0	0	0	0	0	0	0	0	0	0	0	0	0	0	0	0	0	ATP-dependent exoDNAse (exonuclease V) beta subunit (contains helicase and exonuclease domains) [Replication, recombination and repair]
COG1075	[I]	0	0	0.0306122	0.0204082	0	0	0	0	0	0	0	0.33	0.11	0	0	0	0	Triacylglycerol esterase/lipase EstA, alpha/beta hydrolase fold [Lipid transport and metabolism]
COG1076	[O]	0.510499	0.32399	0	0	0.398895	0.365827	0.336115	0.340945	0.41706	0.370551	0.354278	0	0.0669291	0.25979	0.421995	0.406247	0.322677	DnaJ-domain-containing proteins 1 [Posttranslational modification, protein turnover, chaperones]
COG1077	[D]	0.510499	0.32399	0	0	0.398895	0.365827	0.336115	0.340945	0.41706	0.370551	0.354278	0	0.0669291	0.25979	0.421995	0.406247	0.322677	Actin-like ATPase involved in cell morphogenesis [Cell cycle control, cell division, chromosome partitioning]
COG1078	[R]	0.125	0.09	0	0	0	0.015	0	0	0.045	0.015	0.05	0.045	0	0.08	0	0.1	0.04	HD superfamily phosphohydrolase [General function prediction only]
COG1084	[R]	0.0208333	0	0	0	0	0	0	0	0	0	0	0.106667	0	0	0	0	0	GTP-binding protein, GTP1/Obg family [General function prediction only]
COG1085	[G]	0.510499	0.32399	0	0	0.398895	0.365827	0.336115	0.340945	0.41706	0.370551	0.354278	0	0.0669291	0.25979	0.421995	0.406247	0.322677	Galactose-1-phosphate uridylyltransferase [Carbohydrate transport and metabolism]
COG1087	[M]	0.510499	0.32399	0	0	0.398895	0.365827	0.336115	0.340945	0.41706	0.370551	0.354278	0	0.0669291	0.25979	0.421995	0.406247	0.322677	UDP-glucose 4-epimerase [Cell wall/membrane/envelope biogenesis]
COG1088	[M]	0.510499	0.32399	0	0	0.398895	0.365827	0.336115	0.340945	0.41706	0.370551	0.354278	0	0.0669291	0.25979	0.421995	0.406247	0.322677	dTDP-D-glucose 4,6-dehydratase [Cell wall/membrane/envelope biogenesis]
COG1089	[M]	0	0	0	0	0	0	0	0	0	0	0	0	0	0	0	0	0	GDP-D-mannose dehydratase [Cell wall/membrane/envelope biogenesis]
COG1090	[R]	0.125	0.0166667	0.255102	0.258503	0.239583	0.163333	0.113333	0.436667	0.35	0.19	0.146667	0.416667	0.626667	0.01	0.296667	0.0966667	0.103333	NAD dependent epimerase/dehydratase family enzyme [General function prediction only]
COG1091	[M]	0	0	0	0	0	0	0	0	0	0	0	0	0	0	0	0	0	dTDP-4-dehydrorhamnose reductase [Cell wall/membrane/envelope biogenesis]
COG1092	[J]	0.510499	0.32399	0	0	0.398895	0.365827	0.336115	0.340945	0.41706	0.370551	0.354278	0	0.0669291	0.25979	0.421995	0.406247	0.322677	23S rRNA G2069 N7-methylase RlmK or C1962 C5-methylase RlmI [Translation, ribosomal structure and biogenesis]
COG1093	[J]	0.942402	0.535294	0.931573	0.996399	0.965686	0.637647	0.802353	0.784706	0.870588	0.718824	0.878824	0.975294	0.858824	0.18	0.891765	0.78	0.721176	Translation initiation factor 2, alpha subunit (eIF-2alpha) [Translation, ribosomal structure and biogenesis]
COG1094	[J]	0	0	0.496599	0.404762	0	0	0	0	0.02	0.01	0	0.196667	0	0	0	0	0	rRNA processing protein Krr1/Pno1, contains KH domain [Translation, ribosomal structure and biogenesis]
COG1095	[K]	0.942402	0.535294	0.931573	0.996399	0.965686	0.637647	0.802353	0.784706	0.870588	0.718824	0.878824	0.975294	0.858824	0.18	0.891765	0.78	0.721176	DNA-directed RNA polymerase, subunit E'/Rpb7 [Transcription]
COG1096	[J]	0	0	0.00510204	0	0	0	0	0	0	0	0	0	0	0	0	0	0	Exosome complex RNA-binding protein Csl4, contains S1 and Zn-ribbon domains [Translation, ribosomal structure and biogenesis]
COG1097	[J]	0.380952	0.234286	0.470845	0.473761	0.0833333	0.342857	0.101429	0.14	0.542857	0.421429	0.565714	0.651429	0.191429	0.0842857	0.105714	0.574286	0.247143	Exosome complex RNA-binding protein Rrp4, contains S1 and KH domains [Translation, ribosomal structure and biogenesis]
COG1100	[R]	1	0.98	1	1	1	1	1	1	1	1	1	1	1	1	1	1	1	GTPase SAR1 family domain [General function prediction only]
COG1102	[F]	0	0	0	0	0.0416667	0	0	0.02	0.02	0	0	0.5	0.16	0.02	0.02	0	0	Cytidylate kinase [Nucleotide transport and metabolism]
COG1104	[E]	0	0.01	0.142857	0.214286	0	0	0.02	0	0.02	0	0.13	0.16	0.35	0.01	0	0.17	0	Cysteine sulfinate desulfinase/cysteine desulfurase or related enzyme [Amino acid transport and metabolism]
COG1106	[R]	0	0	0	0	0	0	0	0	0	0	0	0.06	0	0	0	0	0	ATPase/GTPase, AAA15 family [General function prediction only]
COG1107	[L]	0	0.000909091	0.496753	0.738868	0	0	0	0.0127273	0	0.00545455	0	0.842273	0.440909	0	0.0104545	0	0	Archaea-specific RecJ-like exonuclease, contains DnaJ-type Zn finger domain [Replication, recombination and repair]
COG1109	[G]	0.6875	0.28	0.183673	0.938776	0.645833	0.6	0.72	0.6	0.14	0.56	0.34	0.96	0.92	0.18	0.78	0.26	0.62	Phosphomannomutase [Carbohydrate transport and metabolism]
COG1110	[L]	0.510499	0.32399	0	0	0.398895	0.365827	0.336115	0.340945	0.41706	0.370551	0.354278	0	0.0669291	0.25979	0.421995	0.406247	0.322677	Reverse gyrase [Replication, recombination and repair]
COG1111	[L]	0	0.02	0	0	0	0	0	0	0	0	0	0	0	0	0	0	0	ERCC4-related helicase [Replication, recombination and repair]
COG1112	[L]	0.0208333	0.08	0	0	0.0625	0.04	0.18	0	0	0	0.02	0	0	0	0.04	0.1	0.04	Superfamily I DNA and/or RNA helicase [Replication, recombination and repair]
COG1113	[E]	0.229167	0.06	0.0204082	0.0816327	0.291667	0.18	0.1	0.04	0.04	0.2	0.04	0.58	0.2	0	0.16	0.04	0.02	L-asparagine transporter and related permeases [Amino acid transport and metabolism]
COG1116	[P]	0.666667	0.38	1	1	0.958333	0.76	0.88	0.98	0.86	0.64	0.26	1	0.9	0.34	0.92	0.66	0.86	ABC-type nitrate/sulfonate/bicarbonate transport system, ATPase component [Inorganic ion transport and metabolism]
COG1117	[P]	0.510499	0.32399	0	0	0.398895	0.365827	0.336115	0.340945	0.41706	0.370551	0.354278	0	0.0669291	0.25979	0.421995	0.406247	0.322677	ABC-type phosphate transport system, ATPase component [Inorganic ion transport and metabolism]
COG1119	[P]	0	0.00125	0.264031	0.576531	0	0	0	0.00575	0	0.00325	0	0.80575	0.4315	0	0.005	0	0	ABC-type molybdenum transport system, ATPase component/photorepair protein PhrA [Inorganic ion transport and metabolism]
COG1120	[PH]	0	0	0	0	0	0	0	0	0	0	0	0.075	0	0	0	0	0	ABC-type cobalamin/Fe3+-siderophores transport system, ATPase component []
COG1121	[P]	0.00208333	0	0.604082	0.634694	0	0	0	0.004	0	0.002	0	0.77	0.544	0	0.004	0	0.002	ABC-type Mn2+/Zn2+ transport system, ATPase component [Inorganic ion transport and metabolism]
COG1122	[PR]	0.270833	0.213333	0.217687	0.244898	0.395833	0.306667	0.26	0.446667	0.413333	0.46	0.406667	0.433333	0.686667	0.146667	0.666667	0.473333	0.433333	Energy-coupling factor transporter ATP-binding protein EcfA2 []
COG1123	[O]	0	0.0328571	0.714286	0.699708	0	0	0	0.00285714	0.00142857	0	0	0.374286	0.262857	0.00142857	0.00142857	0	0	ABC-type glutathione transport system ATPase component, contains duplicated ATPase domain [Posttranslational modification, protein turnover, chaperones]
COG1127	[M]	0.0989583	0.0366667	0.751701	0.940476	0.0486111	0.0366667	0.025	0.0333333	0.0716667	0.06	0.111667	0.955	0.908333	0.00666667	0.07	0.085	0.0116667	ABC-type transporter Mla maintaining outer membrane lipid asymmetry, ATPase component MlaF [Cell wall/membrane/envelope biogenesis]
COG1131	[V]	0.458333	0.82	0.979592	1	0.791667	0.68	0.28	0.9	0.78	0.96	0.82	1	0.98	0.94	0.76	0.78	0.78	ABC-type multidrug transport system, ATPase component [Defense mechanisms]
COG1132	[V]	0.0833333	0.84	0	0	0.0416667	0.34	0.12	0.06	0.06	0.26	0.42	0	0	0.92	0.18	0.38	0.46	ABC-type multidrug transport system, ATPase and permease component [Defense mechanisms]
COG1134	[GM]	0	0	0.209913	0.708455	0	0	0	0	0	0	0	0.682857	0.0942857	0	0	0	0	ABC-type polysaccharide/polyol phosphate transport system, ATPase component []
COG1135	[E]	0.510499	0.32399	0	0	0.398895	0.365827	0.336115	0.340945	0.41706	0.370551	0.354278	0	0.0669291	0.25979	0.421995	0.406247	0.322677	ABC-type methionine transport system, ATPase component [Amino acid transport and metabolism]
COG1136	[M]	1	0.52	1	1	1	0.76	0.9	1	0.98	0.88	1	1	1	0.26	1	0.84	0.74	ABC-type lipoprotein export system, ATPase component [Cell wall/membrane/envelope biogenesis]
COG1137	[M]	0	0	0	0	0	0	0	0	0	0	0	0	0	0	0	0	0	ABC-type lipopolysaccharide export system, ATPase component [Cell wall/membrane/envelope biogenesis]
COG1139	[C]	0	0	0	0	0	0	0	0	0	0	0	0	0	0	0	0	0	L-lactate utilization protein LutB, contains a ferredoxin-type domain [Energy production and conversion]
COG1141	[C]	0	0	0.64898	0.732653	0	0	0	0.001	0	0.001	0	0.769	0.44	0	0.001	0	0	Ferredoxin [Energy production and conversion]
COG1143	[C]	0.0208333	0.04	0.0204082	0.163265	0	0	0	0.04	0.12	0	0.1	0.22	0	0.12	0.04	0.22	0.14	Formate hydrogenlyase subunit 6/NADH:ubiquinone oxidoreductase 23 kD subunit (chain I) [Energy production and conversion]
COG1144	[C]	0	0	0	0	0	0	0	0	0	0	0	0	0	0	0	0	0	Pyruvate:ferredoxin oxidoreductase or related 2-oxoacid:ferredoxin oxidoreductase, delta subunit [Energy production and conversion]
COG1145	[C]	0	0	0	0	0	0	0	0	0	0	0	0	0	0	0	0	0	Ferredoxin [Energy production and conversion]
COG1146	[F]	0.979167	0.84	0.0408163	0.0612245	0.1875	0.94	1	0.28	0.3	0.74	0.68	0.58	0.92	0.9	0.38	0.1	0.14	NAD-dependent dihydropyrimidine dehydrogenase, PreA subunit [Nucleotide transport and metabolism]
COG1149	[R]	0.0347222	0.00666667	0.312925	0.241497	0.0381944	0.0266667	0.00333333	0.213333	0.17	0.0933333	0.0833333	0.33	0.473333	0.0166667	0.0533333	0.0966667	0.0866667	MinD superfamily P-loop ATPase, contains an inserted ferredoxin domain [General function prediction only]
COG1151	[PC]	0.0416667	0.01	0.653061	0.714286	0	0	0.04	0.0075	0	0.01	0.005	0.795	0.51	0	0.0075	0	0.0125	Hydroxylamine reductase (hybrid-cluster protein) []
COG1152	[C]	0.510499	0.32399	0	0	0.398895	0.365827	0.336115	0.340945	0.41706	0.370551	0.354278	0	0.0669291	0.25979	0.421995	0.406247	0.322677	CO dehydrogenase/acetyl-CoA synthase alpha subunit [Energy production and conversion]
COG1154	[HI]	0.510499	0.32399	0	0	0.398895	0.365827	0.336115	0.340945	0.41706	0.370551	0.354278	0	0.0669291	0.25979	0.421995	0.406247	0.322677	Deoxyxylulose-5-phosphate synthase []
COG1155	[C]	0	0	0	0	0	0	0	0	0	0	0	0	0	0	0	0	0	Archaeal/vacuolar-type H+-ATPase catalytic subunit A/Vma1 [Energy production and conversion]
COG1156	[C]	0	0	0	0	0	0	0	0	0	0	0	0	0	0	0	0	0	Archaeal/vacuolar-type H+-ATPase subunit B/Vma2 [Energy production and conversion]
COG1157	[NU]	0.510499	0.32399	0	0	0.398895	0.365827	0.336115	0.340945	0.41706	0.370551	0.354278	0	0.0669291	0.25979	0.421995	0.406247	0.322677	Flagellar biosynthesis/type III secretory pathway ATPase []
COG1158	[K]	0.510499	0.32399	0	0	0.398895	0.365827	0.336115	0.340945	0.41706	0.370551	0.354278	0	0.0669291	0.25979	0.421995	0.406247	0.322677	Transcription termination factor Rho [Transcription]
COG1159	[J]	0.510499	0.32399	0	0	0.398895	0.365827	0.336115	0.340945	0.41706	0.370551	0.354278	0	0.0669291	0.25979	0.421995	0.406247	0.322677	GTPase Era, involved in 16S rRNA processing [Translation, ribosomal structure and biogenesis]
COG1160	[R]	0.510499	0.32399	0	0	0.398895	0.365827	0.336115	0.340945	0.41706	0.370551	0.354278	0	0.0669291	0.25979	0.421995	0.406247	0.322677	Predicted GTPases [General function prediction only]
COG1162	[J]	0	0.000909091	0.496753	0.738868	0	0	0	0.0127273	0	0.00545455	0	0.842273	0.440909	0	0.0104545	0	0	Putative ribosome biogenesis GTPase RsgA [Translation, ribosomal structure and biogenesis]
COG1163	[J]	0.5625	0.48	0.897959	0.959184	0.770833	0.58	0.52	0.58	0.8	0.62	0.58	1	0.88	0.18	0.82	0.76	0.98	Ribosome-interacting GTPase 1 [Translation, ribosomal structure and biogenesis]
COG1167	[KE]	0.5625	0.26	0.204082	0.0816327	0.395833	0.4	0.58	0.02	0.56	0.3	0.5	0.26	0.06	0.08	0.16	0.68	0.4	DNA-binding transcriptional regulator, MocR family, contains an aminotransferase domain []
COG1168	[ER]	0	0.000625	0.734056	0.780612	0	0	0	0.009375	0	0.004375	0	0.805	0.56125	0	0.006875	0	0	Bifunctional PLP-dependent enzyme with beta-cystathionase and maltose regulon repressor activities []
COG1171	[E]	0.708333	0.44	0.938776	1	0.541667	0.52	0.3	0.82	0.92	0.72	0.72	0.98	0.86	0.24	0.82	0.76	0.78	Threonine dehydratase [Amino acid transport and metabolism]
COG1173	[EP]	1	1	0.387755	1	1	1	1	1	1	1	1	0.98	1	0.96	1	1	1	ABC-type dipeptide/oligopeptide/nickel transport system, permease component []
COG1175	[G]	0.895833	0.92	0	0.469388	0.583333	0.96	0.46	0.66	0.76	1	0.96	1	0.88	0.58	0.68	0.86	0.7	ABC-type sugar transport system, permease component [Carbohydrate transport and metabolism]
COG1178	[P]	0.125	0.0166667	0.255102	0.258503	0.239583	0.163333	0.113333	0.436667	0.35	0.19	0.146667	0.416667	0.626667	0.01	0.296667	0.0966667	0.103333	ABC-type Fe3+ transport system, permease component [Inorganic ion transport and metabolism]
COG1180	[O]	0	0	0	0	0	0	0	0	0	0	0	0	0	0	0	0	0	Pyruvate-formate lyase-activating enzyme [Posttranslational modification, protein turnover, chaperones]
COG1181	[MR]	0.510499	0.32399	0	0	0.398895	0.365827	0.336115	0.340945	0.41706	0.370551	0.354278	0	0.0669291	0.25979	0.421995	0.406247	0.322677	D-alanine-D-alanine ligase and related ATP-grasp enzymes []
COG1183	[I]	0.510499	0.32399	0	0	0.398895	0.365827	0.336115	0.340945	0.41706	0.370551	0.354278	0	0.0669291	0.25979	0.421995	0.406247	0.322677	Phosphatidylserine synthase [Lipid transport and metabolism]
COG1184	[J]	0	0.000625	0.734056	0.780612	0	0	0	0.009375	0	0.004375	0	0.805	0.56125	0	0.006875	0	0	Translation initiation factor 2B subunit, eIF-2B alpha/beta/delta family [Translation, ribosomal structure and biogenesis]
COG1185	[J]	0.510499	0.32399	0	0	0.398895	0.365827	0.336115	0.340945	0.41706	0.370551	0.354278	0	0.0669291	0.25979	0.421995	0.406247	0.322677	Polyribonucleotide nucleotidyltransferase (polynucleotide phosphorylase) [Translation, ribosomal structure and biogenesis]
COG1186	[J]	0.510499	0.32399	0	0	0.398895	0.365827	0.336115	0.340945	0.41706	0.370551	0.354278	0	0.0669291	0.25979	0.421995	0.406247	0.322677	Protein chain release factor B [Translation, ribosomal structure and biogenesis]
COG1187	[J]	0.510499	0.32399	0	0	0.398895	0.365827	0.336115	0.340945	0.41706	0.370551	0.354278	0	0.0669291	0.25979	0.421995	0.406247	0.322677	16S rRNA U516 pseudouridylate synthase RsuA and related 23S rRNA U2605, pseudouridylate synthases [Translation, ribosomal structure and biogenesis]
COG1189	[J]	0.510499	0.32399	0	0	0.398895	0.365827	0.336115	0.340945	0.41706	0.370551	0.354278	0	0.0669291	0.25979	0.421995	0.406247	0.322677	Predicted rRNA methylase YqxC, contains S4 and FtsJ domains [Translation, ribosomal structure and biogenesis]
COG1190	[J]	0	0	0	0	0	0	0	0	0	0	0	0	0	0	0	0	0	Lysyl-tRNA synthetase (class II) [Translation, ribosomal structure and biogenesis]
COG1191	[K]	0.510499	0.32399	0	0	0.398895	0.365827	0.336115	0.340945	0.41706	0.370551	0.354278	0	0.0669291	0.25979	0.421995	0.406247	0.322677	DNA-directed RNA polymerase specialized sigma subunit [Transcription]
COG1192	[N]	0	0	0.877551	0.816327	0	0	0.02	0.76	0.44	0	0.32	0.5	0.24	0.04	0.06	0.12	0.24	Cellulose biosynthesis protein BcsQ [Cell motility]
COG1194	[L]	0	0	0	0	0	0	0	0	0	0	0	0	0	0	0	0	0	Adenine-specific DNA glycosylase, acts on AG and A-oxoG pairs [Replication, recombination and repair]
COG1195	[L]	0	0	0	0	0	0	0	0.48	0.44	0	0	0	0	0	0	0	0	Recombinational DNA repair ATPase RecF [Replication, recombination and repair]
COG1196	[D]	0.916667	0.98	0.959184	0.877551	0.208333	1	0.52	0.18	0.76	0.9	0	1	1	0.92	0.58	0.44	0.82	Chromosome segregation ATPase [Cell cycle control, cell division, chromosome partitioning]
COG1197	[LK]	0.510499	0.32399	0	0	0.398895	0.365827	0.336115	0.340945	0.41706	0.370551	0.354278	0	0.0669291	0.25979	0.421995	0.406247	0.322677	Transcription-repair coupling factor (superfamily II helicase) []
COG1198	[L]	0.510499	0.32399	0	0	0.398895	0.365827	0.336115	0.340945	0.41706	0.370551	0.354278	0	0.0669291	0.25979	0.421995	0.406247	0.322677	Primosomal protein N' (replication factor Y) - superfamily II helicase [Replication, recombination and repair]
COG1199	[L]	1	1	1	1	1	1	1	1	1	1	1	1	1	1	1	1	1	Rad3-related DNA helicase [Replication, recombination and repair]
COG1200	[L]	0.510499	0.32399	0	0	0.398895	0.365827	0.336115	0.340945	0.41706	0.370551	0.354278	0	0.0669291	0.25979	0.421995	0.406247	0.322677	RecG-like helicase [Replication, recombination and repair]
COG1201	[L]	1	1	0.877551	0.857143	1	1	1	0.98	1	1	1	0.56	0.52	1	0.42	1	1	Lhr-like helicase [Replication, recombination and repair]
COG1203	[V]	0	0	0	0	0	0	0	0	0	0	0	0	0	0	0	0	0	CRISPR/Cas system-associated endonuclease/helicase Cas3 [Defense mechanisms]
COG1204	[L]	1	0.98	0.959184	1	1	1	0.96	1	1	1	1	1	1	0.98	1	0.98	1	Replicative superfamily II helicase [Replication, recombination and repair]
COG1206	[J]	0.510499	0.32399	0	0	0.398895	0.365827	0.336115	0.340945	0.41706	0.370551	0.354278	0	0.0669291	0.25979	0.421995	0.406247	0.322677	Folate-dependent tRNA-U54 methylase TrmFO/GidA [Translation, ribosomal structure and biogenesis]
COG1207	[M]	0.510499	0.32399	0	0	0.398895	0.365827	0.336115	0.340945	0.41706	0.370551	0.354278	0	0.0669291	0.25979	0.421995	0.406247	0.322677	Bifunctional protein GlmU, N-acetylglucosamine-1-phosphate-uridyltransferase/glucosamine-1-phosphate-acetyltransferase [Cell wall/membrane/envelope biogenesis]
COG1208	[JM]	0	0	0	0	0	0	0	0	0	0	0	0	0	0	0	0	0	NDP-sugar pyrophosphorylase, includes eIF-2Bgamma, eIF-2Bepsilon, and LPS biosynthesis proteins []
COG1209	[M]	0.303571	0.1	0.0262391	0.0787172	0.223214	0.145714	0.308571	0.0485714	0.277143	0.154286	0.102857	0.308571	0.0285714	0.137143	0.105714	0.322857	0.225714	dTDP-glucose pyrophosphorylase [Cell wall/membrane/envelope biogenesis]
COG1210	[M]	0	0	0.163265	0.163265	0	0	0	0	0	0	0	0.41	0.21	0	0	0	0	UTP-glucose-1-phosphate uridylyltransferase [Cell wall/membrane/envelope biogenesis]
COG1212	[M]	0.510499	0.32399	0	0	0.398895	0.365827	0.336115	0.340945	0.41706	0.370551	0.354278	0	0.0669291	0.25979	0.421995	0.406247	0.322677	CMP-2-keto-3-deoxyoctulosonic acid synthetase [Cell wall/membrane/envelope biogenesis]
COG1214	[J]	0.510499	0.32399	0	0	0.398895	0.365827	0.336115	0.340945	0.41706	0.370551	0.354278	0	0.0669291	0.25979	0.421995	0.406247	0.322677	tRNA A37 threonylcarbamoyladenosine modification protein TsaB [Translation, ribosomal structure and biogenesis]
COG1215	[N]	0.979167	0.98	1	1	1	1	0.94	1	1	1	1	1	1	1	1	1	1	Glycosyltransferase, catalytic subunit of cellulose synthase and poly-beta-1,6-N-acetylglucosamine synthase [Cell motility]
COG1216	[G]	1	0.98	1	0.979592	0.916667	1	0.96	0.98	1	0.88	0.98	0.98	1	1	0.78	0.9	0.96	Glycosyltransferase, GT2 family [Carbohydrate transport and metabolism]
COG1217	[T]	0.510499	0.32399	0	0	0.398895	0.365827	0.336115	0.340945	0.41706	0.370551	0.354278	0	0.0669291	0.25979	0.421995	0.406247	0.322677	Predicted membrane GTPase involved in stress response [Signal transduction mechanisms]
COG1218	[P]	0	0.00125	0.264031	0.576531	0	0	0	0.00575	0	0.00325	0	0.80575	0.4315	0	0.005	0	0	3'-Phosphoadenosine 5'-phosphosulfate (PAPS) 3'-phosphatase [Inorganic ion transport and metabolism]
COG1219	[O]	0.510499	0.32399	0	0	0.398895	0.365827	0.336115	0.340945	0.41706	0.370551	0.354278	0	0.0669291	0.25979	0.421995	0.406247	0.322677	ATP-dependent protease Clp, ATPase subunit [Posttranslational modification, protein turnover, chaperones]
COG1220	[O]	0	0	0	0	0	0	0	0.00382979	0	0.00255319	0	0.0246809	0.23234	0	0.0012766	0	0	ATP-dependent protease HslVU (ClpYQ), ATPase subunit [Posttranslational modification, protein turnover, chaperones]
COG1222	[O]	0	0	0	0	0	0	0	0	0	0	0	0	0	0	0	0	0	ATP-dependent 26S proteasome regulatory subunit [Posttranslational modification, protein turnover, chaperones]
COG1225	[O]	0	0	0	0	0	0	0	0	0	0	0	0	0	0	0	0	0	Peroxiredoxin [Posttranslational modification, protein turnover, chaperones]
COG1226	[P]	0.0416667	0.08	0.408163	0.163265	0.104167	0.1	0.12	0.12	0.14	0.2	0	0.32	0.14	0.06	0.2	0.12	0.12	Voltage-gated potassium channel Kch [Inorganic ion transport and metabolism]
COG1228	[Q]	1	0.87	1	1	1	1	0.96	1	1	1	0.98	1	1	0.82	1	0.97	1	Imidazolonepropionase or related amidohydrolase [Secondary metabolites biosynthesis, transport and catabolism]
COG1230	[P]	0.0833333	0.03	0	0	0.0104167	0.01	0.01	0.07	0	0.02	0	0	0	0.02	0	0.04	0.01	Co/Zn/Cd efflux system component [Inorganic ion transport and metabolism]
COG1232	[H]	0	0	0	0	0	0	0	0	0	0	0	0.24	0.06	0	0	0	0	Protoporphyrinogen oxidase [Coenzyme transport and metabolism]
COG1233	[Q]	0.510499	0.32399	0	0	0.398895	0.365827	0.336115	0.340945	0.41706	0.370551	0.354278	0	0.0669291	0.25979	0.421995	0.406247	0.322677	Phytoene dehydrogenase-related protein [Secondary metabolites biosynthesis, transport and catabolism]
COG1234	[J]	1	1	1	1	1	1	1	1	1	1	1	1	1	1	1	1	1	Ribonuclease BN, tRNA processing enzyme [Translation, ribosomal structure and biogenesis]
COG1235	[P]	0	0	0.401361	0.857143	0.118056	0	0.00666667	0.0333333	0	0.00666667	0	0.92	0.353333	0.0133333	0.18	0	0	Phosphoribosyl 1,2-cyclic phosphodiesterase [Inorganic ion transport and metabolism]
COG1236	[J]	1	0.94	0.959184	1	0.979167	0.94	0.82	0.96	0.82	0.98	0.76	1	0.96	0.94	1	0.84	0.9	RNA processing exonuclease, beta-lactamase fold, Cft2 family [Translation, ribosomal structure and biogenesis]
COG1241	[L]	0.895833	0.46	1	1	1	0.74	0.84	1	0.96	0.84	0.86	1	1	0.22	1	0.8	0.74	DNA replicative helicase MCM subunit Mcm2, Cdc46/Mcm family [Replication, recombination and repair]
COG1243	[KB]	0.375	0.18	0	0	0.625	0.3	0.56	0	0.08	0.14	0.08	0	0	0.08	0.08	0.2	0.22	Histone acetyltransferase, component of the RNA polymerase elongator complex []
COG1244	[R]	0.428241	0.14	0.6678	0.824263	0.570602	0.235556	0.321111	0.535556	0.582222	0.271111	0.4	0.627778	0.16	0.0677778	0.593333	0.457778	0.238889	Uncharacterized Fe-S cluster-containing protein. MiaB family [General function prediction only]
COG1245	[J]	0	0	0	0	0	0	0	0	0	0	0	0	0	0	0	0	0	Translation initiation factor RLI1, contains Fe-S and AAA+ ATPase domains [Translation, ribosomal structure and biogenesis]
COG1247	[E]	1	1	0.836735	0.77551	1	1	1	0.98	1	1	1	0.84	0.94	1	1	1	1	L-amino acid N-acyltransferase YncA [Amino acid transport and metabolism]
COG1249	[C]	0.0625	0.14	0.673469	0.653061	0	0.18	0	0.2	0.06	0.12	0.24	0.62	0.42	0.08	0.04	0.12	0.16	Pyruvate/2-oxoglutarate dehydrogenase complex, dihydrolipoamide dehydrogenase (E3) component or related enzyme [Energy production and conversion]
COG1250	[I]	0.729167	0.7	0.979592	1	0.9375	0.78	0.94	1	1	0.78	0.98	0.98	0.96	0.58	0.96	0.96	1	3-hydroxyacyl-CoA dehydrogenase [Lipid transport and metabolism]
COG1252	[C]	0	0	0	0.00194363	0	0	0	0	0	0	0	0.0409524	0	0	0	0	0	NADH dehydrogenase, FAD-containing subunit [Energy production and conversion]
COG1253	[R]	0.510499	0.32399	0	0	0.398895	0.365827	0.336115	0.340945	0.41706	0.370551	0.354278	0	0.0669291	0.25979	0.421995	0.406247	0.322677	Hemolysin or related protein, contains CBS domains [General function prediction only]
COG1254	[C]	0	0.08	0	0	0	0	0	0	0	0	0	0	0	0	0	0	0.04	Acylphosphatase [Energy production and conversion]
COG1256	[N]	0.510499	0.32399	0	0	0.398895	0.365827	0.336115	0.340945	0.41706	0.370551	0.354278	0	0.0669291	0.25979	0.421995	0.406247	0.322677	Flagellar hook-associated protein FlgK [Cell motility]
COG1257	[I]	0	0	0.0612245	0.387755	0	0	0	0.02	0.02	0	0	0.7	0.06	0	0	0	0	Hydroxymethylglutaryl-CoA reductase [Lipid transport and metabolism]
COG1258	[J]	0.0551471	0.00823529	0.0108043	0.170468	0	0.02	0.0317647	0.00470588	0.00705882	0.00588235	0.0505882	0.182353	0	0	0	0.0447059	0	tRNA U54 and U55 pseudouridine synthase Pus10 [Translation, ribosomal structure and biogenesis]
COG1259	[R]	0.510499	0.32399	0	0	0.398895	0.365827	0.336115	0.340945	0.41706	0.370551	0.354278	0	0.0669291	0.25979	0.421995	0.406247	0.322677	Bifunctional DNase/RNase [General function prediction only]
COG1261	[N]	0.510499	0.32399	0	0	0.398895	0.365827	0.336115	0.340945	0.41706	0.370551	0.354278	0	0.0669291	0.25979	0.421995	0.406247	0.322677	Flagella basal body P-ring formation protein FlgA [Cell motility]
COG1262	[O]	0	0	0	0	0	0	0	0	0	0	0	0	0	0	0	0	0	Formylglycine-generating enzyme, required for sulfatase activity, contains SUMF1/FGE domain [Posttranslational modification, protein turnover, chaperones]
COG1266	[O]	0	0	0	0	0	0	0	0	0	0	0	0	0	0	0	0	0	Membrane protease YdiL, CAAX protease family [Posttranslational modification, protein turnover, chaperones]
COG1267	[I]	0.510499	0.32399	0	0	0.398895	0.365827	0.336115	0.340945	0.41706	0.370551	0.354278	0	0.0669291	0.25979	0.421995	0.406247	0.322677	Phosphatidylglycerophosphatase A [Lipid transport and metabolism]
COG1269	[C]	1	0.66	1	1	0.833333	0.76	0.8	0.66	0.6	0.76	0.9	1	0.96	0.3	0.7	0.8	0.8	Archaeal/vacuolar-type H+-ATPase subunit I/STV1 [Energy production and conversion]
COG1270	[H]	1	0.88	0.918367	0.918367	1	0.98	0.9	0.96	0.86	0.94	0.98	1	1	0.56	1	0.78	0.86	Cobalamin biosynthesis protein CobD/CbiB [Coenzyme transport and metabolism]
COG1271	[C]	1	0.86	1	1	1	0.96	0.96	0.7	0.56	1	0.36	1	1	0.82	1	0.72	0.76	Cytochrome bd-type quinol oxidase, subunit 1 [Energy production and conversion]
COG1274	[C]	0.125	0.18	0.897959	0.979592	0.104167	0.08	0	0.1	0.5	0.28	0.24	0.98	0.74	0.1	0.22	0.36	0.16	Phosphoenolpyruvate carboxykinase, GTP-dependent [Energy production and conversion]
COG1275	[V]	0	0	0.367347	0.44898	0	0	0	0.02	0	0.02	0	0.12	0.31	0.01	0.09	0	0	Tellurite resistance protein TehA and related permeases [Defense mechanisms]
COG1277	[O]	1	1	1	1	1	1	1	1	1	1	1	1	1	1	1	1	1	ABC-type transport system involved in multi-copper enzyme maturation, permease component [Posttranslational modification, protein turnover, chaperones]
COG1278	[K]	0.258333	0.08	0	0	0.5625	0.268	0.296	0.272	0.404	0.216	0.108	0	0	0	0.264	0.124	0.28	Cold shock protein, CspA family [Transcription]
COG1280	[E]	0.916667	0.326667	0.965986	1	0.986111	0.646667	0.846667	0.88	0.913333	0.773333	0.9	0.993333	0.92	0.206667	0.946667	0.793333	0.626667	Threonine/homoserine/homoserine lactone efflux protein [Amino acid transport and metabolism]
COG1282	[C]	0	0.000625	0.734056	0.780612	0	0	0	0.009375	0	0.004375	0	0.805	0.56125	0	0.006875	0	0	NAD/NADP transhydrogenase beta subunit [Energy production and conversion]
COG1287	[O]	1	1	1	1	1	1	1	1	1	1	1	1	1	1	1	1	1	Asparagine N-glycosylation enzyme, membrane subunit Stt3 [Posttranslational modification, protein turnover, chaperones]
COG1289	[S]	0.510499	0.32399	0	0	0.398895	0.365827	0.336115	0.340945	0.41706	0.370551	0.354278	0	0.0669291	0.25979	0.421995	0.406247	0.322677	Uncharacterized membrane protein YccC [Function unknown]
COG1290	[C]	0.270833	0.96	0	0	0	0.4	0.48	0.84	0.9	0.1	0.44	0	0.2	0.78	0	0.96	1	Cytochrome b subunit of the bc complex [Energy production and conversion]
COG1291	[N]	0.510499	0.32399	0	0	0.398895	0.365827	0.336115	0.340945	0.41706	0.370551	0.354278	0	0.0669291	0.25979	0.421995	0.406247	0.322677	Flagellar motor component MotA [Cell motility]
COG1293	[J]	0.902778	0.34	0.346939	0.945578	0.916667	0.52	0.7	0.546667	0.793333	0.58	0.7	0.966667	0.626667	0.193333	0.78	0.746667	0.646667	Predicted component of the ribosome quality control (RQC) complex, YloA/Tae2 family, contains fibronectin-binding (FbpA) and DUF814 domains [Translation, ribosomal structure and biogenesis]
COG1294	[C]	0.510499	0.32399	0	0	0.398895	0.365827	0.336115	0.340945	0.41706	0.370551	0.354278	0	0.0669291	0.25979	0.421995	0.406247	0.322677	Cytochrome bd-type quinol oxidase, subunit 2 [Energy production and conversion]
COG1296	[E]	0	0	0.64898	0.732653	0	0	0	0.001	0	0.001	0	0.769	0.44	0	0.001	0	0	Predicted branched-chain amino acid permease (azaleucine resistance) [Amino acid transport and metabolism]
COG1298	[N]	0	0.00125	0.264031	0.576531	0	0	0	0.00575	0	0.00325	0	0.80575	0.4315	0	0.005	0	0	Flagellar biosynthesis pathway, component FlhA [Cell motility]
COG1300	[D]	0.6875	0.22	0.0204082	0.408163	0.0833333	0.44	0.18	0.1	0.44	0.64	0.7	0.88	0.82	0.12	0.32	0.36	0.08	Uncharacterized membrane protein SpoIIM, required for sporulation [Cell cycle control, cell division, chromosome partitioning]
COG1303	[R]	0.916667	0.24	0.55102	0.979592	0.979167	0.44	0.6	0.56	0.6	0.54	0.76	0.98	0.94	0.14	0.82	0.58	0.38	Predicted rRNA methylase, SpoU family [General function prediction only]
COG1304	[CIR]	0.979167	0.76	0.632653	1	0.979167	0.96	0.86	0.98	0.98	0.98	1	1	0.94	0.7	1	0.84	0.76	FMN-dependent dehydrogenase, includes L-lactate dehydrogenase and type II isopentenyl diphosphate isomerase []
COG1305	[O]	0	0	0	0	0	0	0	0	0	0	0	0	0	0	0.02	0	0	Transglutaminase-like enzyme, putative cysteine protease [Posttranslational modification, protein turnover, chaperones]
COG1308	[K]	0.864583	0.2	0.867347	1	0.822917	0.49	0.73	0.6	0.77	0.51	0.78	0.98	0.84	0.1	0.79	0.68	0.43	Transcription factor homologous to NACalpha-BTF3 [Transcription]
COG1309	[K]	1	0.56	0.877551	1	1	0.98	0.9	1	1	0.94	0.94	1	1	0.24	1	0.86	0.78	DNA-binding transcriptional regulator, AcrR family [Transcription]
COG1310	[O]	0.303571	0.1	0.0262391	0.0787172	0.223214	0.145714	0.308571	0.0485714	0.277143	0.154286	0.102857	0.308571	0.0285714	0.137143	0.105714	0.322857	0.225714	Proteasome lid subunit RPN8/RPN11, contains Jab1/MPN domain metalloenzyme (JAMM) motif [Posttranslational modification, protein turnover, chaperones]
COG1311	[L]	0.942402	0.535294	0.931573	0.996399	0.965686	0.637647	0.802353	0.784706	0.870588	0.718824	0.878824	0.975294	0.858824	0.18	0.891765	0.78	0.721176	Archaeal DNA polymerase II, small subunit/DNA polymerase delta, subunit B [Replication, recombination and repair]
COG1313	[R]	0.510499	0.32399	0	0	0.398895	0.365827	0.336115	0.340945	0.41706	0.370551	0.354278	0	0.0669291	0.25979	0.421995	0.406247	0.322677	Uncharacterized Fe-S protein PflX, radical SAM superfamily [General function prediction only]
COG1314	[U]	0.510499	0.32399	0	0	0.398895	0.365827	0.336115	0.340945	0.41706	0.370551	0.354278	0	0.0669291	0.25979	0.421995	0.406247	0.322677	Preprotein translocase subunit SecG [Intracellular trafficking, secretion, and vesicular transport]
COG1317	[NU]	0.510499	0.32399	0	0	0.398895	0.365827	0.336115	0.340945	0.41706	0.370551	0.354278	0	0.0669291	0.25979	0.421995	0.406247	0.322677	Flagellar biosynthesis/type III secretory pathway protein FliH []
COG1319	[C]	0.0416667	0.01	0.0204082	0.0408163	0.03125	0.02	0.02	0.03	0.01	0.01	0.05	0.03	0	0	0.12	0.01	0.1	CO or xanthine dehydrogenase, FAD-binding subunit [Energy production and conversion]
COG1321	[K]	1	1	1	1	1	1	1	1	1	1	0.98	1	1	1	1	1	1	Mn-dependent transcriptional regulator, DtxR family [Transcription]
COG1322	[L]	0	0	0	0	0	0	0	0.48	0.44	0	0	0	0	0	0	0	0	DNA anti-recombination protein (rearrangement mutator) RmuC [Replication, recombination and repair]
COG1324	[P]	0.510499	0.32399	0	0	0.398895	0.365827	0.336115	0.340945	0.41706	0.370551	0.354278	0	0.0669291	0.25979	0.421995	0.406247	0.322677	Uncharacterized protein involved in tolerance to divalent cations [Inorganic ion transport and metabolism]
COG1327	[K]	0.510499	0.32399	0	0	0.398895	0.365827	0.336115	0.340945	0.41706	0.370551	0.354278	0	0.0669291	0.25979	0.421995	0.406247	0.322677	Transcriptional regulator NrdR, contains Zn-ribbon and ATP-cone domains [Transcription]
COG1330	[L]	0.510499	0.32399	0	0	0.398895	0.365827	0.336115	0.340945	0.41706	0.370551	0.354278	0	0.0669291	0.25979	0.421995	0.406247	0.322677	Exonuclease V gamma subunit [Replication, recombination and repair]
COG1331	[R]	0	0.04	0	0	0	0	0	0	0	0	0	0	0	0	0	0	0	Uncharacterized conserved protein YyaL, SSP411 family, contains thoiredoxin and six-hairpin glycosidase-like domains [General function prediction only]
COG1332	[V]	0	0.00125	0.264031	0.576531	0	0	0	0.00575	0	0.00325	0	0.80575	0.4315	0	0.005	0	0	CRISPR/Cas system CSM-associated protein Csm5, group 7 of RAMP superfamily [Defense mechanisms]
COG1333	[CO]	0.510499	0.32399	0	0	0.398895	0.365827	0.336115	0.340945	0.41706	0.370551	0.354278	0	0.0669291	0.25979	0.421995	0.406247	0.322677	Cytochrome c biogenesis protein ResB []
COG1335	[HR]	0.666667	0.32	0.142857	0.836735	0.833333	0.52	0.86	0.14	0.16	0.16	0.54	0.3	0.22	0.28	0.64	0.62	0.38	Nicotinamidase-related amidase []
COG1337	[V]	0	0.00125	0.264031	0.576531	0	0	0	0.00575	0	0.00325	0	0.80575	0.4315	0	0.005	0	0	CRISPR/Cas system CSM-associated protein Csm3, group 7 of RAMP superfamily [Defense mechanisms]
COG1338	[N]	0.510499	0.32399	0	0	0.398895	0.365827	0.336115	0.340945	0.41706	0.370551	0.354278	0	0.0669291	0.25979	0.421995	0.406247	0.322677	Flagellar biosynthetic protein FliP [Cell motility]
COG1339	[H]	0	0	0	0	0	0	0	0	0	0	0	0.005	0	0	0	0	0	Archaeal CTP-dependent riboflavin kinase [Coenzyme transport and metabolism]
COG1340	[S]	0.0551471	0.00823529	0.0108043	0.170468	0	0.02	0.0317647	0.00470588	0.00705882	0.00588235	0.0505882	0.182353	0	0	0	0.0447059	0	Uncharacterized coiled-coil protein, contains DUF342 domain [Function unknown]
COG1342	[R]	0	0.000625	0.734056	0.780612	0	0	0	0.009375	0	0.004375	0	0.805	0.56125	0	0.006875	0	0	Predicted DNA-binding protein, UPF0251 family [General function prediction only]
COG1343	[V]	0	0	0.0204082	0.0408163	0	0	0	0	0.04	0	0	0	0	0	0	0.02	0	CRISPR/Cas system-associated endoribonuclease Cas2 [Defense mechanisms]
COG1344	[N]	0.854167	0.246667	0.92517	1	0.979167	0.513333	0.78	0.74	0.753333	0.62	0.92	1	0.993333	0.14	0.933333	0.766667	0.333333	Flagellin and related hook-associated protein FlgL [Cell motility]
COG1345	[N]	0.510499	0.32399	0	0	0.398895	0.365827	0.336115	0.340945	0.41706	0.370551	0.354278	0	0.0669291	0.25979	0.421995	0.406247	0.322677	Flagellar capping protein FliD [Cell motility]
COG1348	[P]	0	0.00125	0.264031	0.576531	0	0	0	0.00575	0	0.00325	0	0.80575	0.4315	0	0.005	0	0	Nitrogenase subunit NifH, an ATPase [Inorganic ion transport and metabolism]
COG1350	[E]	0.989583	0.24	0.908163	1	1	0.7	0.88	0.9	0.9	0.81	0.88	0.99	0.95	0.08	0.98	0.8	0.49	Predicted alternative tryptophan synthase beta-subunit (paralog of TrpB) [Amino acid transport and metabolism]
COG1351	[F]	0.998397	0.795385	0.0910518	0.44741	0.980769	0.893846	0.852308	0.761538	0.892308	0.913846	0.935385	0.983077	0.823077	0.48	0.932308	0.826154	0.8	Thymidylate synthase ThyX [Nucleotide transport and metabolism]
COG1352	[NT]	0	0	0	0.00194363	0	0	0	0	0	0	0	0.0409524	0	0	0	0	0	Methylase of chemotaxis methyl-accepting proteins []
COG1353	[V]	0	0.00125	0.264031	0.576531	0	0	0	0.00575	0	0.00325	0	0.80575	0.4315	0	0.005	0	0	CRISPR/Cas system-associated protein Cas10, large subunit of type III CRISPR-Cas systems, contains HD superfamily nuclease domain [Defense mechanisms]
COG1354	[L]	0.942402	0.535294	0.931573	0.996399	0.965686	0.637647	0.802353	0.784706	0.870588	0.718824	0.878824	0.975294	0.858824	0.18	0.891765	0.78	0.721176	Chromatin segregation and condensation protein Rec8/ScpA/Scc1, kleisin family [Replication, recombination and repair]
COG1355	[R]	0.3125	0.34	0	0	0	0.2	0	0	0	0.22	0.02	0.62	0.44	0.04	0.02	0	0.02	Predicted class III extradiol dioxygenase, MEMO1 family [General function prediction only]
COG1356	[K]	0	0	0.64898	0.732653	0	0	0	0.001	0	0.001	0	0.769	0.44	0	0.001	0	0	Transcriptional regulator [Transcription]
COG1357	[S]	0.208333	0	0.326531	0.734694	0.0416667	0	0.18	0.04	0.42	0	0.58	0.4	0.12	0.02	0	0.56	0.14	Uncharacterized protein YjbI, contains pentapeptide repeats [Function unknown]
COG1358	[J]	0.770833	0.54	0.197279	0.727891	0.597222	0.493333	0.36	0.286667	0.646667	0.553333	0.793333	0.973333	0.833333	0.113333	0.666667	0.686667	0.253333	Ribosomal protein L7Ae or related RNA K-turn-binding protein [Translation, ribosomal structure and biogenesis]
COG1360	[N]	0.510499	0.32399	0	0	0.398895	0.365827	0.336115	0.340945	0.41706	0.370551	0.354278	0	0.0669291	0.25979	0.421995	0.406247	0.322677	Flagellar motor protein MotB [Cell motility]
COG1361	[S]	0	0	0	0	0	0	0	0	0	0	0	0	0	0	0	0	0	Uncharacterized conserved protein [Function unknown]
COG1364	[E]	0.510499	0.32399	0	0	0.398895	0.365827	0.336115	0.340945	0.41706	0.370551	0.354278	0	0.0669291	0.25979	0.421995	0.406247	0.322677	N-acetylglutamate synthase (N-acetylornithine aminotransferase) [Amino acid transport and metabolism]
COG1369	[J]	0	0.000909091	0.496753	0.738868	0	0	0	0.0127273	0	0.00545455	0	0.842273	0.440909	0	0.0104545	0	0	RNase P/RNase MRP subunit POP5 [Translation, ribosomal structure and biogenesis]
COG1371	[R]	0.895833	0.58	0.765306	0.908163	0.65625	0.64	0.53	0.23	0.57	0.81	0.83	1	0.92	0.14	0.57	0.75	0.54	SHS2 domain protein implicated in nucleic acid metabolism [General function prediction only]
COG1373	[R]	0.833333	1	0.0408163	0.142857	0.5	0.82	0.78	0.2	0.28	0.6	0.86	0.28	0.18	1	0.52	0.9	0.96	Predicted ATPase, AAA+ superfamily [General function prediction only]
COG1377	[N]	0	0	0	0.00194363	0	0	0	0	0	0	0	0.0409524	0	0	0	0	0	Flagellar biosynthesis protein FlhB [Cell motility]
COG1378	[K]	1	1	1	1	1	1	1	1	1	1	1	1	1	1	1	1	1	Sugar-specific transcriptional regulator TrmB [Transcription]
COG1379	[R]	0	0.000909091	0.496753	0.738868	0	0	0	0.0127273	0	0.00545455	0	0.842273	0.440909	0	0.0104545	0	0	PHP family phosphoesterase with a Zn ribbon [General function prediction only]
COG1381	[L]	0.510499	0.32399	0	0	0.398895	0.365827	0.336115	0.340945	0.41706	0.370551	0.354278	0	0.0669291	0.25979	0.421995	0.406247	0.322677	Recombinational DNA repair protein (RecF pathway) [Replication, recombination and repair]
COG1382	[O]	0.465278	0.106667	0.170068	0.210884	0.444444	0.22	0.46	0.173333	0.32	0.226667	0.34	0.0266667	0	0.0133333	0.286667	0.333333	0.22	Prefoldin, chaperonin cofactor [Posttranslational modification, protein turnover, chaperones]
COG1383	[J]	0.791667	0.38	0.428571	0.795918	0.895833	0.46	0.62	0.3	0.52	0.5	0.82	0.98	0.84	0.12	0.8	0.7	0.26	Ribosomal protein S17E [Translation, ribosomal structure and biogenesis]
COG1384	[J]	0	0	0	0	0	0	0	0	0	0	0	0	0	0	0	0	0	Lysyl-tRNA synthetase, class I [Translation, ribosomal structure and biogenesis]
COG1385	[J]	0.510499	0.32399	0	0	0.398895	0.365827	0.336115	0.340945	0.41706	0.370551	0.354278	0	0.0669291	0.25979	0.421995	0.406247	0.322677	16S rRNA U1498 N3-methylase RsmE [Translation, ribosomal structure and biogenesis]
COG1386	[K]	0.380952	0.234286	0.470845	0.473761	0.0833333	0.342857	0.101429	0.14	0.542857	0.421429	0.565714	0.651429	0.191429	0.0842857	0.105714	0.574286	0.247143	Chromosome segregation and condensation protein ScpB [Transcription]
COG1387	[ER]	0.0625	0	0	0	0	0	0.18	0	0	0	0	0	0	0	0	0	0	Histidinol phosphatase or related hydrolase of the PHP family []
COG1388	[M]	0.510499	0.32399	0	0	0.398895	0.365827	0.336115	0.340945	0.41706	0.370551	0.354278	0	0.0669291	0.25979	0.421995	0.406247	0.322677	LysM repeat [Cell wall/membrane/envelope biogenesis]
COG1389	[L]	0	0	0	0.102041	0.0208333	0.04	0	0.08	0.66	0.12	0	0.6	0.3	0	0.06	0.2	0.22	DNA topoisomerase VI, subunit B [Replication, recombination and repair]
COG1390	[C]	0	0	0	0	0	0	0	0	0	0	0	0.084	0	0	0	0	0	Archaeal/vacuolar-type H+-ATPase subunit E/Vma4 [Energy production and conversion]
COG1392	[S]	0	0	0	0	0	0	0	0	0	0	0	0.075	0	0	0	0	0	Uncharacterized conserved protein YkaA, distantly related to PhoU, UPF0111/DUF47 family [Function unknown]
COG1394	[C]	0	0	0	0	0	0	0	0	0	0	0	0	0	0	0	0	0	Archaeal/vacuolar-type H+-ATPase subunit D/Vma8 [Energy production and conversion]
COG1395	[K]	0	0	0	0	0	0	0	0	0	0	0	0.0933333	0	0	0	0	0	Predicted transcriptional regulator [Transcription]
COG1396	[K]	0	0	0.174603	0.473923	0	0	0	0	0	0	0	0.648889	0.186667	0	0	0	0	Transcriptional regulator, contains XRE-family HTH domain [Transcription]
COG1397	[O]	0.0208333	0.14	0.0408163	0	0	0	0	0.06	0	0	0	0.02	0.02	0	0	0	0	ADP-ribosylglycohydrolase [Posttranslational modification, protein turnover, chaperones]
COG1399	[S]	0.510499	0.32399	0	0	0.398895	0.365827	0.336115	0.340945	0.41706	0.370551	0.354278	0	0.0669291	0.25979	0.421995	0.406247	0.322677	Uncharacterized metal-binding protein YceD, DUF177 family [Function unknown]
COG1400	[U]	0.0551471	0.00823529	0.0108043	0.170468	0	0.02	0.0317647	0.00470588	0.00705882	0.00588235	0.0505882	0.182353	0	0	0	0.0447059	0	Signal recognition particle subunit SEC65 [Intracellular trafficking, secretion, and vesicular transport]
COG1402	[HQ]	0.510499	0.32399	0	0	0.398895	0.365827	0.336115	0.340945	0.41706	0.370551	0.354278	0	0.0669291	0.25979	0.421995	0.406247	0.322677	Creatinine amidohydrolase/Fe(II)-dependent formamide hydrolase involved in riboflavin and F420 biosynthesis []
COG1403	[V]	1	1	1	1	1	1	1	1	1	1	1	1	1	1	1	1	1	5-methylcytosine-specific restriction endonuclease McrA [Defense mechanisms]
COG1404	[O]	0	0.00125	0.264031	0.576531	0	0	0	0.00575	0	0.00325	0	0.80575	0.4315	0	0.005	0	0	Serine protease, subtilisin family [Posttranslational modification, protein turnover, chaperones]
COG1405	[K]	1	0.86	0.795918	0.918367	1	0.96	0.94	0.98	0.98	1	1	0.98	1	0.6	0.98	0.94	0.96	Transcription initiation factor TFIIIB, Brf1 subunit/Transcription initiation factor TFIIB [Transcription]
COG1407	[R]	0	0	0	0	0	0	0	0.02	0	0	0	0.06	0.02	0	0	0	0	Metallophosphoesterase superfamily enzyme [General function prediction only]
COG1408	[R]	0.510499	0.32399	0	0	0.398895	0.365827	0.336115	0.340945	0.41706	0.370551	0.354278	0	0.0669291	0.25979	0.421995	0.406247	0.322677	Predicted phosphohydrolase, MPP superfamily [General function prediction only]
COG1409	[T]	0.791667	0.36	0.693878	0.469388	0.708333	0.46	0.54	0.28	0.82	0.5	0.8	0.66	0.6	0.14	0.62	0.52	0.48	3',5'-cyclic AMP phosphodiesterase CpdA [Signal transduction mechanisms]
COG1410	[E]	0.510499	0.32399	0	0	0.398895	0.365827	0.336115	0.340945	0.41706	0.370551	0.354278	0	0.0669291	0.25979	0.421995	0.406247	0.322677	Methionine synthase I, cobalamin-binding domain [Amino acid transport and metabolism]
COG1412	[J]	0	0	0	0	0	0	0	0	0	0	0	0.0933333	0	0	0	0	0	rRNA-processing protein FCF1 [Translation, ribosomal structure and biogenesis]
COG1413	[R]	0.03125	0.04	0	0	0	0	0	0.02	0	0	0	0.02	0	0.01	0.01	0.06	0	HEAT repeat [General function prediction only]
COG1414	[K]	0	0	0	0	0.125	0	0	0.04	0.12	0	0.02	0.28	0.42	0	0.04	0	0	DNA-binding transcriptional regulator, IclR family [Transcription]
COG1415	[S]	0	0	0	0	0	0	0	0	0	0	0	0	0	0	0	0	0	Uncharacterized protein [Function unknown]
COG1416	[P]	0	0	0	0	0	0	0	0	0	0	0	0	0	0	0	0	0	Intracellular sulfur oxidation protein, DsrE/DsrF family [Inorganic ion transport and metabolism]
COG1418	[JR]	0.510499	0.32399	0	0	0.398895	0.365827	0.336115	0.340945	0.41706	0.370551	0.354278	0	0.0669291	0.25979	0.421995	0.406247	0.322677	HD superfamily phosphodieaserase, includes HD domain of RNase Y []
COG1419	[N]	0	0.00125	0.264031	0.576531	0	0	0	0.00575	0	0.00325	0	0.80575	0.4315	0	0.005	0	0	Flagellar biosynthesis GTPase FlhF [Cell motility]
COG1420	[K]	0.510499	0.32399	0	0	0.398895	0.365827	0.336115	0.340945	0.41706	0.370551	0.354278	0	0.0669291	0.25979	0.421995	0.406247	0.322677	Transcriptional regulator of heat shock response [Transcription]
COG1421	[V]	0	0.00125	0.264031	0.576531	0	0	0	0.00575	0	0.00325	0	0.80575	0.4315	0	0.005	0	0	CRISPR/Cas system CSM-associated protein Csm2, small subunit [Defense mechanisms]
COG1422	[S]	0	0	0	0	0	0	0	0	0	0	0	0	0	0	0	0	0	Uncharacterized archaeal membrane protein, DUF106 family, distantly related to YidC/Oxa1 [Function unknown]
COG1424	[H]	0.510499	0.32399	0	0	0.398895	0.365827	0.336115	0.340945	0.41706	0.370551	0.354278	0	0.0669291	0.25979	0.421995	0.406247	0.322677	Pimeloyl-CoA synthetase [Coenzyme transport and metabolism]
COG1426	[D]	0	0	0	0	0	0	0	0	0	0	0	0	0	0	0	0	0	Cytoskeletal protein RodZ, contains Xre-like HTH and DUF4115 domains [Cell cycle control, cell division, chromosome partitioning]
COG1427	[R]	0	0	0	0.00510204	0	0	0	0	0	0	0	0.005	0	0	0	0	0	Predicted periplasmic solute-binding protein [General function prediction only]
COG1430	[S]	0	0.000909091	0.496753	0.738868	0	0	0	0.0127273	0	0.00545455	0	0.842273	0.440909	0	0.0104545	0	0	Uncharacterized conserved membrane protein, UPF0127 family [Function unknown]
COG1432	[S]	0	0	0	0	0	0	0	0	0	0	0	0	0	0	0	0	0	Uncharacterized conserved protein, LabA/DUF88 family [Function unknown]
COG1433	[O]	0.354167	0.72	1	1	0	0.1	0.1	0.9	0.92	0.44	0.14	0.98	1	0.92	0.54	0.16	0.44	Predicted Fe-Mo cluster-binding protein, NifX family [Posttranslational modification, protein turnover, chaperones]
COG1434	[R]	0	0.000909091	0.496753	0.738868	0	0	0	0.0127273	0	0.00545455	0	0.842273	0.440909	0	0.0104545	0	0	Uncharacterized SAM-binding protein YcdF, DUF218 family [General function prediction only]
COG1435	[F]	0.0277778	0.453333	0.00680272	0.292517	0	0.48	0.166667	0.64	0.646667	0.66	0.633333	0.326667	0.633333	0.426667	0.686667	0.546667	0.566667	Thymidine kinase [Nucleotide transport and metabolism]
COG1436	[C]	0	0	0	0	0	0	0	0	0	0	0	0.084	0	0	0	0	0	Archaeal/vacuolar-type H+-ATPase subunit F/Vma7 [Energy production and conversion]
COG1437	[TR]	0	0	0	0	0.03125	0	0.01	0.12	0	0.01	0.12	0	0.01	0	0	0	0	Adenylate cyclase class IV, CYTH domain (includes archaeal enzymes of unknown function) []
COG1439	[J]	0.541667	0.06	0.122449	0.469388	0.145833	0.26	0.18	0.02	0.2	0.26	0.5	0.88	0.5	0.06	0.26	0.34	0.08	rRNA maturation endonuclease Nob1 [Translation, ribosomal structure and biogenesis]
COG1446	[E]	0.979167	0.52	0.653061	1	0.9375	0.74	0.88	0.88	0.86	0.68	0.82	0.94	0.86	0.2	0.94	0.82	0.88	Isoaspartyl peptidase or L-asparaginase, Ntn-hydrolase superfamily [Amino acid transport and metabolism]
COG1449	[G]	0.770833	0.34	0.959184	1	0.979167	0.58	0.86	0.98	0.94	0.66	0.82	1	0.98	0.22	0.9	0.82	0.82	Alpha-amylase/alpha-mannosidase, GH57 family [Carbohydrate transport and metabolism]
COG1450	[U]	0	0	0.14162	0.329623	0	0	0	0	0	0	0	0.771515	0.0830303	0	0	0	0	Type II secretory pathway component GspD/PulD (secretin) [Intracellular trafficking, secretion, and vesicular transport]
COG1451	[R]	0	0	0	0	0	0	0	0	0	0	0	0	0	0	0	0	0	Predicted metal-dependent hydrolase [General function prediction only]
COG1452	[M]	0.510499	0.32399	0	0	0.398895	0.365827	0.336115	0.340945	0.41706	0.370551	0.354278	0	0.0669291	0.25979	0.421995	0.406247	0.322677	LPS assembly outer membrane protein LptD (organic solvent tolerance protein OstA) [Cell wall/membrane/envelope biogenesis]
COG1454	[C]	1	0.92	1	1	1	1	0.92	1	0.98	1	0.98	1	1	0.92	1	0.92	0.98	Alcohol dehydrogenase, class IV [Energy production and conversion]
COG1457	[F]	0.907738	0.465714	0.189504	0.358601	0.5	0.56	0.54	0.257143	0.582857	0.6	0.84	0.685714	0.177143	0.191429	0.357143	0.711429	0.508571	Purine-cytosine permease or related protein [Nucleotide transport and metabolism]
COG1459	[NUW]	0	0	0.336735	0.701531	0	0	0	0	0	0	0	0.94	0.46	0	0	0	0	Type II secretory pathway, component PulF []
COG1460	[K]	0	0	0	0	0	0	0	0	0	0	0	0	0	0	0	0	0	DNA-directed RNA polymerase, subunit F [Transcription]
COG1463	[M]	0	0	0.336735	0.701531	0	0	0	0	0	0	0	0.94	0.46	0	0	0	0	ABC-type transporter Mla maintaining outer membrane lipid asymmetry, periplasmic component MlaD [Cell wall/membrane/envelope biogenesis]
COG1466	[L]	0.510499	0.32399	0	0	0.398895	0.365827	0.336115	0.340945	0.41706	0.370551	0.354278	0	0.0669291	0.25979	0.421995	0.406247	0.322677	DNA polymerase III, delta subunit [Replication, recombination and repair]
COG1467	[L]	0.942402	0.535294	0.931573	0.996399	0.965686	0.637647	0.802353	0.784706	0.870588	0.718824	0.878824	0.975294	0.858824	0.18	0.891765	0.78	0.721176	Eukaryotic-type DNA primase, catalytic (small) subunit [Replication, recombination and repair]
COG1468	[V]	0.979167	0.56	0.632653	0.755102	0.8125	0.62	0.82	0.64	0.88	0.58	0.68	0.96	0.34	0.22	0.62	0.78	0.58	CRISPR/Cas system-associated exonuclease Cas4, RecB family [Defense mechanisms]
COG1469	[H]	0	0	0	0	0	0	0	0	0	0	0	0.005	0	0	0	0	0	GTP cyclohydrolase FolE2 [Coenzyme transport and metabolism]
COG1470	[S]	0.0902778	0.00666667	0	0	0.0277778	0.0133333	0.00666667	0.02	0.0466667	0.0133333	0.0133333	0	0	0.0266667	0.02	0.02	0.00666667	Uncharacterized membrane protein [Function unknown]
COG1471	[J]	0.0208333	0.02	0.244898	0.0816327	0	0.04	0	0	0.22	0.02	0.04	0.3	0.02	0.02	0.02	0	0	Ribosomal protein S4E [Translation, ribosomal structure and biogenesis]
COG1472	[G]	0.510499	0.32399	0	0	0.398895	0.365827	0.336115	0.340945	0.41706	0.370551	0.354278	0	0.0669291	0.25979	0.421995	0.406247	0.322677	Periplasmic beta-glucosidase and related glycosidases [Carbohydrate transport and metabolism]
COG1473	[R]	1	1	1	0.979592	0.979167	1	0.82	0.98	1	1	1	1	1	1	0.98	0.92	1	Metal-dependent amidase/aminoacylase/carboxypeptidase [General function prediction only]
COG1474	[L]	0.104167	0	0.673469	0.408163	0	0.04	0	0	0	0.1	0	0.36	0.06	0	0.1	0	0.12	Cdc6-related protein, AAA superfamily ATPase [Replication, recombination and repair]
COG1475	[D]	0.015625	0.01	0.153061	0.586735	0	0	0	0	0	0	0.02	0.585	0.385	0.01	0	0	0	Chromosome segregation protein Spo0J, contains ParB-like nuclease domain [Cell cycle control, cell division, chromosome partitioning]
COG1479	[S]	0	0	0	0	0	0	0	0	0	0	0	0	0	0	0	0	0	Uncharacterized conserved protein, contains ParB-like and HNH nuclease domains [Function unknown]
COG1480	[R]	0	0	0	0	0	0	0	0.00382979	0	0.00255319	0	0.0246809	0.23234	0	0.0012766	0	0	Membrane-associated HD superfamily phosphohydrolase [General function prediction only]
COG1484	[L]	1	1	1	1	1	1	1	1	1	1	1	1	1	1	1	1	1	DNA replication protein DnaC [Replication, recombination and repair]
COG1487	[R]	0.479167	0.92	0.387755	0.367347	0.3125	0.82	0.12	0.18	0.58	0.72	0.18	0.2	0.7	0.66	0.36	0.18	0.74	Predicted nucleic acid-binding protein, contains PIN domain [General function prediction only]
COG1488	[H]	0.9375	0.86	1	1	0.979167	0.96	0.88	0.98	0.98	0.88	0.88	1	1	0.76	1	0.84	0.86	Nicotinic acid phosphoribosyltransferase [Coenzyme transport and metabolism]
COG1489	[GT]	0.333333	0.22	0.367347	0.571429	0.25	0.18	0.24	0.2	0.5	0.34	0.3	0.6	0.12	0.12	0.26	0.56	0.24	DNA-binding protein, stimulates sugar fermentation []
COG1491	[R]	0.942402	0.535294	0.931573	0.996399	0.965686	0.637647	0.802353	0.784706	0.870588	0.718824	0.878824	0.975294	0.858824	0.18	0.891765	0.78	0.721176	Predicted nucleic acid-binding OB-fold protein [General function prediction only]
COG1492	[H]	0.958333	0.43	0.142857	0.571429	0.541667	0.56	0.52	0.25	0.29	0.56	0.7	0.84	0.47	0.14	0.52	0.63	0.27	Cobyric acid synthase [Coenzyme transport and metabolism]
COG1496	[P]	0	0.00125	0.264031	0.576531	0	0	0	0.00575	0	0.00325	0	0.80575	0.4315	0	0.005	0	0	Copper oxidase (laccase) domain [Inorganic ion transport and metabolism]
COG1497	[K]	0	0	0	0	0	0	0	0	0	0	0	0	0	0	0	0	0	Predicted transcriptional regulator [Transcription]
COG1498	[J]	0	0	0	0	0	0	0	0	0	0	0	0	0	0	0	0	0	RNA processing factor Prp31, contains Nop domain [Translation, ribosomal structure and biogenesis]
COG1499	[J]	0	0	0.0102041	0.0646259	0	0	0.02	0	0	0	0	0.02	0	0	0	0	0	NMD protein affecting ribosome stability and mRNA decay [Translation, ribosomal structure and biogenesis]
COG1500	[J]	0.380952	0.234286	0.470845	0.473761	0.0833333	0.342857	0.101429	0.14	0.542857	0.421429	0.565714	0.651429	0.191429	0.0842857	0.105714	0.574286	0.247143	Ribosome maturation protein Sdo1 [Translation, ribosomal structure and biogenesis]
COG1501	[G]	0.166667	0.08	0	0	0.0625	0.36	0.02	0.02	0.16	0.64	0.56	0.44	0.54	0.4	0.16	0.32	0.12	Alpha-glucosidase, glycosyl hydrolase family GH31 [Carbohydrate transport and metabolism]
COG1502	[I]	0.333333	0.14	0.142857	0.857143	0.458333	0.1	0.32	0.06	0.22	0.1	0.36	0.88	0.48	0.14	0.26	0.32	0.08	Phosphatidylserine/phosphatidylglycerophosphate/cardiolipin synthase or related enzyme [Lipid transport and metabolism]
COG1503	[J]	0.942402	0.535294	0.931573	0.996399	0.965686	0.637647	0.802353	0.784706	0.870588	0.718824	0.878824	0.975294	0.858824	0.18	0.891765	0.78	0.721176	Peptide chain release factor 1 (eRF1) [Translation, ribosomal structure and biogenesis]
COG1505	[E]	0.208333	0.57	0.173469	0	0.4375	0.17	0.05	0.4	0.44	0.22	0.01	0.21	0.36	0.18	0.32	0.16	0.2	Prolyl oligopeptidase PreP, S9A serine peptidase family [Amino acid transport and metabolism]
COG1506	[E]	0	0	0	0	0	0	0	0	0	0	0	0	0	0	0	0	0	Dipeptidyl aminopeptidase/acylaminoacyl peptidase [Amino acid transport and metabolism]
COG1508	[K]	0	0	0.0357143	0.428571	0	0	0	0	0	0	0.01	0.33	0.035	0	0	0.035	0	DNA-directed RNA polymerase specialized sigma subunit, sigma54 homolog [Transcription]
COG1509	[E]	0.510499	0.32399	0	0	0.398895	0.365827	0.336115	0.340945	0.41706	0.370551	0.354278	0	0.0669291	0.25979	0.421995	0.406247	0.322677	L-lysine 2,3-aminomutase (EF-P beta-lysylation pathway) [Amino acid transport and metabolism]
COG1511	[S]	0.125	0.08	0	0	0.510417	0.4	0.45	0.67	0.72	0.55	0.62	0.15	0.58	0.49	0.51	0.48	0.37	Uncharacterized membrane protein YhgE, phage infection protein (PIP) family [Function unknown]
COG1514	[J]	0.166667	0.02	0.326531	0.918367	0.145833	0.02	0.02	0.08	0.06	0.04	0.3	0.88	0.4	0.04	0.22	0.14	0	2'-5' RNA ligase [Translation, ribosomal structure and biogenesis]
COG1516	[NU]	0.510499	0.32399	0	0	0.398895	0.365827	0.336115	0.340945	0.41706	0.370551	0.354278	0	0.0669291	0.25979	0.421995	0.406247	0.322677	Flagellin-specific chaperone FliS []
COG1517	[V]	0	0.0328571	0.714286	0.699708	0	0	0	0.00285714	0.00142857	0	0	0.374286	0.262857	0.00142857	0.00142857	0	0	CRISPR/Cas system-associated protein Csx1, contains CARF domain [Defense mechanisms]
COG1518	[V]	0.208333	0.1	0.0612245	0.857143	0.229167	0.04	0.16	0.04	0.12	0.14	0.22	0.98	0.56	0.02	0.14	0.24	0.06	CRISPR/Cas system-associated endonuclease Cas1 [Defense mechanisms]
COG1519	[M]	0.510499	0.32399	0	0	0.398895	0.365827	0.336115	0.340945	0.41706	0.370551	0.354278	0	0.0669291	0.25979	0.421995	0.406247	0.322677	3-deoxy-D-manno-octulosonic-acid transferase [Cell wall/membrane/envelope biogenesis]
COG1520	[M]	1	0.84	1	0.755102	0.979167	0.98	0.94	0.98	0.96	0.96	1	1	1	0.6	0.98	0.9	0.96	Outer membrane protein assembly factor BamB, contains PQQ-like beta-propeller repeat [Cell wall/membrane/envelope biogenesis]
COG1521	[H]	0.510499	0.32399	0	0	0.398895	0.365827	0.336115	0.340945	0.41706	0.370551	0.354278	0	0.0669291	0.25979	0.421995	0.406247	0.322677	Pantothenate kinase type III [Coenzyme transport and metabolism]
COG1522	[K]	0.854167	0.9	1	1	0.979167	0.82	0.88	0.94	0.74	0.98	0.92	1	1	0.96	1	0.9	0.7	DNA-binding transcriptional regulator, Lrp family [Transcription]
COG1523	[G]	0	0	0	0	0	0	0	0	0	0	0	0	0	0	0	0	0	Pullulanase/glycogen debranching enzyme [Carbohydrate transport and metabolism]
COG1524	[R]	0	0	0	0	0	0	0	0	0	0	0	0	0	0	0	0	0	Predicted pyrophosphatase or phosphodiesterase, AlkP superfamily [General function prediction only]
COG1526	[C]	0	0	0.367347	0.44898	0	0	0	0.02	0	0.02	0	0.12	0.31	0.01	0.09	0	0	Formate dehydrogenase assembly factor FdhD [Energy production and conversion]
COG1527	[C]	0	0	0	0	0	0	0	0	0	0	0	0.084	0	0	0	0	0	Archaeal/vacuolar-type H+-ATPase subunit C/Vma6 [Energy production and conversion]
COG1529	[C]	0.979167	1	1	1	1	0.98	0.98	1	1	1	1	1	1	0.98	1	1	1	CO or xanthine dehydrogenase, Mo-binding subunit [Energy production and conversion]
COG1530	[J]	0.510499	0.32399	0	0	0.398895	0.365827	0.336115	0.340945	0.41706	0.370551	0.354278	0	0.0669291	0.25979	0.421995	0.406247	0.322677	Ribonuclease G or E [Translation, ribosomal structure and biogenesis]
COG1533	[L]	0	0	0	0	0	0	0	0	0	0	0	0	0	0	0	0	0	DNA repair photolyase [Replication, recombination and repair]
COG1535	[Q]	0	0	0.845481	0.880466	0	0	0	0.0228571	0	0.0114286	0	0.948571	0.817143	0	0.02	0	0	Isochorismate hydrolase [Secondary metabolites biosynthesis, transport and catabolism]
COG1536	[N]	0.510499	0.32399	0	0	0.398895	0.365827	0.336115	0.340945	0.41706	0.370551	0.354278	0	0.0669291	0.25979	0.421995	0.406247	0.322677	Flagellar motor switch protein FliG [Cell motility]
COG1537	[J]	0.854167	0.3	0.85034	1	0.840278	0.453333	0.633333	0.533333	0.686667	0.54	0.633333	1	0.84	0.126667	0.726667	0.68	0.353333	Stalled ribosome rescue protein Dom34, pelota family [Translation, ribosomal structure and biogenesis]
COG1538	[M]	1	1	1	1	1	1	1	1	1	1	1	1	1	1	1	1	1	Outer membrane protein TolC [Cell wall/membrane/envelope biogenesis]
COG1539	[H]	0	0	0	0	0	0	0	0.00382979	0	0.00255319	0	0.0246809	0.23234	0	0.0012766	0	0	Dihydroneopterin aldolase [Coenzyme transport and metabolism]
COG1541	[H]	0	0.00125	0.264031	0.576531	0	0	0	0.00575	0	0.00325	0	0.80575	0.4315	0	0.005	0	0	Phenylacetate-coenzyme A ligase PaaK, adenylate-forming domain family [Coenzyme transport and metabolism]
COG1543	[G]	0.510499	0.32399	0	0	0.398895	0.365827	0.336115	0.340945	0.41706	0.370551	0.354278	0	0.0669291	0.25979	0.421995	0.406247	0.322677	Predicted glycosyl hydrolase, contains GH57 and DUF1957 domains [Carbohydrate transport and metabolism]
COG1544	[J]	0.510499	0.32399	0	0	0.398895	0.365827	0.336115	0.340945	0.41706	0.370551	0.354278	0	0.0669291	0.25979	0.421995	0.406247	0.322677	Ribosome-associated translation inhibitor RaiA [Translation, ribosomal structure and biogenesis]
COG1545	[R]	1	1	1	1	1	1	1	1	1	1	1	1	1	1	1	1	1	Uncharacterized OB-fold protein, contains Zn-ribbon domain [General function prediction only]
COG1547	[S]	0	0	0	0	0	0	0	0	0	0	0	0.075	0	0	0	0	0	Predicted metal-dependent hydrolase [Function unknown]
COG1549	[R]	0	0	0	0	0	0	0	0	0	0	0	0	0	0	0	0	0	Predicted RNA-binding protein, contains uracil-DNA-glycosylase-like and PUA domains [General function prediction only]
COG1550	[S]	0.510499	0.32399	0	0	0.398895	0.365827	0.336115	0.340945	0.41706	0.370551	0.354278	0	0.0669291	0.25979	0.421995	0.406247	0.322677	Uncharacterized conserved protein YlxP, DUF503 family [Function unknown]
COG1551	[T]	0	0	0	0	0	0	0	0.00382979	0	0.00255319	0	0.0246809	0.23234	0	0.0012766	0	0	sRNA-binding carbon storage regulator CsrA [Signal transduction mechanisms]
COG1552	[J]	0.979167	0.74	1	1	0.895833	0.88	0.72	1	0.94	0.82	0.9	1	0.96	0.56	0.98	0.82	0.8	Ribosomal protein L40E [Translation, ribosomal structure and biogenesis]
COG1553	[P]	1	0.98	1	1	1	1	0.96	1	1	1	1	1	1	1	1	0.98	0.98	Sulfur relay (sulfurtransferase) complex TusBCD TusD component, DsrE family [Inorganic ion transport and metabolism]
COG1558	[N]	0.510499	0.32399	0	0	0.398895	0.365827	0.336115	0.340945	0.41706	0.370551	0.354278	0	0.0669291	0.25979	0.421995	0.406247	0.322677	Flagellar basal body rod protein FlgC [Cell motility]
COG1559	[D]	0.510499	0.32399	0	0	0.398895	0.365827	0.336115	0.340945	0.41706	0.370551	0.354278	0	0.0669291	0.25979	0.421995	0.406247	0.322677	Cell division protein YceG, involved in septum cleavage [Cell cycle control, cell division, chromosome partitioning]
COG1560	[I]	0	0	0	0.00194363	0	0	0	0	0	0	0	0.0409524	0	0	0	0	0	Lauroyl/myristoyl acyltransferase [Lipid transport and metabolism]
COG1561	[S]	0.510499	0.32399	0	0	0.398895	0.365827	0.336115	0.340945	0.41706	0.370551	0.354278	0	0.0669291	0.25979	0.421995	0.406247	0.322677	Uncharacterized conserved protein YicC, UPF0701 family [Function unknown]
COG1562	[I]	0	0	0.14162	0.329623	0	0	0	0	0	0	0	0.771515	0.0830303	0	0	0	0	Phytoene/squalene synthetase [Lipid transport and metabolism]
COG1565	[R]	0.510499	0.32399	0	0	0.398895	0.365827	0.336115	0.340945	0.41706	0.370551	0.354278	0	0.0669291	0.25979	0.421995	0.406247	0.322677	SAM-dependent methyltransferase, MidA family [General function prediction only]
COG1566	[V]	0.958333	0.4	0.991837	1	0.995833	0.716	0.832	0.92	0.908	0.86	0.94	1	1	0.144	0.988	0.812	0.52	Multidrug resistance efflux pump [Defense mechanisms]
COG1567	[V]	0	0.00125	0.264031	0.576531	0	0	0	0.00575	0	0.00325	0	0.80575	0.4315	0	0.005	0	0	CRISPR/Cas system CSM-associated protein Csm4, group 5 of RAMP superfamily [Defense mechanisms]
COG1569	[R]	0	0.0328571	0.714286	0.699708	0	0	0	0.00285714	0.00142857	0	0	0.374286	0.262857	0.00142857	0.00142857	0	0	Predicted nucleic acid-binding protein, contains PIN domain [General function prediction only]
COG1570	[L]	0.510499	0.32399	0	0	0.398895	0.365827	0.336115	0.340945	0.41706	0.370551	0.354278	0	0.0669291	0.25979	0.421995	0.406247	0.322677	Exonuclease VII, large subunit [Replication, recombination and repair]
COG1571	[J]	0.0551471	0.00823529	0.0108043	0.170468	0	0.02	0.0317647	0.00470588	0.00705882	0.00588235	0.0505882	0.182353	0	0	0	0.0447059	0	tRNA(Ile2) C34 agmatinyltransferase TiaS [Translation, ribosomal structure and biogenesis]
COG1572	[O]	1	1	1	1	1	1	0.98	1	1	1	1	1	1	1	1	0.98	1	Serine protease, subtilase family [Posttranslational modification, protein turnover, chaperones]
COG1573	[L]	0	0	0	0	0	0	0	0	0	0	0	0	0	0	0	0	0	Uracil-DNA glycosylase [Replication, recombination and repair]
COG1574	[R]	0	0	0	0	0	0	0	0	0	0	0	0	0	0	0	0	0	Predicted amidohydrolase YtcJ [General function prediction only]
COG1575	[H]	0	0.02	0	0	0	0	0	0	0	0	0	0	0	0	0	0	0	1,4-dihydroxy-2-naphthoate octaprenyltransferase [Coenzyme transport and metabolism]
COG1577	[I]	0.576389	0.206667	0.0816327	0.0408163	0.888889	0.56	0.493333	0.466667	0.633333	0.56	0.413333	0.52	0.993333	0.0533333	0.706667	0.246667	0.44	Mevalonate kinase [Lipid transport and metabolism]
COG1579	[R]	0.510499	0.32399	0	0	0.398895	0.365827	0.336115	0.340945	0.41706	0.370551	0.354278	0	0.0669291	0.25979	0.421995	0.406247	0.322677	Predicted nucleic acid-binding protein, contains Zn-ribbon domain [General function prediction only]
COG1580	[N]	0.510499	0.32399	0	0	0.398895	0.365827	0.336115	0.340945	0.41706	0.370551	0.354278	0	0.0669291	0.25979	0.421995	0.406247	0.322677	Flagellar basal body-associated protein FliL [Cell motility]
COG1581	[K]	0	0	0	0	0	0	0	0	0	0	0	0	0	0	0	0	0	Archaeal DNA-binding protein [Transcription]
COG1583	[V]	0	0	0	0	0	0	0	0	0	0	0	0	0	0	0	0	0	CRISPR/Cas system endoribonuclease Cas6, RAMP superfamily [Defense mechanisms]
COG1584	[C]	0.604167	0.13	0.306122	0.244898	0.697917	0.33	0.22	0.2	0.22	0.37	0.3	0.2	0.06	0.15	0.47	0.26	0.19	Succinate-acetate transporter protein [Energy production and conversion]
COG1585	[O]	0	0	0	0	0	0	0	0	0	0	0	0	0	0	0	0	0	Membrane protein implicated in regulation of membrane protease activity [Posttranslational modification, protein turnover, chaperones]
COG1586	[E]	0.958333	0.4	0.540816	1	0.947917	0.58	0.84	0.61	0.79	0.58	0.76	0.96	0.75	0.17	0.76	0.75	0.63	S-adenosylmethionine decarboxylase or arginine decarboxylase [Amino acid transport and metabolism]
COG1587	[H]	0	0	0.00680272	0.142857	0	0	0	0	0	0	0	0.126667	0	0	0	0	0	Uroporphyrinogen-III synthase [Coenzyme transport and metabolism]
COG1588	[J]	0	0	0.00680272	0.142857	0	0	0	0	0	0	0	0.126667	0	0	0	0	0	RNase P/RNase MRP subunit p29 [Translation, ribosomal structure and biogenesis]
COG1591	[L]	0.970833	0.612	0.861224	0.922449	0.85	0.804	0.792	0.832	0.944	0.888	0.94	0.956	0.92	0.184	0.86	0.868	0.768	Holliday junction resolvase, archaeal type [Replication, recombination and repair]
COG1592	[C]	0	0	0	0	0	0	0	0	0	0	0	0.01	0	0	0	0	0	Rubrerythrin [Energy production and conversion]
COG1594	[K]	0.0208333	0	0	0	0	0	0	0	0	0	0	0.106667	0	0	0	0	0	DNA-directed RNA polymerase, subunit M/Transcription elongation factor TFIIS [Transcription]
COG1596	[M]	0.510499	0.32399	0	0	0.398895	0.365827	0.336115	0.340945	0.41706	0.370551	0.354278	0	0.0669291	0.25979	0.421995	0.406247	0.322677	Periplasmic protein involved in polysaccharide export, contains SLBB domain of the beta-grasp fold [Cell wall/membrane/envelope biogenesis]
COG1597	[IR]	0	0	0	0	0	0	0	0	0	0	0	0.0266667	0	0	0	0	0	Diacylglycerol kinase family enzyme []
COG1598	[V]	0.0416667	0.74	0.979592	0.489796	0.0625	0.12	0	0.02	0.06	0.02	0	0.22	0.16	0.2	0	0.02	0.46	Predicted nuclease of the RNAse H fold, HicB family [Defense mechanisms]
COG1599	[L]	1	0.88	1	1	1	1	1	1	1	1	0.84	1	1	0.94	1	0.98	0.92	ssDNA-binding replication factor A, large subunit [Replication, recombination and repair]
COG1600	[J]	0	0	0	0	0	0	0	0	0	0	0	0	0	0	0	0	0	Epoxyqueuosine reductase QueG (queuosine biosynthesis) [Translation, ribosomal structure and biogenesis]
COG1601	[J]	0	0	0.00510204	0	0	0	0	0	0	0	0	0	0	0	0	0	0	Translation initiation factor 2, beta subunit (eIF-2beta)/eIF-5 N-terminal domain [Translation, ribosomal structure and biogenesis]
COG1602	[S]	1	0.7	1	1	1	0.94	0.92	1	1	0.92	0.94	1	1	0.76	1	0.92	0.98	Uncharacterized protein [Function unknown]
COG1605	[E]	0	0	0	0	0	0	0	0	0	0	0	0.02	0	0	0	0	0	Chorismate mutase [Amino acid transport and metabolism]
COG1607	[I]	0.0551471	0.00823529	0.0108043	0.170468	0	0.02	0.0317647	0.00470588	0.00705882	0.00588235	0.0505882	0.182353	0	0	0	0.0447059	0	Acyl-CoA hydrolase [Lipid transport and metabolism]
COG1608	[I]	0	0	0	0	0	0	0	0	0	0	0	0	0	0	0	0	0	Isopentenyl phosphate kinase [Lipid transport and metabolism]
COG1609	[K]	0.510499	0.32399	0	0	0.398895	0.365827	0.336115	0.340945	0.41706	0.370551	0.354278	0	0.0669291	0.25979	0.421995	0.406247	0.322677	DNA-binding transcriptional regulator, LacI/PurR family [Transcription]
COG1610	[S]	0.510499	0.32399	0	0	0.398895	0.365827	0.336115	0.340945	0.41706	0.370551	0.354278	0	0.0669291	0.25979	0.421995	0.406247	0.322677	Uncharacterized conserved protein YqeY [Function unknown]
COG1611	[R]	0.0416667	0	0.918367	0.938776	0.458333	0.06	0.22	0.06	0.08	0.06	0	0.82	0.64	0	0.3	0	0	Predicted Rossmann fold nucleotide-binding protein [General function prediction only]
COG1613	[P]	0	0	0	0	0	0	0	0.00382979	0	0.00255319	0	0.0246809	0.23234	0	0.0012766	0	0	ABC-type sulfate transport system, periplasmic component [Inorganic ion transport and metabolism]
COG1615	[S]	0.510499	0.32399	0	0	0.398895	0.365827	0.336115	0.340945	0.41706	0.370551	0.354278	0	0.0669291	0.25979	0.421995	0.406247	0.322677	Uncharacterized membrane protein, UPF0182 family [Function unknown]
COG1617	[J]	0	0	0.0612245	0.22449	0	0	0	0	0	0	0	0.16	0.02	0	0.02	0	0	tRNA threonylcarbamoyladenosine modification (KEOPS) complex, Cgi121 subunit [Translation, ribosomal structure and biogenesis]
COG1618	[F]	0.428241	0.14	0.6678	0.824263	0.570602	0.235556	0.321111	0.535556	0.582222	0.271111	0.4	0.627778	0.16	0.0677778	0.593333	0.457778	0.238889	Nucleoside-triphosphatase THEP1 [Nucleotide transport and metabolism]
COG1619	[M]	0.822917	0.44	0.0204082	0.0816327	0.25	0.44	0.46	0.19	0.52	0.46	0.53	0.44	0.07	0.16	0.13	0.56	0.43	Muramoyltetrapeptide carboxypeptidase LdcA (peptidoglycan recycling) [Cell wall/membrane/envelope biogenesis]
COG1622	[C]	0	0	0	0	0	0	0	0	0	0	0	0.005	0	0	0	0	0	Heme/copper-type cytochrome/quinol oxidase, subunit 2 [Energy production and conversion]
COG1624	[T]	0.510499	0.32399	0	0	0.398895	0.365827	0.336115	0.340945	0.41706	0.370551	0.354278	0	0.0669291	0.25979	0.421995	0.406247	0.322677	Diadenylate cyclase (c-di-AMP synthetase), DisA_N domain [Signal transduction mechanisms]
COG1625	[C]	0.510499	0.32399	0	0	0.398895	0.365827	0.336115	0.340945	0.41706	0.370551	0.354278	0	0.0669291	0.25979	0.421995	0.406247	0.322677	Fe-S oxidoreductase, related to NifB/MoaA family [Energy production and conversion]
COG1628	[R]	0	0	0	0	0	0	0	0	0	0	0	0	0	0	0	0	0	Endonuclease V homolog, UPF0215 family [General function prediction only]
COG1630	[L]	0	0	0	0	0	0	0	0	0	0	0	0.08	0	0	0	0	0	NurA 5'-3' nuclease [Replication, recombination and repair]
COG1631	[J]	0.854167	0.3	0.85034	1	0.840278	0.453333	0.633333	0.533333	0.686667	0.54	0.633333	1	0.84	0.126667	0.726667	0.68	0.353333	Ribosomal protein L44E [Translation, ribosomal structure and biogenesis]
COG1632	[J]	0.4375	0.32	0.714286	0.673469	0.5625	0.48	0.48	0.36	0.9	0.6	0.74	0.4	0.14	0.14	0.68	0.82	0.66	Ribosomal protein L15E [Translation, ribosomal structure and biogenesis]
COG1633	[P]	0	0	0	0	0	0	0	0	0	0	0	0	0	0	0	0	0	Rubrerythrin [Inorganic ion transport and metabolism]
COG1634	[S]	0.428241	0.14	0.6678	0.824263	0.570602	0.235556	0.321111	0.535556	0.582222	0.271111	0.4	0.627778	0.16	0.0677778	0.593333	0.457778	0.238889	Uncharacterized Rossmann fold enzyme [Function unknown]
COG1639	[T]	0.0989583	0.0366667	0.751701	0.940476	0.0486111	0.0366667	0.025	0.0333333	0.0716667	0.06	0.111667	0.955	0.908333	0.00666667	0.07	0.085	0.0116667	HD-like signal output (HDOD) domain, no enzymatic activity [Signal transduction mechanisms]
COG1644	[K]	0	0	0	0	0	0	0	0	0	0	0	0	0	0	0	0	0	DNA-directed RNA polymerase, subunit N (RpoN/RPB10) [Transcription]
COG1646	[I]	0.902778	0.34	0.346939	0.945578	0.916667	0.52	0.7	0.546667	0.793333	0.58	0.7	0.966667	0.626667	0.193333	0.78	0.746667	0.646667	Heptaprenylglyceryl phosphate synthase [Lipid transport and metabolism]
COG1648	[H]	0	0.06	0	0	0	0.02	0	0	0.04	0	0.04	0	0	0	0	0.04	0.12	Siroheme synthase (precorrin-2 oxidase/ferrochelatase domain) [Coenzyme transport and metabolism]
COG1650	[J]	0	0	0	0.0612245	0	0	0	0	0	0	0	0.1	0	0	0	0	0	D-tyrosyl-tRNA(Tyr) deacylase [Translation, ribosomal structure and biogenesis]
COG1651	[O]	0	0	0	0.00194363	0	0	0	0	0	0	0	0.0409524	0	0	0	0	0	Protein-disulfide isomerase [Posttranslational modification, protein turnover, chaperones]
COG1653	[G]	0	0	0	0	0	0	0	0	0	0	0	0	0	0	0	0	0	ABC-type glycerol-3-phosphate transport system, periplasmic component [Carbohydrate transport and metabolism]
COG1656	[S]	0.0104167	0.01	0.0408163	0	0	0	0	0	0	0	0	0.12	0	0	0	0.01	0	Uncharacterized conserved protein, contains PIN domain [Function unknown]
COG1657	[I]	0.510499	0.32399	0	0	0.398895	0.365827	0.336115	0.340945	0.41706	0.370551	0.354278	0	0.0669291	0.25979	0.421995	0.406247	0.322677	Squalene cyclase [Lipid transport and metabolism]
COG1660	[T]	0.510499	0.32399	0	0	0.398895	0.365827	0.336115	0.340945	0.41706	0.370551	0.354278	0	0.0669291	0.25979	0.421995	0.406247	0.322677	RNase adaptor protein for sRNA GlmZ degradation, contains a P-loop ATPase domain [Signal transduction mechanisms]
COG1661	[R]	0.0551471	0.00823529	0.0108043	0.170468	0	0.02	0.0317647	0.00470588	0.00705882	0.00588235	0.0505882	0.182353	0	0	0	0.0447059	0	Predicted DNA-binding protein with PD1-like DNA-binding motif [General function prediction only]
COG1663	[M]	0.510499	0.32399	0	0	0.398895	0.365827	0.336115	0.340945	0.41706	0.370551	0.354278	0	0.0669291	0.25979	0.421995	0.406247	0.322677	Tetraacyldisaccharide-1-P 4'-kinase [Cell wall/membrane/envelope biogenesis]
COG1664	[Z]	0	0	0	0	0	0	0	0	0	0	0	0	0	0	0	0	0	Cytoskeletal protein CcmA, bactofilin family [Cytoskeleton]
COG1666	[S]	0	0	0	0.00537057	0	0	0	0	0	0	0	0.155789	0	0	0	0	0	Uncharacterized conserved protein YajQ, UPF0234 family [Function unknown]
COG1668	[CP]	0.00694444	0	0.0136054	0.115646	0.0902778	0	0.00666667	0	0	0	0	0.233333	0.486667	0	0.00666667	0	0	ABC-type Na+ efflux pump, permease component []
COG1670	[JO]	0	0	0	0	0	0	0	0	0	0	0	0	0	0	0	0	0	Protein N-acetyltransferase, RimJ/RimL family []
COG1671	[S]	0	0.00125	0.264031	0.576531	0	0	0	0.00575	0	0.00325	0	0.80575	0.4315	0	0.005	0	0	Uncharacterized conserved protein YaiI, UPF0178 family [Function unknown]
COG1672	[R]	1	1	1	1	1	1	1	1	1	1	1	1	1	1	1	1	1	Predicted ATPase, archaeal AAA+ ATPase superfamily [General function prediction only]
COG1674	[D]	0.510499	0.32399	0	0	0.398895	0.365827	0.336115	0.340945	0.41706	0.370551	0.354278	0	0.0669291	0.25979	0.421995	0.406247	0.322677	DNA segregation ATPase FtsK/SpoIIIE and related proteins [Cell cycle control, cell division, chromosome partitioning]
COG1675	[K]	0	0.000909091	0.496753	0.738868	0	0	0	0.0127273	0	0.00545455	0	0.842273	0.440909	0	0.0104545	0	0	Transcription initiation factor IIE, alpha subunit [Transcription]
COG1676	[J]	0.380952	0.234286	0.470845	0.473761	0.0833333	0.342857	0.101429	0.14	0.542857	0.421429	0.565714	0.651429	0.191429	0.0842857	0.105714	0.574286	0.247143	tRNA splicing endonuclease [Translation, ribosomal structure and biogenesis]
COG1677	[N]	0.510499	0.32399	0	0	0.398895	0.365827	0.336115	0.340945	0.41706	0.370551	0.354278	0	0.0669291	0.25979	0.421995	0.406247	0.322677	Flagellar hook-basal body complex protein FliE [Cell motility]
COG1679	[C]	0.0347222	0.00666667	0.312925	0.241497	0.0381944	0.0266667	0.00333333	0.213333	0.17	0.0933333	0.0833333	0.33	0.473333	0.0166667	0.0533333	0.0966667	0.0866667	Predicted aconitase [Energy production and conversion]
COG1680	[V]	0	0	0	0	0	0	0	0	0	0	0	0	0	0	0	0	0	CubicO group peptidase, beta-lactamase class C family [Defense mechanisms]
COG1681	[N]	0	0	0	0	0	0	0	0	0	0	0	0	0	0	0	0	0	Archaellin (archaeal flagellin) [Cell motility]
COG1682	[GM]	0	0	0.209913	0.708455	0	0	0	0	0	0	0	0.682857	0.0942857	0	0	0	0	ABC-type polysaccharide/polyol phosphate export permease []
COG1684	[N]	0	0.00125	0.264031	0.576531	0	0	0	0.00575	0	0.00325	0	0.80575	0.4315	0	0.005	0	0	Flagellar biosynthesis protein FliR [Cell motility]
COG1685	[E]	0	0	0	0.00510204	0	0	0	0	0	0	0	0.005	0	0	0	0	0	Archaeal shikimate kinase [Amino acid transport and metabolism]
COG1690	[J]	0.75	0.28	0.0408163	0.459184	0.625	0.44	0.34	0.1	0.26	0.45	0.69	0.82	0.63	0.04	0.59	0.51	0.1	RNA-splicing ligase RtcB, repairs tRNA damage [Translation, ribosomal structure and biogenesis]
COG1692	[R]	0.510499	0.32399	0	0	0.398895	0.365827	0.336115	0.340945	0.41706	0.370551	0.354278	0	0.0669291	0.25979	0.421995	0.406247	0.322677	Calcineurin-like phosphoesterase [General function prediction only]
COG1694	[V]	0	0	0	0	0	0	0	0	0	0	0	0	0	0	0	0	0	NTP pyrophosphatase, house-cleaning of non-canonical NTPs [Defense mechanisms]
COG1695	[K]	1	1	1	1	1	1	0.98	1	1	1	1	1	1	1	1	1	1	DNA-binding transcriptional regulator, PadR family [Transcription]
COG1697	[L]	0	0	0	0	0	0	0	0	0	0	0	0	0	0	0	0	0	DNA topoisomerase VI, subunit A [Replication, recombination and repair]
COG1698	[S]	0.380952	0.234286	0.470845	0.473761	0.0833333	0.342857	0.101429	0.14	0.542857	0.421429	0.565714	0.651429	0.191429	0.0842857	0.105714	0.574286	0.247143	Uncharacterized protein, UPF0147 family [Function unknown]
COG1699	[N]	0.510499	0.32399	0	0	0.398895	0.365827	0.336115	0.340945	0.41706	0.370551	0.354278	0	0.0669291	0.25979	0.421995	0.406247	0.322677	Flagellar assembly factor FliW [Cell motility]
COG1701	[H]	0	0.000625	0.734056	0.780612	0	0	0	0.009375	0	0.004375	0	0.805	0.56125	0	0.006875	0	0	Archaeal phosphopantothenate synthetase [Coenzyme transport and metabolism]
COG1702	[T]	0.510499	0.32399	0	0	0.398895	0.365827	0.336115	0.340945	0.41706	0.370551	0.354278	0	0.0669291	0.25979	0.421995	0.406247	0.322677	Phosphate starvation-inducible protein PhoH, predicted ATPase [Signal transduction mechanisms]
COG1703	[O]	0	0	0.0204082	0.0204082	0	0	0	0	0	0	0	0	0	0	0	0	0	Putative periplasmic protein kinase ArgK or related GTPase of G3E family [Posttranslational modification, protein turnover, chaperones]
COG1704	[S]	0	0.000909091	0.496753	0.738868	0	0	0	0.0127273	0	0.00545455	0	0.842273	0.440909	0	0.0104545	0	0	Uncharacterized conserved protein [Function unknown]
COG1706	[N]	0.510499	0.32399	0	0	0.398895	0.365827	0.336115	0.340945	0.41706	0.370551	0.354278	0	0.0669291	0.25979	0.421995	0.406247	0.322677	Flagellar basal body P-ring protein FlgI [Cell motility]
COG1708	[R]	1	1	0	0	0.916667	1	1	0.34	0.74	0.94	1	0.44	0.08	1	0.84	0.98	0.96	Predicted nucleotidyltransferase [General function prediction only]
COG1709	[K]	0	0	0.496599	0.404762	0	0	0	0	0.02	0.01	0	0.196667	0	0	0	0	0	Predicted transcriptional regulator [Transcription]
COG1711	[L]	0.770833	0.3	0.979592	1	0.833333	0.54	0.78	0.56	0.84	0.58	0.66	0.98	0.84	0.18	0.76	0.82	0.5	DNA replication initiation complex subunit, GINS family [Replication, recombination and repair]
COG1714	[S]	0	0	0	0.00537057	0	0	0	0	0	0	0	0.155789	0	0	0	0	0	Uncharacterized membrane protein YckC, RDD family [Function unknown]
COG1715	[V]	0.25	0	0.612245	0.897959	0.0208333	0	0.04	0.02	0.16	0	0.38	0.76	0.26	0	0	0.5	0.1	Restriction endonuclease Mrr [Defense mechanisms]
COG1716	[T]	0.030303	0	0.313544	0.371058	0.278409	0.00545455	0.12	0.0345455	0	0.00181818	0.0127273	0.32	0.385455	0	0.123636	0	0	Forkhead associated (FHA) domain, binds pSer, pThr, pTyr [Signal transduction mechanisms]
COG1717	[J]	0	0	0.0408163	0	0	0	0	0	0	0	0	0.18	0	0	0	0	0	Ribosomal protein L32E [Translation, ribosomal structure and biogenesis]
COG1718	[T]	0	0	0	0	0	0	0	0	0	0	0	0	0	0	0	0	0	Serine/threonine-protein kinase RIO1 [Signal transduction mechanisms]
COG1721	[S]	0	0	0	0	0	0	0	0	0	0	0	0	0	0	0	0	0	Uncharacterized conserved protein, DUF58 family, contains vWF domain [Function unknown]
COG1722	[L]	0.510499	0.32399	0	0	0.398895	0.365827	0.336115	0.340945	0.41706	0.370551	0.354278	0	0.0669291	0.25979	0.421995	0.406247	0.322677	Exonuclease VII small subunit [Replication, recombination and repair]
COG1723	[S]	0	0.000909091	0.496753	0.738868	0	0	0	0.0127273	0	0.00545455	0	0.842273	0.440909	0	0.0104545	0	0	Uncharacterized protein, Rmd1/YagE family [Function unknown]
COG1724	[R]	0	0	0	0	0	0	0	0	0	0	0	0	0	0	0	0	0	Predicted RNA binding protein YcfA, dsRBD-like fold, HicA-like mRNA interferase family [General function prediction only]
COG1725	[K]	0	0	0	0	0	0	0	0	0	0	0	0	0	0	0	0	0	DNA-binding transcriptional regulator YhcF, GntR family [Transcription]
COG1727	[J]	0.802083	0.39	0.204082	0.5	0.458333	0.51	0.32	0.18	0.61	0.51	0.79	0.97	0.75	0.14	0.41	0.69	0.43	Ribosomal protein L18E [Translation, ribosomal structure and biogenesis]
COG1729	[R]	0.510499	0.32399	0	0	0.398895	0.365827	0.336115	0.340945	0.41706	0.370551	0.354278	0	0.0669291	0.25979	0.421995	0.406247	0.322677	Periplasmic TolA-binding protein (function unknown) [General function prediction only]
COG1730	[O]	0	0	0.496599	0.404762	0	0	0	0	0.02	0.01	0	0.196667	0	0	0	0	0	Prefoldin subunit 5 [Posttranslational modification, protein turnover, chaperones]
COG1731	[H]	0	0	0.0102041	0.0646259	0	0	0.02	0	0	0	0	0.02	0	0	0	0	0	Archaeal riboflavin synthase [Coenzyme transport and metabolism]
COG1733	[K]	0.958333	0.84	0.163265	0.959184	0.895833	0.82	0.98	0.54	0.68	0.44	0.8	0.62	0.86	0.88	0.58	0.82	0.62	DNA-binding transcriptional regulator, HxlR family [Transcription]
COG1734	[J]	0	0	0.336735	0.701531	0	0	0	0	0	0	0	0.94	0.46	0	0	0	0	RNA polymerase-binding transcription factor DksA [Translation, ribosomal structure and biogenesis]
COG1736	[J]	0.942402	0.535294	0.931573	0.996399	0.965686	0.637647	0.802353	0.784706	0.870588	0.718824	0.878824	0.975294	0.858824	0.18	0.891765	0.78	0.721176	Diphthamide synthase subunit DPH2 [Translation, ribosomal structure and biogenesis]
COG1737	[K]	0	0.000625	0.734056	0.780612	0	0	0	0.009375	0	0.004375	0	0.805	0.56125	0	0.006875	0	0	DNA-binding transcriptional regulator, MurR/RpiR family, contains HTH and SIS domains [Transcription]
COG1741	[R]	0.145833	0.04	0	0	0	0	0	0	0.02	0	0.04	0.02	0	0.02	0	0.02	0.02	Redox-sensitive bicupin YhaK, pirin superfamily [General function prediction only]
COG1742	[R]	0	0	0	0.00537057	0	0	0	0	0	0	0	0.155789	0	0	0	0	0	Uncharacterized inner membrane protein YnfA, drug/metabolite transporter superfamily [General function prediction only]
COG1743	[L]	0	0.00125	0.264031	0.576531	0	0	0	0.00575	0	0.00325	0	0.80575	0.4315	0	0.005	0	0	Adenine-specific DNA methylase, contains a Zn-ribbon domain [Replication, recombination and repair]
COG1746	[J]	0.864583	0.2	0.867347	1	0.822917	0.49	0.73	0.6	0.77	0.51	0.78	0.98	0.84	0.1	0.79	0.68	0.43	tRNA nucleotidyltransferase (CCA-adding enzyme) [Translation, ribosomal structure and biogenesis]
COG1748	[E]	0.125	0.08	0	0	0.510417	0.4	0.45	0.67	0.72	0.55	0.62	0.15	0.58	0.49	0.51	0.48	0.37	Saccharopine dehydrogenase, NADP-dependent [Amino acid transport and metabolism]
COG1749	[N]	0.510499	0.32399	0	0	0.398895	0.365827	0.336115	0.340945	0.41706	0.370551	0.354278	0	0.0669291	0.25979	0.421995	0.406247	0.322677	Flagellar hook protein FlgE [Cell motility]
COG1750	[R]	0	0.000909091	0.496753	0.738868	0	0	0	0.0127273	0	0.00545455	0	0.842273	0.440909	0	0.0104545	0	0	Predicted archaeal serine protease, S18 family [General function prediction only]
COG1752	[R]	0	0	0	0.00537057	0	0	0	0	0	0	0	0.155789	0	0	0	0	0	Predicted acylesterase/phospholipase RssA, containd patatin domain [General function prediction only]
COG1753	[V]	0.729167	0.34	0.142857	0.326531	0.625	0.4	0.64	0.1	0.28	0.32	0.68	0.52	0.34	0.08	0.42	0.5	0.5	Predicted antitoxin, CopG family [Defense mechanisms]
COG1756	[J]	0.0551471	0.00823529	0.0108043	0.170468	0	0.02	0.0317647	0.00470588	0.00705882	0.00588235	0.0505882	0.182353	0	0	0	0.0447059	0	rRNA pseudouridine-1189 N-methylase Emg1, Nep1/Mra1 family [Translation, ribosomal structure and biogenesis]
COG1758	[K]	0.444444	0.0733333	0.496599	0.959184	0.965278	0.386667	0.78	0.68	0.706667	0.366667	0.24	0.88	0.72	0.08	0.72	0.54	0.533333	DNA-directed RNA polymerase, subunit K/omega [Transcription]
COG1761	[K]	0.380952	0.234286	0.470845	0.473761	0.0833333	0.342857	0.101429	0.14	0.542857	0.421429	0.565714	0.651429	0.191429	0.0842857	0.105714	0.574286	0.247143	DNA-directed RNA polymerase, subunit L [Transcription]
COG1763	[H]	0	0	0.22449	0.153061	0.03125	0.02	0	0.45	0.39	0.09	0.07	0.24	0.52	0	0.38	0.04	0	Molybdopterin-guanine dinucleotide biosynthesis protein [Coenzyme transport and metabolism]
COG1765	[R]	0.979167	0.7	0.530612	0.734694	0.3125	0.64	0.38	0.26	0.36	0.66	0.3	0.94	0.8	0.38	0.42	0.32	0.48	Uncharacterized OsmC-related protein [General function prediction only]
COG1766	[NU]	0.510499	0.32399	0	0	0.398895	0.365827	0.336115	0.340945	0.41706	0.370551	0.354278	0	0.0669291	0.25979	0.421995	0.406247	0.322677	Flagellar biosynthesis/type III secretory pathway M-ring protein FliF/YscJ []
COG1774	[T]	0.510499	0.32399	0	0	0.398895	0.365827	0.336115	0.340945	0.41706	0.370551	0.354278	0	0.0669291	0.25979	0.421995	0.406247	0.322677	Cell fate regulator YaaT, PSP1 superfamily (controls sporulation, competence, biofilm development) [Signal transduction mechanisms]
COG1777	[K]	0.428241	0.14	0.6678	0.824263	0.570602	0.235556	0.321111	0.535556	0.582222	0.271111	0.4	0.627778	0.16	0.0677778	0.593333	0.457778	0.238889	Predicted transcriptional regulator [Transcription]
COG1778	[MR]	0.510499	0.32399	0	0	0.398895	0.365827	0.336115	0.340945	0.41706	0.370551	0.354278	0	0.0669291	0.25979	0.421995	0.406247	0.322677	3-deoxy-D-manno-octulosonate 8-phosphate phosphatase KdsC and related HAD superfamily phosphatases []
COG1779	[R]	1	0.62	0.979592	1	1	0.94	0.94	1	1	0.98	1	1	1	0.52	1	0.84	0.92	C4-type Zn-finger protein [General function prediction only]
COG1781	[F]	0.030303	0	0.313544	0.371058	0.278409	0.00545455	0.12	0.0345455	0	0.00181818	0.0127273	0.32	0.385455	0	0.123636	0	0	Aspartate carbamoyltransferase, regulatory subunit [Nucleotide transport and metabolism]
COG1782	[R]	0.854167	0.52	0.0204082	0	0.416667	0.64	0.5	0.04	0.06	0.4	0.82	0.38	0.36	0.52	0.3	0.24	0.32	Predicted metal-dependent RNase, contains metallo-beta-lactamase and KH domains [General function prediction only]
COG1786	[R]	0.0347222	0.00666667	0.312925	0.241497	0.0381944	0.0266667	0.00333333	0.213333	0.17	0.0933333	0.0833333	0.33	0.473333	0.0166667	0.0533333	0.0966667	0.0866667	Swiveling domain associated with predicted aconitase [General function prediction only]
COG1788	[I]	0	0.000625	0.734056	0.780612	0	0	0	0.009375	0	0.004375	0	0.805	0.56125	0	0.006875	0	0	Acyl CoA:acetate/3-ketoacid CoA transferase, alpha subunit [Lipid transport and metabolism]
COG1791	[E]	0.510499	0.32399	0	0	0.398895	0.365827	0.336115	0.340945	0.41706	0.370551	0.354278	0	0.0669291	0.25979	0.421995	0.406247	0.322677	Acireductone dioxygenase (methionine salvage), cupin superfamily [Amino acid transport and metabolism]
COG1792	[D]	0.510499	0.32399	0	0	0.398895	0.365827	0.336115	0.340945	0.41706	0.370551	0.354278	0	0.0669291	0.25979	0.421995	0.406247	0.322677	Cell shape-determining protein MreC [Cell cycle control, cell division, chromosome partitioning]
COG1793	[L]	0.979167	0.72	1	1	1	1	0.98	0.9	0.98	0.98	0.66	1	1	0.88	1	0.84	1	ATP-dependent DNA ligase [Replication, recombination and repair]
COG1794	[M]	0	0	0	0	0	0	0	0	0	0	0	0	0	0	0	0	0	Aspartate/glutamate racemase [Cell wall/membrane/envelope biogenesis]
COG1797	[H]	0.907738	0.465714	0.189504	0.358601	0.5	0.56	0.54	0.257143	0.582857	0.6	0.84	0.685714	0.177143	0.191429	0.357143	0.711429	0.508571	Cobyrinic acid a,c-diamide synthase [Coenzyme transport and metabolism]
COG1798	[J]	0.942402	0.535294	0.931573	0.996399	0.965686	0.637647	0.802353	0.784706	0.870588	0.718824	0.878824	0.975294	0.858824	0.18	0.891765	0.78	0.721176	Diphthamide biosynthesis methyltransferase [Translation, ribosomal structure and biogenesis]
COG1800	[R]	0	0.000909091	0.496753	0.738868	0	0	0	0.0127273	0	0.00545455	0	0.842273	0.440909	0	0.0104545	0	0	Predicted transglutaminase-like protease [General function prediction only]
COG1801	[S]	1	0.94	1	1	1	1	1	1	1	1	0.98	1	1	0.98	1	1	1	Uncharacterized conserved protein YecE, DUF72 family [Function unknown]
COG1802	[K]	0	0	0.64898	0.732653	0	0	0	0.001	0	0.001	0	0.769	0.44	0	0.001	0	0	DNA-binding transcriptional regulator, GntR family [Transcription]
COG1804	[I]	0.4375	0.08	0	0.0408163	0.0625	0.08	0.2	0	0.04	0.06	0.06	0.02	0	0	0.02	0.1	0.04	Crotonobetainyl-CoA:carnitine CoA-transferase CaiB and related acyl-CoA transferases [Lipid transport and metabolism]
COG1807	[M]	0	0	0.14162	0.329623	0	0	0	0	0	0	0	0.771515	0.0830303	0	0	0	0	4-amino-4-deoxy-L-arabinose transferase or related glycosyltransferase of PMT family [Cell wall/membrane/envelope biogenesis]
COG1809	[H]	0.00208333	0	0.604082	0.634694	0	0	0	0.004	0	0.002	0	0.77	0.544	0	0.004	0	0.002	Phosphosulfolactate synthase, CoM biosynthesis protein A [Coenzyme transport and metabolism]
COG1812	[H]	0	0	0	0	0	0	0	0	0	0	0	0.02	0	0	0	0	0	Archaeal S-adenosylmethionine synthetase [Coenzyme transport and metabolism]
COG1813	[J]	0.380952	0.234286	0.470845	0.473761	0.0833333	0.342857	0.101429	0.14	0.542857	0.421429	0.565714	0.651429	0.191429	0.0842857	0.105714	0.574286	0.247143	Archaeal ribosome-binding protein aMBF1, putative translation factor, contains Zn-ribbon and HTH domains [Translation, ribosomal structure and biogenesis]
COG1815	[N]	0.510499	0.32399	0	0	0.398895	0.365827	0.336115	0.340945	0.41706	0.370551	0.354278	0	0.0669291	0.25979	0.421995	0.406247	0.322677	Flagellar basal body rod protein FlgB [Cell motility]
COG1825	[J]	0.510499	0.32399	0	0	0.398895	0.365827	0.336115	0.340945	0.41706	0.370551	0.354278	0	0.0669291	0.25979	0.421995	0.406247	0.322677	Ribosomal protein L25 (general stress protein Ctc) [Translation, ribosomal structure and biogenesis]
COG1826	[U]	0.125	0.09	0	0	0	0.015	0	0	0.045	0.015	0.05	0.045	0	0.08	0	0.1	0.04	Sec-independent protein translocase protein TatA [Intracellular trafficking, secretion, and vesicular transport]
COG1828	[F]	0.114583	0.044	0.195918	0.634694	0.58125	0.106	0.17	0.47	0.628	0.304	0.296	0.828	0.394	0.25	0.646	0.41	0.31	Phosphoribosylformylglycinamidine (FGAM) synthase, PurS component [Nucleotide transport and metabolism]
COG1829	[H]	0	0.000625	0.734056	0.780612	0	0	0	0.009375	0	0.004375	0	0.805	0.56125	0	0.006875	0	0	Archaeal pantoate kinase [Coenzyme transport and metabolism]
COG1830	[G]	0.0902778	0.00666667	0	0	0.0277778	0.0133333	0.00666667	0.02	0.0466667	0.0133333	0.0133333	0	0	0.0266667	0.02	0.02	0.00666667	Fructose-bisphosphate aldolase class Ia, DhnA family [Carbohydrate transport and metabolism]
COG1831	[R]	0.428241	0.14	0.6678	0.824263	0.570602	0.235556	0.321111	0.535556	0.582222	0.271111	0.4	0.627778	0.16	0.0677778	0.593333	0.457778	0.238889	Predicted metal-dependent hydrolase, urease superfamily [General function prediction only]
COG1832	[R]	0.208333	0.28	0.0408163	0.142857	0.125	0.3	0.12	0.52	0.82	0.54	0.34	0.62	0.12	0.14	0.34	0.72	0.68	Predicted CoA-binding protein [General function prediction only]
COG1836	[S]	1	0.97	1	1	1	1	0.93	1	0.99	1	0.98	1	1	0.97	1	0.98	1	Uncharacterized membrane protein [Function unknown]
COG1837	[R]	0	0	0	0	0	0	0	0	0	0	0	0	0	0	0	0	0	Predicted RNA-binding protein YlqC, contains KH domain, UPF0109 family [General function prediction only]
COG1839	[F]	0.9375	0.68	0.0204082	0.591837	0.270833	0.78	0.28	0.32	0.76	0.88	0.86	0.98	1	0.8	0.68	0.7	0.22	Adenosine/AMP kinase [Nucleotide transport and metabolism]
COG1841	[J]	0	0	0.0204082	0.0408163	0	0	0	0.02	0.3	0	0	0.5	0.06	0	0	0.08	0.14	Ribosomal protein L30/L7E [Translation, ribosomal structure and biogenesis]
COG1842	[KT]	0.510499	0.32399	0	0	0.398895	0.365827	0.336115	0.340945	0.41706	0.370551	0.354278	0	0.0669291	0.25979	0.421995	0.406247	0.322677	Phage shock protein A []
COG1843	[N]	0.510499	0.32399	0	0	0.398895	0.365827	0.336115	0.340945	0.41706	0.370551	0.354278	0	0.0669291	0.25979	0.421995	0.406247	0.322677	Flagellar hook assembly protein FlgD [Cell motility]
COG1846	[K]	0.9375	0.92	0.0816327	0.183673	0.395833	0.84	0.58	0.02	0.04	0.66	0.68	0.64	0.3	0.54	0.28	0.36	0.1	DNA-binding transcriptional regulator, MarR family [Transcription]
COG1848	[R]	1	1	1	1	1	1	1	1	1	1	1	1	1	1	1	1	1	Predicted nucleic acid-binding protein, contains PIN domain [General function prediction only]
COG1849	[S]	0	0	0.00510204	0	0	0	0	0	0	0	0	0	0	0	0	0	0	Uncharacterized protein [Function unknown]
COG1850	[G]	0	0	0.174603	0.473923	0	0	0	0	0	0	0	0.648889	0.186667	0	0	0	0	Ribulose 1,5-bisphosphate carboxylase, large subunit, or a RuBisCO-like protein [Carbohydrate transport and metabolism]
COG1853	[C]	0.0208333	0.13	0.112245	0	0	0	0	0.06	0	0	0	0.15	0.06	0	0	0	0	NADH-FMN oxidoreductase RutF, flavin reductase (DIM6/NTAB) family [Energy production and conversion]
COG1855	[R]	0.428241	0.14	0.6678	0.824263	0.570602	0.235556	0.321111	0.535556	0.582222	0.271111	0.4	0.627778	0.16	0.0677778	0.593333	0.457778	0.238889	Predicted ATPase, PilT family [General function prediction only]
COG1857	[V]	0.510499	0.32399	0	0	0.398895	0.365827	0.336115	0.340945	0.41706	0.370551	0.354278	0	0.0669291	0.25979	0.421995	0.406247	0.322677	CRISPR/Cas system-associated protein Cas7, RAMP superfamily [Defense mechanisms]
COG1858	[O]	0	0	0.14162	0.329623	0	0	0	0	0	0	0	0.771515	0.0830303	0	0	0	0	Cytochrome c peroxidase [Posttranslational modification, protein turnover, chaperones]
COG1859	[J]	0	0	0	0	0	0	0	0	0	0	0	0	0	0	0	0	0	RNA:NAD 2'-phosphotransferase, TPT1/KptA family [Translation, ribosomal structure and biogenesis]
COG1860	[FL]	0	0.03	0.0102041	0.0714286	0	0	0	0	0	0	0	0.11	0	0	0.01	0	0	Uncharacterized conserved protein, UPF0179 family []
COG1862	[U]	0.510499	0.32399	0	0	0.398895	0.365827	0.336115	0.340945	0.41706	0.370551	0.354278	0	0.0669291	0.25979	0.421995	0.406247	0.322677	Preprotein translocase subunit YajC [Intracellular trafficking, secretion, and vesicular transport]
COG1865	[H]	0	0	0	0	0	0	0	0	0	0	0	0	0	0	0	0	0	Adenosylcobinamide amidohydrolase [Coenzyme transport and metabolism]
COG1867	[J]	0.942402	0.535294	0.931573	0.996399	0.965686	0.637647	0.802353	0.784706	0.870588	0.718824	0.878824	0.975294	0.858824	0.18	0.891765	0.78	0.721176	tRNA G26 N,N-dimethylase Trm1 [Translation, ribosomal structure and biogenesis]
COG1868	[N]	0.510499	0.32399	0	0	0.398895	0.365827	0.336115	0.340945	0.41706	0.370551	0.354278	0	0.0669291	0.25979	0.421995	0.406247	0.322677	Flagellar motor switch protein FliM [Cell motility]
COG1871	[NT]	0.00260417	0.005	0.119898	0.247449	0	0.0025	0	0.01	0.01	0	0.1175	0.3025	0.0275	0.025	0	0.1	0.0075	Chemotaxis receptor (MCP) glutamine deamidase CheD []
COG1872	[S]	0	0	0	0	0	0	0	0	0	0	0	0	0	0	0	0	0	Uncharacterized conserved protein YggU, UPF0235/DUF167 family [Function unknown]
COG1873	[R]	1	0.84	1	1	0.895833	0.86	0.7	1	0.98	0.92	0.94	0.98	0.96	1	0.92	0.82	0.9	Sporulation protein YlmC, PRC-barrel domain family [General function prediction only]
COG1877	[G]	0.791667	0.26	0.367347	0.836735	0.229167	0.4	0.1	0.2	0.42	0.48	0.34	0.96	0.66	0.14	0.52	0.44	0.1	Trehalose-6-phosphatase [Carbohydrate transport and metabolism]
COG1878	[E]	0.979167	0.98	1	1	1	0.96	0.84	1	1	1	0.94	1	1	0.76	1	0.98	1	Kynurenine formamidase [Amino acid transport and metabolism]
COG1881	[R]	0	0	0	0	0	0	0	0	0	0	0	0	0	0	0	0	0	Uncharacterized conserved protein, phosphatidylethanolamine-binding protein (PEBP) family [General function prediction only]
COG1884	[I]	0	0	0	0.0204082	0	0.02	0	0.08	0.22	0.04	0.02	0.02	0.06	0	0	0.02	0.04	Methylmalonyl-CoA mutase, N-terminal domain/subunit [Lipid transport and metabolism]
COG1886	[NU]	0.510499	0.32399	0	0	0.398895	0.365827	0.336115	0.340945	0.41706	0.370551	0.354278	0	0.0669291	0.25979	0.421995	0.406247	0.322677	Flagellar motor switch/type III secretory pathway protein FliN []
COG1888	[S]	0	0	0	0	0	0	0	0	0	0	0	0	0	0	0	0	0	Uncharacterized protein [Function unknown]
COG1889	[J]	0.895833	0.58	0.765306	0.908163	0.65625	0.64	0.53	0.23	0.57	0.81	0.83	1	0.92	0.14	0.57	0.75	0.54	Fibrillarin-like rRNA methylase [Translation, ribosomal structure and biogenesis]
COG1890	[J]	0.0625	0.00666667	0.00680272	0.047619	0	0	0.04	0	0.00666667	0	0.0133333	0.0466667	0	0	0	0.00666667	0	Ribosomal protein S3AE [Translation, ribosomal structure and biogenesis]
COG1892	[G]	0	0	0	0	0	0	0	0	0	0	0	0	0	0	0	0	0	Phosphoenolpyruvate carboxylase [Carbohydrate transport and metabolism]
COG1893	[H]	0.0347222	0.00666667	0.312925	0.241497	0.0381944	0.0266667	0.00333333	0.213333	0.17	0.0933333	0.0833333	0.33	0.473333	0.0166667	0.0533333	0.0966667	0.0866667	Ketopantoate reductase [Coenzyme transport and metabolism]
COG1894	[C]	0.979167	0.46	0.938776	1	0.979167	0.66	0.86	0.92	0.9	0.82	0.88	1	0.96	0.16	0.96	0.8	0.6	NADH:ubiquinone oxidoreductase, NADH-binding 51 kD subunit (chain F) [Energy production and conversion]
COG1896	[FR]	0.258333	0.08	0	0	0.5625	0.268	0.296	0.272	0.404	0.216	0.108	0	0	0	0.264	0.124	0.28	5'-deoxynucleotidase YfbR and related HD superfamily hydrolases []
COG1898	[M]	0	0	0	0	0	0	0	0	0	0	0	0	0	0	0	0	0	dTDP-4-dehydrorhamnose 3,5-epimerase or related enzyme [Cell wall/membrane/envelope biogenesis]
COG1899	[OJ]	0	0	0	0.0204082	0	0	0	0	0	0	0	0.04	0	0	0	0	0	Deoxyhypusine synthase []
COG1902	[C]	0.479167	0.14	0.285714	0.979592	0.729167	0.26	0.32	0.16	0.6	0.32	0.56	1	0.84	0.12	0.52	0.56	0.4	2,4-dienoyl-CoA reductase or related NADH-dependent reductase, Old Yellow Enzyme (OYE) family [Energy production and conversion]
COG1903	[H]	0	0	0	0	0	0	0	0	0	0	0	0	0	0	0	0	0	Cobalamin biosynthesis protein CbiD [Coenzyme transport and metabolism]
COG1905	[C]	0.510499	0.32399	0	0	0.398895	0.365827	0.336115	0.340945	0.41706	0.370551	0.354278	0	0.0669291	0.25979	0.421995	0.406247	0.322677	NADH:ubiquinone oxidoreductase 24 kD subunit (chain E) [Energy production and conversion]
COG1909	[S]	0.428241	0.14	0.6678	0.824263	0.570602	0.235556	0.321111	0.535556	0.582222	0.271111	0.4	0.627778	0.16	0.0677778	0.593333	0.457778	0.238889	Uncharacterized protein, UPF0218 family [Function unknown]
COG1911	[J]	0.576389	0.206667	0.0816327	0.0408163	0.888889	0.56	0.493333	0.466667	0.633333	0.56	0.413333	0.52	0.993333	0.0533333	0.706667	0.246667	0.44	Ribosomal protein L30E [Translation, ribosomal structure and biogenesis]
COG1912	[H]	0.510499	0.32399	0	0	0.398895	0.365827	0.336115	0.340945	0.41706	0.370551	0.354278	0	0.0669291	0.25979	0.421995	0.406247	0.322677	S-adenosylmethionine hydrolase (SAM-hydroxide adenosyltransferase) [Coenzyme transport and metabolism]
COG1914	[P]	0	0	0	0	0	0	0	0	0	0	0	0.0666667	0	0	0	0	0	Mn2+ and Fe2+ transporters of the NRAMP family [Inorganic ion transport and metabolism]
COG1916	[S]	0	0	0	0	0	0	0	0	0	0	0	0.075	0	0	0	0	0	Pheromone shutdown protein TraB, contains GTxH motif (function unknown) [Function unknown]
COG1917	[R]	0	0.06	0	0	0	0	0	0	0	0	0	0	0	0.54	0	0	0	Cupin domain protein related to quercetin dioxygenase [General function prediction only]
COG1923	[T]	0	0	0	0	0	0	0	0	0	0	0	0	0	0	0	0	0	sRNA-binding regulator protein Hfq [Signal transduction mechanisms]
COG1926	[R]	0.510499	0.32399	0	0	0.398895	0.365827	0.336115	0.340945	0.41706	0.370551	0.354278	0	0.0669291	0.25979	0.421995	0.406247	0.322677	Predicted phosphoribosyltransferase [General function prediction only]
COG1933	[L]	1	0.64	0.979592	1	1	0.78	0.88	0.94	0.92	0.88	0.86	1	0.96	0.28	0.98	0.82	0.84	Archaeal DNA polymerase II, large subunit [Replication, recombination and repair]
COG1934	[M]	0.510499	0.32399	0	0	0.398895	0.365827	0.336115	0.340945	0.41706	0.370551	0.354278	0	0.0669291	0.25979	0.421995	0.406247	0.322677	Lipopolysaccharide export system protein LptA [Cell wall/membrane/envelope biogenesis]
COG1936	[F]	0.380952	0.234286	0.470845	0.473761	0.0833333	0.342857	0.101429	0.14	0.542857	0.421429	0.565714	0.651429	0.191429	0.0842857	0.105714	0.574286	0.247143	Broad-specificity NMP kinase [Nucleotide transport and metabolism]
COG1937	[K]	0	0	0	0	0	0	0	0.00382979	0	0.00255319	0	0.0246809	0.23234	0	0.0012766	0	0	DNA-binding transcriptional regulator, FrmR family [Transcription]
COG1938	[R]	0	0	0	0	0	0	0	0	0	0	0	0	0	0	0	0	0	Predicted ATP-dependent carboligase, ATP-grasp superfamily [General function prediction only]
COG1940	[KG]	0.979167	0.38	1	1	1	0.7	0.88	0.98	0.92	0.78	0.84	1	0.96	0.16	0.92	0.82	0.84	Sugar kinase of the NBD/HSP70 family, may contain an N-terminal HTH domain []
COG1943	[X]	0	0.26	0	0.142857	0	0.04	0	0	0.1	0	0.02	0.1	0	0.1	0	0.08	0.24	REP element-mobilizing transposase RayT [Mobilome: prophages, transposons]
COG1945	[E]	0.428241	0.14	0.6678	0.824263	0.570602	0.235556	0.321111	0.535556	0.582222	0.271111	0.4	0.627778	0.16	0.0677778	0.593333	0.457778	0.238889	Pyruvoyl-dependent arginine decarboxylase (PvlArgDC) [Amino acid transport and metabolism]
COG1947	[I]	0.510499	0.32399	0	0	0.398895	0.365827	0.336115	0.340945	0.41706	0.370551	0.354278	0	0.0669291	0.25979	0.421995	0.406247	0.322677	4-diphosphocytidyl-2C-methyl-D-erythritol kinase [Lipid transport and metabolism]
COG1950	[S]	0.510499	0.32399	0	0	0.398895	0.365827	0.336115	0.340945	0.41706	0.370551	0.354278	0	0.0669291	0.25979	0.421995	0.406247	0.322677	Uncharacterized membrane protein YvlD, DUF360 family [Function unknown]
COG1953	[FH]	0	0.0328571	0.714286	0.699708	0	0	0	0.00285714	0.00142857	0	0	0.374286	0.262857	0.00142857	0.00142857	0	0	Cytosine/uracil/thiamine/allantoin permease []
COG1955	[N]	0.030303	0	0.313544	0.371058	0.278409	0.00545455	0.12	0.0345455	0	0.00181818	0.0127273	0.32	0.385455	0	0.123636	0	0	Archaellum biogenesis protein FlaJ, TadC family [Cell motility]
COG1956	[VT]	0.125	0.0166667	0.255102	0.258503	0.239583	0.163333	0.113333	0.436667	0.35	0.19	0.146667	0.416667	0.626667	0.01	0.296667	0.0966667	0.103333	GAF domain-containing protein, putative methionine-R-sulfoxide reductase []
COG1957	[F]	0	0	0.845481	0.880466	0	0	0	0.0228571	0	0.0114286	0	0.948571	0.817143	0	0.02	0	0	Inosine-uridine nucleoside N-ribohydrolase [Nucleotide transport and metabolism]
COG1958	[K]	1	1	1	1	1	0.98	0.8	1	1	0.98	1	1	1	0.8	1	0.98	1	Small nuclear ribonucleoprotein (snRNP) homolog [Transcription]
COG1959	[K]	0	0.00666667	0.380952	0.612245	0	0	0	0	0	0.02	0	0.726667	0.74	0	0.02	0	0	DNA-binding transcriptional regulator, IscR family [Transcription]
COG1960	[I]	0.5625	0.04	1	1	0.875	0.36	0.68	0.84	0.48	0.52	0.24	1	1	0.46	0.88	0.44	0.16	Acyl-CoA dehydrogenase related to the alkylation response protein AidB [Lipid transport and metabolism]
COG1961	[L]	1	0.72	1	1	1	1	0.96	1	1	1	0.1	1	1	0.8	1	0.36	0.5	Site-specific DNA recombinase related to the DNA invertase Pin [Replication, recombination and repair]
COG1964	[R]	0.947917	0.55	0.989796	1	0.96875	0.73	0.7	0.84	0.81	0.79	0.83	1	1	0.37	0.95	0.71	0.55	Uncharacterized Fe-S cluster-containing enzyme, radical SAM superfamily [General function prediction only]
COG1968	[I]	0.510499	0.32399	0	0	0.398895	0.365827	0.336115	0.340945	0.41706	0.370551	0.354278	0	0.0669291	0.25979	0.421995	0.406247	0.322677	Undecaprenyl pyrophosphate phosphatase UppP [Lipid transport and metabolism]
COG1969	[C]	0.510499	0.32399	0	0	0.398895	0.365827	0.336115	0.340945	0.41706	0.370551	0.354278	0	0.0669291	0.25979	0.421995	0.406247	0.322677	Ni,Fe-hydrogenase I cytochrome b subunit [Energy production and conversion]
COG1970	[M]	0.0902778	0.00666667	0	0	0.0277778	0.0133333	0.00666667	0.02	0.0466667	0.0133333	0.0133333	0	0	0.0266667	0.02	0.02	0.00666667	Large-conductance mechanosensitive channel [Cell wall/membrane/envelope biogenesis]
COG1974	[KT]	0	0	0.14162	0.329623	0	0	0	0	0	0	0	0.771515	0.0830303	0	0	0	0	SOS-response transcriptional repressor LexA (RecA-mediated autopeptidase) []
COG1975	[O]	0	0	0	0	0	0	0.16	0	0.02	0	0	0	0	0	0	0.02	0.02	Xanthine and CO dehydrogenase maturation factor, XdhC/CoxF family [Posttranslational modification, protein turnover, chaperones]
COG1976	[J]	0.970833	0.612	0.861224	0.922449	0.85	0.804	0.792	0.832	0.944	0.888	0.94	0.956	0.92	0.184	0.86	0.868	0.768	Translation initiation factor 6 (eIF-6) [Translation, ribosomal structure and biogenesis]
COG1977	[H]	0.229167	0.14	0.0204082	0.0340136	0	0.0733333	0.02	0.0133333	0.246667	0.0266667	0.0533333	0.5	0.0466667	0.1	0.0333333	0.2	0.16	Molybdopterin converting factor, small subunit [Coenzyme transport and metabolism]
COG1980	[G]	0	0	0	0	0	0	0	0	0	0	0	0	0	0	0	0	0	Archaeal fructose 1,6-bisphosphatase [Carbohydrate transport and metabolism]
COG1982	[E]	0.510499	0.32399	0	0	0.398895	0.365827	0.336115	0.340945	0.41706	0.370551	0.354278	0	0.0669291	0.25979	0.421995	0.406247	0.322677	Arginine/lysine/ornithine decarboxylase [Amino acid transport and metabolism]
COG1985	[H]	0.428241	0.14	0.6678	0.824263	0.570602	0.235556	0.321111	0.535556	0.582222	0.271111	0.4	0.627778	0.16	0.0677778	0.593333	0.457778	0.238889	Pyrimidine reductase, riboflavin biosynthesis [Coenzyme transport and metabolism]
COG1986	[FV]	0	0.000909091	0.496753	0.738868	0	0	0	0.0127273	0	0.00545455	0	0.842273	0.440909	0	0.0104545	0	0	Non-canonical (house-cleaning) NTP pyrophosphatase, all-alpha NTP-PPase family []
COG1987	[N]	0	0.00125	0.264031	0.576531	0	0	0	0.00575	0	0.00325	0	0.80575	0.4315	0	0.005	0	0	Flagellar biosynthesis protein FliQ [Cell motility]
COG1989	[NU]	0	0	0	0.00194363	0	0	0	0	0	0	0	0.0409524	0	0	0	0	0	Prepilin signal peptidase PulO (type II secretory pathway) or related peptidase []
COG1990	[J]	0.942402	0.535294	0.931573	0.996399	0.965686	0.637647	0.802353	0.784706	0.870588	0.718824	0.878824	0.975294	0.858824	0.18	0.891765	0.78	0.721176	Peptidyl-tRNA hydrolase [Translation, ribosomal structure and biogenesis]
COG1994	[O]	0.75	0.8	0.0816327	0.44898	0.104167	0.8	0.38	0	0	0.5	0.4	0.8	0.56	0.1	0.08	0.1	0.16	Zn-dependent protease (includes SpoIVFB) [Posttranslational modification, protein turnover, chaperones]
COG1995	[H]	0.125	0.2	0.0816327	0.387755	0.0208333	0.06	0.08	0.24	0.72	0.2	0.24	0.74	0.3	0.14	0.08	0.6	0.44	4-hydroxy-L-threonine phosphate dehydrogenase PdxA [Coenzyme transport and metabolism]
COG1996	[K]	0.00694444	0	0.0136054	0.115646	0.0902778	0	0.00666667	0	0	0	0	0.233333	0.486667	0	0.00666667	0	0	DNA-directed RNA polymerase, subunit RPC12/RpoP, contains C4-type Zn-finger [Transcription]
COG1997	[J]	0.380952	0.234286	0.470845	0.473761	0.0833333	0.342857	0.101429	0.14	0.542857	0.421429	0.565714	0.651429	0.191429	0.0842857	0.105714	0.574286	0.247143	Ribosomal protein L37AE/L43A [Translation, ribosomal structure and biogenesis]
COG1998	[J]	0	0	0.496599	0.404762	0	0	0	0	0.02	0.01	0	0.196667	0	0	0	0	0	Ribosomal protein S27AE [Translation, ribosomal structure and biogenesis]
COG1999	[O]	0	0	0	0	0	0	0	0	0	0	0	0	0	0	0	0	0	Cytochrome oxidase Cu insertion factor, SCO1/SenC/PrrC family [Posttranslational modification, protein turnover, chaperones]
COG2001	[J]	0.510499	0.32399	0	0	0.398895	0.365827	0.336115	0.340945	0.41706	0.370551	0.354278	0	0.0669291	0.25979	0.421995	0.406247	0.322677	MraZ, DNA-binding transcriptional regulator and inhibitor of RsmH methyltransferase activity [Translation, ribosomal structure and biogenesis]
COG2002	[KV]	1	0.96	0.489796	0.816327	1	1	0.94	1	0.98	0.98	1	0.96	0.98	0.78	1	0.98	1	Bifunctional DNA-binding transcriptional regulator of stationary/sporulation/toxin gene expression and antitoxin component of the YhaV-PrlF toxin-antitoxin module []
COG2003	[L]	0	0	0	0.00537057	0	0	0	0	0	0	0	0.155789	0	0	0	0	0	DNA repair protein RadC, contains a helix-hairpin-helix DNA-binding motif [Replication, recombination and repair]
COG2004	[J]	0.942402	0.535294	0.931573	0.996399	0.965686	0.637647	0.802353	0.784706	0.870588	0.718824	0.878824	0.975294	0.858824	0.18	0.891765	0.78	0.721176	Ribosomal protein S24E [Translation, ribosomal structure and biogenesis]
COG2007	[J]	0.380952	0.234286	0.470845	0.473761	0.0833333	0.342857	0.101429	0.14	0.542857	0.421429	0.565714	0.651429	0.191429	0.0842857	0.105714	0.574286	0.247143	Ribosomal protein S8E [Translation, ribosomal structure and biogenesis]
COG2009	[C]	0.722222	0.00666667	0.265306	0.265306	0.944444	0.286667	0.48	0.126667	0.133333	0.36	0.1	0.533333	0.866667	0.1	0.693333	0.0933333	0.0266667	Succinate dehydrogenase/fumarate reductase, cytochrome b subunit [Energy production and conversion]
COG2010	[C]	1	1	1	1	1	1	1	1	1	1	1	1	1	1	1	1	1	Cytochrome c, mono- and diheme variants [Energy production and conversion]
COG2012	[K]	0	0	0	0	0	0	0	0	0	0	0	0	0	0	0	0	0	DNA-directed RNA polymerase, subunit H, RpoH/RPB5 [Transcription]
COG2013	[S]	0	0	0	0	0	0	0	0	0	0	0	0	0	0	0	0	0	Uncharacterized conserved protein, AIM24 family [Function unknown]
COG2016	[J]	0.9375	0.83	0.387755	0.55102	0.958333	0.9	0.94	0.45	0.81	0.8	0.8	0.36	0.14	0.18	0.85	0.91	0.64	Predicted ribosome-associated RNA-binding protein Tma20, contains PUA domain [Translation, ribosomal structure and biogenesis]
COG2017	[G]	0	0	0	0	0	0	0	0	0	0	0	0	0	0	0	0	0	Galactose mutarotase or related enzyme [Carbohydrate transport and metabolism]
COG2019	[F]	0	0	0	0	0	0	0	0	0	0	0	0	0	0	0	0	0	Archaeal adenylate kinase [Nucleotide transport and metabolism]
COG2020	[O]	0.510499	0.32399	0	0	0.398895	0.365827	0.336115	0.340945	0.41706	0.370551	0.354278	0	0.0669291	0.25979	0.421995	0.406247	0.322677	Protein-S-isoprenylcysteine O-methyltransferase Ste14 [Posttranslational modification, protein turnover, chaperones]
COG2021	[E]	0	0.0328571	0.714286	0.699708	0	0	0	0.00285714	0.00142857	0	0	0.374286	0.262857	0.00142857	0.00142857	0	0	Homoserine acetyltransferase [Amino acid transport and metabolism]
COG2022	[H]	0.510499	0.32399	0	0	0.398895	0.365827	0.336115	0.340945	0.41706	0.370551	0.354278	0	0.0669291	0.25979	0.421995	0.406247	0.322677	Thiamin biosynthesis thiazole synthase ThiGH, ThiG subunit [Coenzyme transport and metabolism]
COG2023	[J]	0	0	0	0	0	0	0	0	0	0	0	0.02	0	0	0	0	0	RNase P subunit RPR2 [Translation, ribosomal structure and biogenesis]
COG2025	[C]	0.958333	0.58	0.22449	0.714286	1	0.92	1	0.88	0.9	0.6	0.76	0.94	0.88	0.82	0.86	0.82	0.58	Electron transfer flavoprotein, alpha subunit [Energy production and conversion]
COG2026	[V]	1	1	1	1	1	1	1	1	1	1	0.78	1	1	1	1	1	1	mRNA-degrading endonuclease RelE, toxin component of the RelBE toxin-antitoxin system [Defense mechanisms]
COG2030	[I]	0.00208333	0	0.604082	0.634694	0	0	0	0.004	0	0.002	0	0.77	0.544	0	0.004	0	0.002	Acyl dehydratase [Lipid transport and metabolism]
COG2034	[S]	0.0416667	0.01	0.653061	0.714286	0	0	0.04	0.0075	0	0.01	0.005	0.795	0.51	0	0.0075	0	0.0125	Uncharacterized membrane protein [Function unknown]
COG2036	[B]	0	0.000909091	0.496753	0.738868	0	0	0	0.0127273	0	0.00545455	0	0.842273	0.440909	0	0.0104545	0	0	Archaeal histone H3/H4 [Chromatin structure and dynamics]
COG2038	[H]	0.229167	0.14	0.0204082	0.0340136	0	0.0733333	0.02	0.0133333	0.246667	0.0266667	0.0533333	0.5	0.0466667	0.1	0.0333333	0.2	0.16	NaMN:DMB phosphoribosyltransferase [Coenzyme transport and metabolism]
COG2039	[O]	0.0364583	0.215	0.331633	0.112245	0.0520833	0.015	0	0.175	0.225	0.03	0	0.21	0.16	0.03	0.07	0.015	0.01	Pyrrolidone-carboxylate peptidase (N-terminal pyroglutamyl peptidase) [Posttranslational modification, protein turnover, chaperones]
COG2041	[C]	0	0	0	0	0	0	0	0	0	0	0	0	0	0	0	0	0	Periplasmic DMSO/TMAO reductase YedYZ, molybdopterin-dependent catalytic subunit [Energy production and conversion]
COG2042	[J]	0.428241	0.14	0.6678	0.824263	0.570602	0.235556	0.321111	0.535556	0.582222	0.271111	0.4	0.627778	0.16	0.0677778	0.593333	0.457778	0.238889	Ribosome biogenesis protein Tsr3 (rRNA maturation) [Translation, ribosomal structure and biogenesis]
COG2044	[R]	0.510499	0.32399	0	0	0.398895	0.365827	0.336115	0.340945	0.41706	0.370551	0.354278	0	0.0669291	0.25979	0.421995	0.406247	0.322677	Predicted peroxiredoxin [General function prediction only]
COG2045	[HR]	0	0	0.0102041	0.0646259	0	0	0.02	0	0	0	0	0.02	0	0	0	0	0	Phosphosulfolactate phosphohydrolase or related enzyme []
COG2046	[P]	0	0	0	0	0	0	0	0	0	0	0	0	0	0	0	0	0	ATP sulfurylase (sulfate adenylyltransferase) [Inorganic ion transport and metabolism]
COG2047	[R]	0.854167	0.3	0.85034	1	0.840278	0.453333	0.633333	0.533333	0.686667	0.54	0.633333	1	0.84	0.126667	0.726667	0.68	0.353333	Proteasome assembly chaperone (PAC2) family protein [General function prediction only]
COG2048	[C]	0	0	0	0	0	0	0	0.06	0.02	0	0	0	0.00666667	0	0	0	0	Heterodisulfide reductase, subunit B [Energy production and conversion]
COG2050	[Q]	0	0	0.0102041	0.0646259	0	0	0.02	0	0	0	0	0.02	0	0	0	0	0	Acyl-coenzyme A thioesterase PaaI, contains HGG motif [Secondary metabolites biosynthesis, transport and catabolism]
COG2051	[J]	0	0	0.346939	0.346939	0	0	0	0	0	0	0	0.28	0	0	0	0	0	Ribosomal protein S27E [Translation, ribosomal structure and biogenesis]
COG2052	[M]	0	0	0	0	0	0	0	0.00382979	0	0.00255319	0	0.0246809	0.23234	0	0.0012766	0	0	Regulator of extracellular matrix RemA, YlzA/DUF370 family [Cell wall/membrane/envelope biogenesis]
COG2053	[J]	0.770833	0.54	0.197279	0.727891	0.597222	0.493333	0.36	0.286667	0.646667	0.553333	0.793333	0.973333	0.833333	0.113333	0.666667	0.686667	0.253333	Ribosomal protein S28E/S33 [Translation, ribosomal structure and biogenesis]
COG2057	[I]	0	0.000625	0.734056	0.780612	0	0	0	0.009375	0	0.004375	0	0.805	0.56125	0	0.006875	0	0	Acyl CoA:acetate/3-ketoacid CoA transferase, beta subunit [Lipid transport and metabolism]
COG2058	[J]	0.927083	0.35	0.836735	0.989796	0.96875	0.74	0.88	0.84	0.9	0.82	0.93	0.97	0.8	0.13	0.94	0.83	0.68	Ribosomal protein L12E/L44/L45/RPP1/RPP2 [Translation, ribosomal structure and biogenesis]
COG2060	[P]	0.375	0.14	0.0102041	0.0204082	0.0104167	0.07	0.05	0.01	0.13	0.04	0.08	0.41	0.05	0.06	0.01	0.19	0.1	K+-transporting ATPase, A chain [Inorganic ion transport and metabolism]
COG2062	[T]	0.510499	0.32399	0	0	0.398895	0.365827	0.336115	0.340945	0.41706	0.370551	0.354278	0	0.0669291	0.25979	0.421995	0.406247	0.322677	Phosphohistidine phosphatase SixA [Signal transduction mechanisms]
COG2063	[N]	0.510499	0.32399	0	0	0.398895	0.365827	0.336115	0.340945	0.41706	0.370551	0.354278	0	0.0669291	0.25979	0.421995	0.406247	0.322677	Flagellar basal body L-ring protein FlgH [Cell motility]
COG2064	[W]	0.958333	0.52	0.326531	0.530612	0.354167	0.7	0.66	0.76	0.9	0.76	0.84	0.92	0.8	0.38	0.74	0.82	0.6	Pilus assembly protein TadC [Extracellular structures]
COG2065	[F]	0.510499	0.32399	0	0	0.398895	0.365827	0.336115	0.340945	0.41706	0.370551	0.354278	0	0.0669291	0.25979	0.421995	0.406247	0.322677	Pyrimidine operon attenuation protein/uracil phosphoribosyltransferase [Nucleotide transport and metabolism]
COG2067	[I]	0	0	0	0	0	0	0	0.00382979	0	0.00255319	0	0.0246809	0.23234	0	0.0012766	0	0	Long-chain fatty acid transport protein [Lipid transport and metabolism]
COG2068	[H]	0	0	0.0102041	0.0408163	0	0	0	0	0	0	0	0.03	0	0	0.02	0	0	CTP:molybdopterin cytidylyltransferase MocA [Coenzyme transport and metabolism]
COG2071	[E]	0	0.00125	0.264031	0.576531	0	0	0	0.00575	0	0.00325	0	0.80575	0.4315	0	0.005	0	0	Gamma-glutamyl-gamma-aminobutyrate hydrolase PuuD (putrescine degradation), contains GATase1-like domain [Amino acid transport and metabolism]
COG2073	[H]	0	0	0	0	0	0	0	0	0	0	0	0	0	0	0	0	0	Cobalamin biosynthesis protein CbiG [Coenzyme transport and metabolism]
COG2074	[G]	0	0	0	0.00510204	0	0	0	0	0	0	0	0.005	0	0	0	0	0	2-phosphoglycerate kinase [Carbohydrate transport and metabolism]
COG2075	[J]	0.770833	0.54	0.197279	0.727891	0.597222	0.493333	0.36	0.286667	0.646667	0.553333	0.793333	0.973333	0.833333	0.113333	0.666667	0.686667	0.253333	Ribosomal protein L24E [Translation, ribosomal structure and biogenesis]
COG2076	[V]	0	0.000909091	0.496753	0.738868	0	0	0	0.0127273	0	0.00545455	0	0.842273	0.440909	0	0.0104545	0	0	Multidrug transporter EmrE and related cation transporters [Defense mechanisms]
COG2078	[S]	0	0	0	0	0	0	0	0	0	0	0	0	0	0	0	0	0	Uncharacterized conserved protein, AMMECR1 domain [Function unknown]
COG2079	[G]	0.979167	0.26	0.979592	1	1	0.6	0.84	0.86	0.84	0.58	0.8	0.98	0.86	0.16	0.9	0.78	0.48	2-methylcitrate dehydratase PrpD [Carbohydrate transport and metabolism]
COG2080	[C]	0.0416667	0.01	0.0204082	0.0408163	0.03125	0.02	0.02	0.03	0.01	0.01	0.05	0.03	0	0	0.12	0.01	0.1	Aerobic-type carbon monoxide dehydrogenase, small subunit, CoxS/CutS family [Energy production and conversion]
COG2082	[H]	0.510499	0.32399	0	0	0.398895	0.365827	0.336115	0.340945	0.41706	0.370551	0.354278	0	0.0669291	0.25979	0.421995	0.406247	0.322677	Precorrin isomerase [Coenzyme transport and metabolism]
COG2084	[I]	1	1	1	0.816327	1	1	0.98	0.68	0.9	1	1	1	1	1	0.96	1	1	3-hydroxyisobutyrate dehydrogenase or related beta-hydroxyacid dehydrogenase [Lipid transport and metabolism]
COG2085	[R]	0	0.000909091	0.496753	0.738868	0	0	0	0.0127273	0	0.00545455	0	0.842273	0.440909	0	0.0104545	0	0	Predicted dinucleotide-binding enzyme [General function prediction only]
COG2086	[C]	1	0.87	1	1	1	1	0.96	1	1	1	0.98	1	1	0.82	1	0.97	1	Electron transfer flavoprotein, alpha and beta subunits [Energy production and conversion]
COG2087	[H]	0.510499	0.32399	0	0	0.398895	0.365827	0.336115	0.340945	0.41706	0.370551	0.354278	0	0.0669291	0.25979	0.421995	0.406247	0.322677	Adenosyl cobinamide kinase/adenosyl cobinamide phosphate guanylyltransferase [Coenzyme transport and metabolism]
COG2092	[J]	0.0551471	0.00823529	0.0108043	0.170468	0	0.02	0.0317647	0.00470588	0.00705882	0.00588235	0.0505882	0.182353	0	0	0	0.0447059	0	Translation elongation factor EF-1beta [Translation, ribosomal structure and biogenesis]
COG2093	[K]	0.902778	0.34	0.346939	0.945578	0.916667	0.52	0.7	0.546667	0.793333	0.58	0.7	0.966667	0.626667	0.193333	0.78	0.746667	0.646667	RNA polymerase subunit RPABC4/transcription elongation factor Spt4 [Transcription]
COG2094	[L]	0.510499	0.32399	0	0	0.398895	0.365827	0.336115	0.340945	0.41706	0.370551	0.354278	0	0.0669291	0.25979	0.421995	0.406247	0.322677	3-methyladenine DNA glycosylase Mpg [Replication, recombination and repair]
COG2095	[E]	0	0	0.401361	0.857143	0.118056	0	0.00666667	0.0333333	0	0.00666667	0	0.92	0.353333	0.0133333	0.18	0	0	Small neutral amino acid transporter SnatA, MarC family [Amino acid transport and metabolism]
COG2096	[H]	0.989583	0.24	0.908163	1	1	0.7	0.88	0.9	0.9	0.81	0.88	0.99	0.95	0.08	0.98	0.8	0.49	Cob(I)alamin adenosyltransferase [Coenzyme transport and metabolism]
COG2097	[J]	0.208333	0.04	0.346939	0.44898	0.0208333	0.14	0.12	0.04	0.42	0.2	0.22	0.44	0.1	0.1	0.18	0.4	0.16	Ribosomal protein L31E [Translation, ribosomal structure and biogenesis]
COG2098	[S]	0.0551471	0.00823529	0.0108043	0.170468	0	0.02	0.0317647	0.00470588	0.00705882	0.00588235	0.0505882	0.182353	0	0	0	0.0447059	0	Uncharacterized protein [Function unknown]
COG2101	[K]	0.833333	0.34	0.959184	1	0.979167	0.64	0.86	0.94	0.94	0.76	0.92	1	0.96	0.24	0.96	0.84	0.78	TATA-box binding protein (TBP), component of TFIID and TFIIIB [Transcription]
COG2102	[J]	0.0416667	0.07	0.0816327	0.0408163	0	0	0	0.02	0.03	0	0.02	0	0	0	0	0	0.02	Diphthamide synthase (EF-2-diphthine--ammonia ligase) [Translation, ribosomal structure and biogenesis]
COG2104	[H]	0.979167	0.6	1	1	0.979167	0.92	0.92	0.98	0.92	0.94	0.92	1	1	0.32	1	0.86	0.8	Sulfur carrier protein ThiS (thiamine biosynthesis) [Coenzyme transport and metabolism]
COG2107	[R]	0	0	0	0	0	0	0	0	0	0	0	0.08	0	0	0	0	0	Predicted periplasmic solute-binding protein [General function prediction only]
COG2108	[S]	0.0208333	0.13	0.112245	0	0	0	0	0.06	0	0	0	0.15	0.06	0	0	0	0	Uncharacterized conserved protein related to pyruvate formate-lyase activating enzyme [Function unknown]
COG2109	[H]	0	0	0	0	0	0	0	0	0	0	0	0	0	0	0	0	0	ATP:corrinoid adenosyltransferase [Coenzyme transport and metabolism]
COG2114	[T]	0	0	0.0357143	0.428571	0	0	0	0	0	0	0.01	0.33	0.035	0	0	0.035	0	Adenylate cyclase, class 3 [Signal transduction mechanisms]
COG2118	[R]	0.970833	0.612	0.861224	0.922449	0.85	0.804	0.792	0.832	0.944	0.888	0.94	0.956	0.92	0.184	0.86	0.868	0.768	DNA-binding TFAR19-related protein, PDSD5 family [General function prediction only]
COG2121	[S]	0	0	0.14162	0.329623	0	0	0	0	0	0	0	0.771515	0.0830303	0	0	0	0	Uncharacterized conserved protein, lysophospholipid acyltransferase (LPLAT) superfamily [Function unknown]
COG2123	[J]	0.380952	0.234286	0.470845	0.473761	0.0833333	0.342857	0.101429	0.14	0.542857	0.421429	0.565714	0.651429	0.191429	0.0842857	0.105714	0.574286	0.247143	Exosome complex RNA-binding protein Rrp42, RNase PH superfamily [Translation, ribosomal structure and biogenesis]
COG2124	[QV]	0	0.02	0	0.0612245	0	0	0	0	0	0.04	0	0.42	0.04	0	0.04	0.02	0	Cytochrome P450 []
COG2125	[J]	0	0	0.496599	0.404762	0	0	0	0	0.02	0.01	0	0.196667	0	0	0	0	0	Ribosomal protein S6E (S10) [Translation, ribosomal structure and biogenesis]
COG2128	[P]	0.0416667	0.06	0.469388	0.591837	0.229167	0.14	0.06	0.54	0.22	0.22	0.34	0.38	0.08	0	0.48	0.3	0.1	Alkylhydroperoxidase family enzyme, contains CxxC motif [Inorganic ion transport and metabolism]
COG2130	[QR]	0.00208333	0	0.604082	0.634694	0	0	0	0.004	0	0.002	0	0.77	0.544	0	0.004	0	0.002	NADPH-dependent curcumin reductase CurA []
COG2131	[F]	0.942402	0.535294	0.931573	0.996399	0.965686	0.637647	0.802353	0.784706	0.870588	0.718824	0.878824	0.975294	0.858824	0.18	0.891765	0.78	0.721176	Deoxycytidylate deaminase [Nucleotide transport and metabolism]
COG2138	[H]	0.510499	0.32399	0	0	0.398895	0.365827	0.336115	0.340945	0.41706	0.370551	0.354278	0	0.0669291	0.25979	0.421995	0.406247	0.322677	Sirohydrochlorin ferrochelatase [Coenzyme transport and metabolism]
COG2139	[J]	0.0625	0.00666667	0.00680272	0.047619	0	0	0.04	0	0.00666667	0	0.0133333	0.0466667	0	0	0	0.00666667	0	Ribosomal protein L21E [Translation, ribosomal structure and biogenesis]
COG2142	[C]	0	0	0.64898	0.732653	0	0	0	0.001	0	0.001	0	0.769	0.44	0	0.001	0	0	Succinate dehydrogenase, hydrophobic anchor subunit [Energy production and conversion]
COG2146	[PQ]	0.770833	0.88	1	1	0.979167	0.56	0.8	0.6	0.92	0.72	0.6	0.9	0.98	0.76	0.88	0.58	0.74	Ferredoxin subunit of nitrite reductase or a ring-hydroxylating dioxygenase []
COG2147	[J]	0	0	0	0	0	0	0	0	0	0	0	0.084	0	0	0	0	0	Ribosomal protein L19E [Translation, ribosomal structure and biogenesis]
COG2148	[M]	0	0.00666667	0.380952	0.612245	0	0	0	0	0	0.02	0	0.726667	0.74	0	0.02	0	0	Sugar transferase involved in LPS biosynthesis (colanic, teichoic acid) [Cell wall/membrane/envelope biogenesis]
COG2149	[S]	0	0	0	0	0	0	0	0	0	0	0	0	0	0	0	0	0	Uncharacterized membrane protein YidH, DUF202 family [Function unknown]
COG2150	[R]	0.979167	0.14	0.979592	1	1	0.48	0.88	0.76	0.74	0.62	0.76	1	0.96	0.1	0.96	0.58	0.24	Predicted regulator of amino acid metabolism, contains ACT domain [General function prediction only]
COG2151	[O]	1	0.6	1	1	1	0.9	0.92	1	0.98	0.96	0.94	1	1	0.4	1	0.9	0.92	Metal-sulfur cluster biosynthetic enzyme [Posttranslational modification, protein turnover, chaperones]
COG2153	[R]	0	0	0.64898	0.732653	0	0	0	0.001	0	0.001	0	0.769	0.44	0	0.001	0	0	Predicted N-acyltransferase, GNAT family [General function prediction only]
COG2156	[P]	0.0125	0.016	0	0	0	0	0	0	0.008	0	0	0.008	0	0.008	0	0.004	0.004	K+-transporting ATPase, c chain [Inorganic ion transport and metabolism]
COG2159	[R]	0	0	0	0	0	0	0	0	0	0	0	0	0	0	0	0	0	Predicted metal-dependent hydrolase, TIM-barrel fold [General function prediction only]
COG2161	[V]	0	0.00125	0.264031	0.576531	0	0	0	0.00575	0	0.00325	0	0.80575	0.4315	0	0.005	0	0	Antitoxin component YafN of the YafNO toxin-antitoxin module, PHD/YefM family [Defense mechanisms]
COG2163	[J]	0	0.000909091	0.496753	0.738868	0	0	0	0.0127273	0	0.00545455	0	0.842273	0.440909	0	0.0104545	0	0	Ribosomal protein L14E/L6E/L27E [Translation, ribosomal structure and biogenesis]
COG2165	[NUW]	0	0	0	0.00537057	0	0	0	0	0	0	0	0.155789	0	0	0	0	0	Type II secretory pathway, pseudopilin PulG []
COG2167	[J]	0	0	0	0	0	0	0	0	0	0	0	0	0	0	0	0	0	Ribosomal protein L39E [Translation, ribosomal structure and biogenesis]
COG2174	[J]	0	0.000909091	0.496753	0.738868	0	0	0	0.0127273	0	0.00545455	0	0.842273	0.440909	0	0.0104545	0	0	Ribosomal protein L34E [Translation, ribosomal structure and biogenesis]
COG2177	[D]	0	0	0	0	0	0	0	0.00382979	0	0.00255319	0	0.0246809	0.23234	0	0.0012766	0	0	Cell division protein FtsX [Cell cycle control, cell division, chromosome partitioning]
COG2178	[R]	0	0.000909091	0.496753	0.738868	0	0	0	0.0127273	0	0.00545455	0	0.842273	0.440909	0	0.0104545	0	0	Predicted RNA- or ssDNA-binding protein, translin family [General function prediction only]
COG2182	[G]	0	0.0328571	0.714286	0.699708	0	0	0	0.00285714	0.00142857	0	0	0.374286	0.262857	0.00142857	0.00142857	0	0	Maltose-binding periplasmic protein MalE [Carbohydrate transport and metabolism]
COG2185	[I]	0	0	0	0	0	0	0	0	0	0	0	0	0	0	0	0	0	Methylmalonyl-CoA mutase, C-terminal domain/subunit (cobalamin-binding) [Lipid transport and metabolism]
COG2189	[L]	1	0.94	0.693878	1	1	1	0.88	1	1	1	1	1	1	0.94	1	0.98	1	Adenine specific DNA methylase Mod [Replication, recombination and repair]
COG2191	[C]	0.03125	0.04	0.163265	0	0	0	0	0	0	0	0	0.01	0	0	0	0	0	Formylmethanofuran dehydrogenase subunit E [Energy production and conversion]
COG2192	[R]	0	0.000909091	0.496753	0.738868	0	0	0	0.0127273	0	0.00545455	0	0.842273	0.440909	0	0.0104545	0	0	Predicted carbamoyl transferase, NodU family [General function prediction only]
COG2197	[TK]	0	0	0	0.00537057	0	0	0	0	0	0	0	0.155789	0	0	0	0	0	DNA-binding response regulator, NarL/FixJ family, contains REC and HTH domains []
COG2199	[T]	1	1	1	1	1	1	1	1	1	1	1	1	1	1	1	1	1	GGDEF domain, diguanylate cyclase (c-di-GMP synthetase) or its enzymatically inactive variants [Signal transduction mechanisms]
COG2200	[T]	0	0	0	0.00537057	0	0	0	0	0	0	0	0.155789	0	0	0	0	0	EAL domain, c-di-GMP-specific phosphodiesterase class I (or its enzymatically inactive variant) [Signal transduction mechanisms]
COG2201	[NT]	0	0	0	0	0	0	0	0.00382979	0	0.00255319	0	0.0246809	0.23234	0	0.0012766	0	0	Chemotaxis response regulator CheB, contains REC and protein-glutamate methylesterase domains []
COG2202	[T]	0	0	0.0357143	0.428571	0	0	0	0	0	0	0.01	0.33	0.035	0	0	0.035	0	PAS domain [Signal transduction mechanisms]
COG2203	[T]	1	1	1	1	1	1	1	1	1	1	1	1	1	1	1	1	1	GAF domain [Signal transduction mechanisms]
COG2204	[T]	1	0.98	1	1	1	1	1	1	1	1	1	1	1	1	1	1	1	DNA-binding transcriptional response regulator, NtrC family, contains REC, AAA-type ATPase, and a Fis-type DNA-binding domains [Signal transduction mechanisms]
COG2205	[T]	1	0.9	1	1	1	1	1	1	1	1	1	1	1	0.98	1	1	0.98	K+-sensing histidine kinase KdpD [Signal transduction mechanisms]
COG2206	[T]	0	0	0.0204082	0.0816327	0	0	0	0	0	0	0	0.36	0.14	0	0	0	0	HD-GYP domain, c-di-GMP phosphodiesterase class II (or its inactivated variant) [Signal transduction mechanisms]
COG2207	[K]	0.510499	0.32399	0	0	0.398895	0.365827	0.336115	0.340945	0.41706	0.370551	0.354278	0	0.0669291	0.25979	0.421995	0.406247	0.322677	AraC-type DNA-binding domain and AraC-containing proteins [Transcription]
COG2210	[C]	0.375	0.26	0.0408163	0.0612245	0.0208333	0.18	0.04	0.02	0.04	0.14	0.16	0.6	0.4	0.08	0	0.2	0.12	Peroxiredoxin family protein [Energy production and conversion]
COG2211	[G]	0.979167	1	0.979592	0.979592	0.979167	0.98	1	0.98	1	0.96	1	1	0.96	1	0.9	1	0.98	Na+/melibiose symporter or related transporter [Carbohydrate transport and metabolism]
COG2214	[K]	0.258333	0.08	0	0	0.5625	0.268	0.296	0.272	0.404	0.216	0.108	0	0	0	0.264	0.124	0.28	Curved DNA-binding protein CbpA, contains a DnaJ-like domain [Transcription]
COG2216	[P]	0	0.04	0	0	0	0	0	0	0.04	0	0.02	0.16	0	0	0	0.06	0	High-affinity K+ transport system, ATPase chain B [Inorganic ion transport and metabolism]
COG2217	[P]	1	0.96	0.693878	0.959184	1	1	0.96	0.92	0.96	1	0.02	1	1	0.96	0.98	0.7	1	Cation transport ATPase [Inorganic ion transport and metabolism]
COG2219	[L]	0.0551471	0.00823529	0.0108043	0.170468	0	0.02	0.0317647	0.00470588	0.00705882	0.00588235	0.0505882	0.182353	0	0	0	0.0447059	0	Eukaryotic-type DNA primase, large subunit [Replication, recombination and repair]
COG2220	[G]	1	0.8	0.122449	0.183673	1	0.96	0.92	0.74	0.94	0.98	1	0.94	0.96	0.56	0.92	0.92	0.94	L-ascorbate metabolism protein UlaG, beta-lactamase superfamily [Carbohydrate transport and metabolism]
COG2222	[M]	0.979167	0.42	0.938776	1	1	0.62	0.86	0.68	0.88	0.68	0.72	1	0.96	0.18	0.92	0.8	0.62	Fructoselysine-6-P-deglycase FrlB and related proteins with duplicated sugar isomerase (SIS) domain [Cell wall/membrane/envelope biogenesis]
COG2223	[P]	0.979167	0.92	1	1	1	0.98	0.98	0.96	0.76	0.94	0.64	1	1	0.96	0.98	0.66	0.5	Nitrate/nitrite transporter NarK [Inorganic ion transport and metabolism]
COG2224	[C]	0.00208333	0	0.604082	0.634694	0	0	0	0.004	0	0.002	0	0.77	0.544	0	0.004	0	0.002	Isocitrate lyase [Energy production and conversion]
COG2225	[C]	0.00208333	0	0.604082	0.634694	0	0	0	0.004	0	0.002	0	0.77	0.544	0	0.004	0	0.002	Malate synthase [Energy production and conversion]
COG2226	[H]	1	1	1	1	1	1	1	1	1	1	1	1	1	1	1	1	1	Ubiquinone/menaquinone biosynthesis C-methylase UbiE [Coenzyme transport and metabolism]
COG2227	[H]	0.722222	0.00666667	0.265306	0.265306	0.944444	0.286667	0.48	0.126667	0.133333	0.36	0.1	0.533333	0.866667	0.1	0.693333	0.0933333	0.0266667	2-polyprenyl-3-methyl-5-hydroxy-6-metoxy-1,4-benzoquinol methylase [Coenzyme transport and metabolism]
COG2231	[R]	0.927083	0.35	0.836735	0.989796	0.96875	0.74	0.88	0.84	0.9	0.82	0.93	0.97	0.8	0.13	0.94	0.83	0.68	Uncharacterized protein related to Endonuclease III [General function prediction only]
COG2235	[E]	0.75	0.28	0.0408163	0.459184	0.625	0.44	0.34	0.1	0.26	0.45	0.69	0.82	0.63	0.04	0.59	0.51	0.1	Arginine deiminase [Amino acid transport and metabolism]
COG2236	[H]	0.428241	0.14	0.6678	0.824263	0.570602	0.235556	0.321111	0.535556	0.582222	0.271111	0.4	0.627778	0.16	0.0677778	0.593333	0.457778	0.238889	Hypoxanthine phosphoribosyltransferase [Coenzyme transport and metabolism]
COG2237	[S]	0.465278	0.106667	0.170068	0.210884	0.444444	0.22	0.46	0.173333	0.32	0.226667	0.34	0.0266667	0	0.0133333	0.286667	0.333333	0.22	Uncharacterized membrane protein [Function unknown]
COG2238	[J]	0.970833	0.612	0.861224	0.922449	0.85	0.804	0.792	0.832	0.944	0.888	0.94	0.956	0.92	0.184	0.86	0.868	0.768	Ribosomal protein S19E (S16A) [Translation, ribosomal structure and biogenesis]
COG2241	[H]	0	0	0	0	0	0	0	0	0	0	0	0	0	0	0	0	0	Precorrin-6B methylase 1 [Coenzyme transport and metabolism]
COG2242	[H]	0	0	0	0	0	0	0	0	0	0	0	0	0	0	0	0	0	Precorrin-6B methylase 2 [Coenzyme transport and metabolism]
COG2243	[H]	0	0	0	0	0	0	0	0	0	0	0	0	0	0	0	0	0	Precorrin-2 methylase [Coenzyme transport and metabolism]
COG2244	[M]	1	1	1	1	1	1	1	0.94	1	0.9	0.82	1	1	1	1	1	1	Membrane protein involved in the export of O-antigen and teichoic acid [Cell wall/membrane/envelope biogenesis]
COG2246	[I]	0.604167	0.13	0.306122	0.244898	0.697917	0.33	0.22	0.2	0.22	0.37	0.3	0.2	0.06	0.15	0.47	0.26	0.19	Putative flippase GtrA (transmembrane translocase of bactoprenol-linked glucose) [Lipid transport and metabolism]
COG2250	[S]	1	1	1	1	1	1	1	1	1	1	1	1	1	1	1	1	1	HEPN domain [Function unknown]
COG2251	[R]	0	0.0328571	0.714286	0.699708	0	0	0	0.00285714	0.00142857	0	0	0.374286	0.262857	0.00142857	0.00142857	0	0	Predicted nuclease, RecB family [General function prediction only]
COG2253	[V]	0	0	0.0204082	0.265306	0	0	0	0	0	0	0	0.66	0.06	0	0	0	0	Predicted nucleotidyltransferase component of viral defense system [Defense mechanisms]
COG2255	[L]	0.510499	0.32399	0	0	0.398895	0.365827	0.336115	0.340945	0.41706	0.370551	0.354278	0	0.0669291	0.25979	0.421995	0.406247	0.322677	Holliday junction resolvasome RuvABC, ATP-dependent DNA helicase subunit [Replication, recombination and repair]
COG2256	[L]	0.510499	0.32399	0	0	0.398895	0.365827	0.336115	0.340945	0.41706	0.370551	0.354278	0	0.0669291	0.25979	0.421995	0.406247	0.322677	Replication-associated recombination protein RarA (DNA-dependent ATPase) [Replication, recombination and repair]
COG2259	[S]	0	0	0	0	0	0	0	0.00382979	0	0.00255319	0	0.0246809	0.23234	0	0.0012766	0	0	Uncharacterized membrane protein YphA, DoxX/SURF4 family [Function unknown]
COG2260	[J]	0	0	0	0	0	0	0	0	0	0	0	0.06	0	0	0	0	0	rRNA maturation protein Nop10, contains Zn-ribbon domain [Translation, ribosomal structure and biogenesis]
COG2262	[J]	0.510499	0.32399	0	0	0.398895	0.365827	0.336115	0.340945	0.41706	0.370551	0.354278	0	0.0669291	0.25979	0.421995	0.406247	0.322677	50S ribosomal subunit-associated GTPase HflX [Translation, ribosomal structure and biogenesis]
COG2263	[R]	0	0	0	0	0	0	0	0	0	0	0	0	0	0	0	0	0	Predicted RNA methylase [General function prediction only]
COG2264	[J]	0.510499	0.32399	0	0	0.398895	0.365827	0.336115	0.340945	0.41706	0.370551	0.354278	0	0.0669291	0.25979	0.421995	0.406247	0.322677	Ribosomal protein L11 methylase PrmA [Translation, ribosomal structure and biogenesis]
COG2266	[H]	0.722222	0.00666667	0.265306	0.265306	0.944444	0.286667	0.48	0.126667	0.133333	0.36	0.1	0.533333	0.866667	0.1	0.693333	0.0933333	0.0266667	GTP:adenosylcobinamide-phosphate guanylyltransferase [Coenzyme transport and metabolism]
COG2267	[I]	0	0.04	0.163265	0.306122	0	0	0	0	0	0.02	0	0.62	0.04	0	0	0	0	Lysophospholipase, alpha-beta hydrolase superfamily [Lipid transport and metabolism]
COG2268	[S]	0	0.04	0.346939	0	0	0	0	0	0	0	0	0	0	0.01	0	0	0	Uncharacterized membrane protein YqiK, contains Band7/PHB/SPFH domain [Function unknown]
COG2270	[R]	0.354167	0.04	0.0204082	0.0612245	0.0208333	0.08	0	0	0	0.02	0.18	0.52	0.1	0	0.02	0.02	0	MFS-type transporter involved in bile tolerance, Atg22 family [General function prediction only]
COG2271	[G]	1	1	0.877551	1	1	1	1	0.44	0.48	1	0.94	1	1	0.98	1	0.82	0.84	Sugar phosphate permease [Carbohydrate transport and metabolism]
COG2304	[R]	0	0	0	0	0	0	0	0	0	0	0	0	0	0	0	0	0	Secreted protein containing bacterial Ig-like domain and vWFA domain [General function prediction only]
COG2307	[S]	0.510499	0.32399	0	0	0.398895	0.365827	0.336115	0.340945	0.41706	0.370551	0.354278	0	0.0669291	0.25979	0.421995	0.406247	0.322677	Uncharacterized conserved protein, Alpha-E superfamily [Function unknown]
COG2308	[S]	0.510499	0.32399	0	0	0.398895	0.365827	0.336115	0.340945	0.41706	0.370551	0.354278	0	0.0669291	0.25979	0.421995	0.406247	0.322677	Uncharacterized conserved protein, circularly permuted ATPgrasp superfamily [Function unknown]
COG2309	[E]	0	0.000625	0.734056	0.780612	0	0	0	0.009375	0	0.004375	0	0.805	0.56125	0	0.006875	0	0	Leucyl aminopeptidase (aminopeptidase T) [Amino acid transport and metabolism]
COG2318	[S]	0.0833333	0.03	0	0	0.0104167	0.01	0.01	0.07	0	0.02	0	0	0	0.02	0	0.04	0.01	Uncharacterized damage-inducible protein DinB (forms a four-helix bundle) [Function unknown]
COG2320	[R]	0	0.000909091	0.496753	0.738868	0	0	0	0.0127273	0	0.00545455	0	0.842273	0.440909	0	0.0104545	0	0	GrpB domain, predicted nucleotidyltransferase, UPF0157 family [General function prediction only]
COG2322	[S]	0.510499	0.32399	0	0	0.398895	0.365827	0.336115	0.340945	0.41706	0.370551	0.354278	0	0.0669291	0.25979	0.421995	0.406247	0.322677	Uncharacterized membrane protein YozB, DUF420 family [Function unknown]
COG2324	[S]	0.510499	0.32399	0	0	0.398895	0.365827	0.336115	0.340945	0.41706	0.370551	0.354278	0	0.0669291	0.25979	0.421995	0.406247	0.322677	Uncharacterized membrane protein [Function unknown]
COG2326	[C]	0.510499	0.32399	0	0	0.398895	0.365827	0.336115	0.340945	0.41706	0.370551	0.354278	0	0.0669291	0.25979	0.421995	0.406247	0.322677	Polyphosphate kinase 2, PPK2 family [Energy production and conversion]
COG2329	[H]	0	0.12	0.0816327	0.122449	0	0	0	0	0	0	0	0.08	0	0	0	0	0	Heme-degrading monooxygenase HmoA and related ABM domain proteins [Coenzyme transport and metabolism]
COG2331	[R]	0	0.00125	0.264031	0.576531	0	0	0	0.00575	0	0.00325	0	0.80575	0.4315	0	0.005	0	0	Predicted nucleic acid-binding protein, contains Zn-ribbon domain [General function prediction only]
COG2337	[V]	0	0	0	0	0	0	0	0	0	0	0	0	0	0	0	0	0	mRNA-degrading endonuclease, toxin component of the MazEF toxin-antitoxin module [Defense mechanisms]
COG2345	[K]	1	0.78	1	1	1	0.94	0.96	1	1	1	0.98	1	1	0.94	1	0.9	0.9	Predicted transcriptional regulator, ArsR family [Transcription]
COG2346	[P]	0	0.000625	0.734056	0.780612	0	0	0	0.009375	0	0.004375	0	0.805	0.56125	0	0.006875	0	0	Truncated hemoglobin YjbI [Inorganic ion transport and metabolism]
COG2350	[R]	0.510499	0.32399	0	0	0.398895	0.365827	0.336115	0.340945	0.41706	0.370551	0.354278	0	0.0669291	0.25979	0.421995	0.406247	0.322677	Uncharacterized conserved protein YciI, contains a putative active-site phosphohistidine [General function prediction only]
COG2353	[R]	0	0	0	0	0	0	0	0	0	0	0	0	0	0	0	0	0	Polyisoprenoid-binding periplasmic protein YceI [General function prediction only]
COG2355	[E]	0.916667	0.66	0.265306	0.204082	0.395833	0.78	0.62	0.18	0.48	0.44	0.54	0.12	0.04	0.04	0.48	0.52	0.44	Zn-dependent dipeptidase, microsomal dipeptidase homolog [Amino acid transport and metabolism]
COG2366	[Q]	0.0364583	0.215	0.331633	0.112245	0.0520833	0.015	0	0.175	0.225	0.03	0	0.21	0.16	0.03	0.07	0.015	0.01	Acyl-homoserine lactone (AHL) acylase PvdQ [Secondary metabolites biosynthesis, transport and catabolism]
COG2373	[R]	0	0.000909091	0.496753	0.738868	0	0	0	0.0127273	0	0.00545455	0	0.842273	0.440909	0	0.0104545	0	0	Uncharacterized conserved protein YfaS, alpha-2-macroglobulin family [General function prediction only]
COG2377	[M]	0	0.00125	0.264031	0.576531	0	0	0	0.00575	0	0.00325	0	0.80575	0.4315	0	0.005	0	0	1,6-Anhydro-N-acetylmuramate kinase [Cell wall/membrane/envelope biogenesis]
COG2379	[G]	0.895833	0.38	0.265306	0.857143	0.708333	0.52	0.58	0.34	0.34	0.48	0.78	0.98	0.86	0.18	0.6	0.36	0.4	Glycerate-2-kinase [Carbohydrate transport and metabolism]
COG2390	[K]	0	0	0	0	0	0	0	0.00382979	0	0.00255319	0	0.0246809	0.23234	0	0.0012766	0	0	DNA-binding transcriptional regulator LsrR, DeoR family [Transcription]
COG2391	[R]	0	0	0	0	0	0	0	0	0	0	0	0	0	0	0	0	0	Uncharacterized membrane protein YedE/YeeE, contains two sulfur transport domains [General function prediction only]
COG2403	[R]	0	0.000625	0.734056	0.780612	0	0	0	0.009375	0	0.004375	0	0.805	0.56125	0	0.006875	0	0	Predicted GTPase [General function prediction only]
COG2404	[JT]	0	0	0	0	0	0	0	0	0	0	0	0	0	0	0	0	0	Oligoribonuclease NrnB or cAMP/cGMP phosphodiesterase, DHH superfamily []
COG2409	[S]	0.9375	0.46	0.44898	0.612245	0.104167	0.72	0.1	0.2	0.54	0.68	0.4	0.82	0.72	0.36	0.7	0.32	0.4	Uncharacterized membrane protein YdfJ, MMPL/SSD domain [Function unknown]
COG2412	[S]	0.729167	0.28	0.877551	1	0.875	0.34	0.42	0.62	0.62	0.5	0.62	1	0.96	0.12	0.78	0.54	0.48	Uncharacterized protein [Function unknown]
COG2414	[C]	0	0	0.0204082	0.122449	0	0	0	0.02	0.06	0.02	0	0.06	0.02	0	0	0.02	0.02	Aldehyde:ferredoxin oxidoreductase [Energy production and conversion]
COG2421	[C]	0.458333	0.18	0.897959	0.979592	0.125	0.08	0.08	0.1	0.42	0.12	0.24	0.86	0.36	0.14	0.18	0.42	0.12	Acetamidase/formamidase [Energy production and conversion]
COG2423	[E]	1	0.98	1	1	1	1	1	1	1	1	1	1	1	1	1	1	1	Ornithine cyclodeaminase/archaeal alanine dehydrogenase, mu-crystallin family [Amino acid transport and metabolism]
COG2425	[S]	0	0	0	0	0	0	0	0	0	0	0	0	0	0	0	0	0	Uncharacterized protein, contains a von Willebrand factor type A (vWA) domain [Function unknown]
COG2427	[S]	0	0.08	0	0	0	0	0	0.02	0.14	0	0	0.24	0	0.02	0	0	0.06	Uncharacterized conserved protein YjgD, DUF1641 family [Function unknown]
COG2433	[R]	0	0.000909091	0.496753	0.738868	0	0	0	0.0127273	0	0.00545455	0	0.842273	0.440909	0	0.0104545	0	0	Possible nuclease of RNase H fold, RuvC/YqgF family [General function prediction only]
COG2440	[C]	0.854167	0.7	0.897959	0.979592	0.645833	0.74	0.72	0.5	0.96	0.76	0.9	0.94	0.92	0.28	0.58	0.86	0.78	Ferredoxin-like protein FixX [Energy production and conversion]
COG2442	[S]	0	0	0	0.00194363	0	0	0	0	0	0	0	0.0409524	0	0	0	0	0	Uncharacterized conserved protein, DUF433 family [Function unknown]
COG2443	[U]	0.428241	0.14	0.6678	0.824263	0.570602	0.235556	0.321111	0.535556	0.582222	0.271111	0.4	0.627778	0.16	0.0677778	0.593333	0.457778	0.238889	Preprotein translocase subunit Sss1 [Intracellular trafficking, secretion, and vesicular transport]
COG2445	[S]	0	0.02	0	0	0	0	0	0.02	0	0	0	0	0	0	0	0	0	Uncharacterized conserved protein YutE, UPF0331/DUF86 family [Function unknown]
COG2450	[D]	0	0	0.00510204	0	0	0	0	0	0	0	0	0	0	0	0	0	0	Predicted archaeal cell division protein, SepF homolog, DUF552 family [Cell cycle control, cell division, chromosome partitioning]
COG2452	[X]	0.291667	0.1	0	0	0	0.12	0	0	0.04	0.2	0.28	0.24	0.06	0.06	0.02	0.08	0	Predicted site-specific integrase-resolvase [Mobilome: prophages, transposons]
COG2510	[S]	0.510499	0.32399	0	0	0.398895	0.365827	0.336115	0.340945	0.41706	0.370551	0.354278	0	0.0669291	0.25979	0.421995	0.406247	0.322677	Uncharacterized membrane protein [Function unknown]
COG2511	[J]	0.465278	0.106667	0.170068	0.210884	0.444444	0.22	0.46	0.173333	0.32	0.226667	0.34	0.0266667	0	0.0133333	0.286667	0.333333	0.22	Archaeal Glu-tRNAGln amidotransferase subunit E, contains GAD domain [Translation, ribosomal structure and biogenesis]
COG2512	[S]	0	0	0	0	0	0	0	0	0	0	0	0.075	0	0	0	0	0	Uncharacterized membrane protein [Function unknown]
COG2513	[G]	0.0416667	0.07	0.0816327	0.0408163	0	0	0	0.02	0.03	0	0.02	0	0	0	0	0	0.02	2-Methylisocitrate lyase and related enzymes, PEP mutase family [Carbohydrate transport and metabolism]
COG2518	[O]	0	0	0	0.0408163	0	0	0	0	0	0	0	0.34	0	0	0	0	0	Protein-L-isoaspartate O-methyltransferase [Posttranslational modification, protein turnover, chaperones]
COG2519	[J]	0.4375	0.02	0.591837	0.938776	0.916667	0.22	0.64	0.32	0.14	0.24	0.22	0.98	0.76	0.02	0.6	0.1	0	tRNA A58 N-methylase Trm61 [Translation, ribosomal structure and biogenesis]
COG2520	[J]	1	0.92	1	1	1	1	0.9	1	1	1	1	1	0.98	0.94	1	0.94	0.96	tRNA G37 N-methylase Trm5 [Translation, ribosomal structure and biogenesis]
COG2522	[R]	0	0.000909091	0.496753	0.738868	0	0	0	0.0127273	0	0.00545455	0	0.842273	0.440909	0	0.0104545	0	0	Predicted transcriptional regulator [General function prediction only]
COG2524	[K]	0	0	0.64898	0.732653	0	0	0	0.001	0	0.001	0	0.769	0.44	0	0.001	0	0	Predicted transcriptional regulator, contains C-terminal CBS domains [Transcription]
COG2605	[R]	0.604167	0.22	1	1	1	0.56	0.92	0.98	0.72	0.62	0.88	1	1	0.24	0.98	0.76	0.12	Predicted kinase related to galactokinase and mevalonate kinase [General function prediction only]
COG2607	[R]	0.510499	0.32399	0	0	0.398895	0.365827	0.336115	0.340945	0.41706	0.370551	0.354278	0	0.0669291	0.25979	0.421995	0.406247	0.322677	Predicted ATPase, AAA+ superfamily [General function prediction only]
COG2608	[P]	0.458333	0.24	0	0	0.0208333	0.16	0.12	0	0	0	0	0	0	0.16	0	0.04	0.28	Copper chaperone CopZ [Inorganic ion transport and metabolism]
COG2706	[G]	0	0	0	0	0	0	0	0	0	0	0	0	0	0	0	0	0	6-phosphogluconolactonase, cycloisomerase 2 family [Carbohydrate transport and metabolism]
COG2710	[P]	0.59375	0.09	0.69898	0.882653	0.765625	0.31	0.69	0.45	0.475	0.305	0.29	0.9	0.78	0.06	0.49	0.285	0.25	Nitrogenase molybdenum-iron protein, alpha and beta chains [Inorganic ion transport and metabolism]
COG2723	[G]	0.0416667	0.01	0.653061	0.714286	0	0	0.04	0.0075	0	0.01	0.005	0.795	0.51	0	0.0075	0	0.0125	Beta-glucosidase/6-phospho-beta-glucosidase/beta-galactosidase [Carbohydrate transport and metabolism]
COG2747	[KN]	0.510499	0.32399	0	0	0.398895	0.365827	0.336115	0.340945	0.41706	0.370551	0.354278	0	0.0669291	0.25979	0.421995	0.406247	0.322677	Negative regulator of flagellin synthesis (anti-sigma28 factor) []
COG2759	[F]	0.907738	0.465714	0.189504	0.358601	0.5	0.56	0.54	0.257143	0.582857	0.6	0.84	0.685714	0.177143	0.191429	0.357143	0.711429	0.508571	Formyltetrahydrofolate synthetase [Nucleotide transport and metabolism]
COG2761	[O]	0.510499	0.32399	0	0	0.398895	0.365827	0.336115	0.340945	0.41706	0.370551	0.354278	0	0.0669291	0.25979	0.421995	0.406247	0.322677	Predicted dithiol-disulfide isomerase, DsbA family [Posttranslational modification, protein turnover, chaperones]
COG2768	[S]	0.0277778	0.453333	0.00680272	0.292517	0	0.48	0.166667	0.64	0.646667	0.66	0.633333	0.326667	0.633333	0.426667	0.686667	0.546667	0.566667	Uncharacterized Fe-S center protein [Function unknown]
COG2771	[K]	0	0.00125	0.264031	0.576531	0	0	0	0.00575	0	0.00325	0	0.80575	0.4315	0	0.005	0	0	DNA-binding transcriptional regulator, CsgD family [Transcription]
COG2801	[X]	0.104167	0.32	0.44898	0.673469	0.75	0.26	0.44	0.02	0.28	0.18	0.36	0.9	0.84	0.12	0.24	0.42	0.46	Transposase InsO and inactivated derivatives [Mobilome: prophages, transposons]
COG2802	[S]	0.510499	0.32399	0	0	0.398895	0.365827	0.336115	0.340945	0.41706	0.370551	0.354278	0	0.0669291	0.25979	0.421995	0.406247	0.322677	Uncharacterized protein, similar to the N-terminal domain of Lon protease [Function unknown]
COG2804	[NUW]	0	0	0.336735	0.701531	0	0	0	0	0	0	0	0.94	0.46	0	0	0	0	Type II secretory pathway ATPase GspE/PulE or T4P pilus assembly pathway ATPase PilB []
COG2805	[NW]	0	0	0.14162	0.329623	0	0	0	0	0	0	0	0.771515	0.0830303	0	0	0	0	Tfp pilus assembly protein PilT, pilus retraction ATPase []
COG2808	[T]	0	0	0	0	0	0	0	0	0	0	0	0	0	0	0	0	0	Predicted FMN-binding regulatory protein PaiB [Signal transduction mechanisms]
COG2810	[V]	0	0.000625	0.734056	0.780612	0	0	0	0.009375	0	0.004375	0	0.805	0.56125	0	0.006875	0	0	Predicted type IV restriction endonuclease [Defense mechanisms]
COG2811	[C]	0	0	0.64898	0.732653	0	0	0	0.001	0	0.001	0	0.769	0.44	0	0.001	0	0	Archaeal/vacuolar-type H+-ATPase subunit H [Energy production and conversion]
COG2812	[L]	0	0	0	0.00194363	0	0	0	0	0	0	0	0.0409524	0	0	0	0	0	DNA polymerase III, gamma/tau subunits [Replication, recombination and repair]
COG2814	[G]	1	1	1	1	1	1	1	1	1	1	1	1	1	1	1	1	1	Predicted arabinose efflux permease, MFS family [Carbohydrate transport and metabolism]
COG2818	[L]	0.0364583	0.215	0.331633	0.112245	0.0520833	0.015	0	0.175	0.225	0.03	0	0.21	0.16	0.03	0.07	0.015	0.01	3-methyladenine DNA glycosylase Tag [Replication, recombination and repair]
COG2820	[F]	0	0	0	0	0	0	0	0	0	0	0	0.02	0	0	0	0	0	Uridine phosphorylase [Nucleotide transport and metabolism]
COG2825	[MO]	0.510499	0.32399	0	0	0.398895	0.365827	0.336115	0.340945	0.41706	0.370551	0.354278	0	0.0669291	0.25979	0.421995	0.406247	0.322677	Periplasmic chaperone for outer membrane proteins, Skp family []
COG2831	[U]	0	0.00125	0.264031	0.576531	0	0	0	0.00575	0	0.00325	0	0.80575	0.4315	0	0.005	0	0	Hemolysin activation/secretion protein [Intracellular trafficking, secretion, and vesicular transport]
COG2834	[M]	0	0	0	0.00537057	0	0	0	0	0	0	0	0.155789	0	0	0	0	0	Outer membrane lipoprotein-sorting protein [Cell wall/membrane/envelope biogenesis]
COG2835	[S]	0	0	0	0	0	0	0	0	0	0	0	0	0	0	0	0	0	Uncharacterized conserved protein YbaR, Trm112 family [Function unknown]
COG2837	[P]	0.510499	0.32399	0	0	0.398895	0.365827	0.336115	0.340945	0.41706	0.370551	0.354278	0	0.0669291	0.25979	0.421995	0.406247	0.322677	Periplasmic deferrochelatase/peroxidase EfeB [Inorganic ion transport and metabolism]
COG2855	[S]	0.510499	0.32399	0	0	0.398895	0.365827	0.336115	0.340945	0.41706	0.370551	0.354278	0	0.0669291	0.25979	0.421995	0.406247	0.322677	Uncharacterized membrane protein YadS [Function unknown]
COG2856	[E]	0	0	0	0	0	0	0	0	0	0	0	0	0	0	0	0	0	Zn-dependent peptidase ImmA, M78 family [Amino acid transport and metabolism]
COG2862	[S]	0	0.00125	0.264031	0.576531	0	0	0	0.00575	0	0.00325	0	0.80575	0.4315	0	0.005	0	0	Uncharacterized membrane protein YqhA [Function unknown]
COG2863	[C]	0	0	0.14162	0.329623	0	0	0	0	0	0	0	0.771515	0.0830303	0	0	0	0	Cytochrome c553 [Energy production and conversion]
COG2865	[K]	0	0	0.22449	0.408163	0	0	0	0	0	0	0	0.2	0.02	0	0	0	0	Predicted transcriptional regulator, contains HTH domain [Transcription]
COG2866	[M]	0.510499	0.32399	0	0	0.398895	0.365827	0.336115	0.340945	0.41706	0.370551	0.354278	0	0.0669291	0.25979	0.421995	0.406247	0.322677	Murein tripeptide amidase MpaA [Cell wall/membrane/envelope biogenesis]
COG2867	[J]	0	0.000625	0.734056	0.780612	0	0	0	0.009375	0	0.004375	0	0.805	0.56125	0	0.006875	0	0	Ribosome association toxin PasT (RatA) of the RatAB toxin-antitoxin module [Translation, ribosomal structure and biogenesis]
COG2870	[M]	0.510499	0.32399	0	0	0.398895	0.365827	0.336115	0.340945	0.41706	0.370551	0.354278	0	0.0669291	0.25979	0.421995	0.406247	0.322677	ADP-heptose synthase, bifunctional sugar kinase/adenylyltransferase [Cell wall/membrane/envelope biogenesis]
COG2872	[J]	0.979167	0.96	1	1	1	0.96	0.92	1	1	1	0.9	1	1	0.76	1	1	1	Ser-tRNA(Ala) deacylase AlaX (editing enzyme) [Translation, ribosomal structure and biogenesis]
COG2874	[N]	0.030303	0	0.313544	0.371058	0.278409	0.00545455	0.12	0.0345455	0	0.00181818	0.0127273	0.32	0.385455	0	0.123636	0	0	Archaellum biogenesis protein FlaH, an ATPase [Cell motility]
COG2875	[H]	0	0	0	0	0	0	0	0	0	0	0	0	0	0	0	0	0	Precorrin-4 methylase [Coenzyme transport and metabolism]
COG2876	[E]	0.3125	0.48	0.938776	0.959184	0.520833	0.4	0.28	0.6	0.82	0.44	0.34	0.98	0.92	0.16	0.56	0.68	0.86	3-deoxy-D-arabino-heptulosonate 7-phosphate (DAHP) synthase [Amino acid transport and metabolism]
COG2877	[M]	0.510499	0.32399	0	0	0.398895	0.365827	0.336115	0.340945	0.41706	0.370551	0.354278	0	0.0669291	0.25979	0.421995	0.406247	0.322677	3-deoxy-D-manno-octulosonic acid (KDO) 8-phosphate synthase [Cell wall/membrane/envelope biogenesis]
COG2885	[M]	1	0.74	0.989796	1	1	0.98	0.89	1	1	1	1	1	1	0.27	1	0.9	0.82	Outer membrane protein OmpA and related peptidoglycan-associated (lipo)proteins [Cell wall/membrane/envelope biogenesis]
COG2886	[R]	0	0.04	0.346939	0	0	0	0	0	0	0	0	0	0	0.01	0	0	0	Predicted antitoxin, contains HTH domain [General function prediction only]
COG2887	[L]	0	0.000909091	0.496753	0.738868	0	0	0	0.0127273	0	0.00545455	0	0.842273	0.440909	0	0.0104545	0	0	RecB family exonuclease [Replication, recombination and repair]
COG2888	[R]	0	0.000909091	0.496753	0.738868	0	0	0	0.0127273	0	0.00545455	0	0.842273	0.440909	0	0.0104545	0	0	Predicted RNA-binding protein involved in translation, contains Zn-ribbon domain, DUF1610 family [General function prediction only]
COG2890	[J]	0.875	0.9	0.979592	0.755102	1	0.78	0.8	0.82	0.86	0.84	0.3	0.94	0.88	0.86	0.84	0.74	0.88	Methylase of polypeptide chain release factors [Translation, ribosomal structure and biogenesis]
COG2892	[J]	0	0	0	0	0	0	0	0	0	0	0	0	0	0	0	0	0	tRNA threonylcarbamoyladenosine modification (KEOPS) complex, Pcc1 subunit [Translation, ribosomal structure and biogenesis]
COG2896	[H]	0	0	0	0	0	0	0	0	0	0	0	0.084	0	0	0	0	0	Molybdenum cofactor biosynthesis enzyme MoaA [Coenzyme transport and metabolism]
COG2897	[P]	0.030303	0	0.313544	0.371058	0.278409	0.00545455	0.12	0.0345455	0	0.00181818	0.0127273	0.32	0.385455	0	0.123636	0	0	3-mercaptopyruvate sulfurtransferase SseA, contains two rhodanese domains [Inorganic ion transport and metabolism]
COG2905	[T]	0.114583	0.044	0.195918	0.634694	0.58125	0.106	0.17	0.47	0.628	0.304	0.296	0.828	0.394	0.25	0.646	0.41	0.31	Signal-transduction protein containing cAMP-binding, CBS, and nucleotidyltransferase domains [Signal transduction mechanisms]
COG2908	[M]	0.510499	0.32399	0	0	0.398895	0.365827	0.336115	0.340945	0.41706	0.370551	0.354278	0	0.0669291	0.25979	0.421995	0.406247	0.322677	UDP-2,3-diacylglucosamine pyrophosphatase LpxH [Cell wall/membrane/envelope biogenesis]
COG2919	[D]	0.510499	0.32399	0	0	0.398895	0.365827	0.336115	0.340945	0.41706	0.370551	0.354278	0	0.0669291	0.25979	0.421995	0.406247	0.322677	Cell division protein FtsB [Cell cycle control, cell division, chromosome partitioning]
COG2923	[P]	0.510499	0.32399	0	0	0.398895	0.365827	0.336115	0.340945	0.41706	0.370551	0.354278	0	0.0669291	0.25979	0.421995	0.406247	0.322677	Sulfur relay (sulfurtransferase) complex TusC component, DsrF/TusC family [Inorganic ion transport and metabolism]
COG2924	[PO]	0.510499	0.32399	0	0	0.398895	0.365827	0.336115	0.340945	0.41706	0.370551	0.354278	0	0.0669291	0.25979	0.421995	0.406247	0.322677	Fe-S cluster biosynthesis and repair protein YggX []
COG2928	[S]	0.510499	0.32399	0	0	0.398895	0.365827	0.336115	0.340945	0.41706	0.370551	0.354278	0	0.0669291	0.25979	0.421995	0.406247	0.322677	Uncharacterized membrane protein [Function unknown]
COG2929	[S]	0	0	0	0	0	0	0	0.00382979	0	0.00255319	0	0.0246809	0.23234	0	0.0012766	0	0	Uncharacterized conserved protein, DUF497 family [Function unknown]
COG2932	[X]	0.510499	0.32399	0	0	0.398895	0.365827	0.336115	0.340945	0.41706	0.370551	0.354278	0	0.0669291	0.25979	0.421995	0.406247	0.322677	Phage repressor protein C, contains Cro/C1-type HTH and peptisase s24 domains [Mobilome: prophages, transposons]
COG2933	[J]	0	0.000909091	0.496753	0.738868	0	0	0	0.0127273	0	0.00545455	0	0.842273	0.440909	0	0.0104545	0	0	23S rRNA C2498 (ribose-2'-O)-methylase RlmM [Translation, ribosomal structure and biogenesis]
COG2936	[R]	0	0.000625	0.734056	0.780612	0	0	0	0.009375	0	0.004375	0	0.805	0.56125	0	0.006875	0	0	Predicted acyl esterase [General function prediction only]
COG2940	[R]	0	0.000909091	0.496753	0.738868	0	0	0	0.0127273	0	0.00545455	0	0.842273	0.440909	0	0.0104545	0	0	SET domain-containing protein (function unknown) [General function prediction only]
COG2944	[K]	0.00260417	0.005	0.119898	0.247449	0	0.0025	0	0.01	0.01	0	0.1175	0.3025	0.0275	0.025	0	0.1	0.0075	DNA-binding transcriptional regulator YiaG, XRE-type HTH domain [Transcription]
COG2948	[U]	0.510499	0.32399	0	0	0.398895	0.365827	0.336115	0.340945	0.41706	0.370551	0.354278	0	0.0669291	0.25979	0.421995	0.406247	0.322677	Type IV secretory pathway, VirB10 components [Intracellular trafficking, secretion, and vesicular transport]
COG2954	[R]	0	0.000909091	0.496753	0.738868	0	0	0	0.0127273	0	0.00545455	0	0.842273	0.440909	0	0.0104545	0	0	CYTH domain, found in class IV adenylate cyclase and various triphosphatases [General function prediction only]
COG2956	[M]	0.510499	0.32399	0	0	0.398895	0.365827	0.336115	0.340945	0.41706	0.370551	0.354278	0	0.0669291	0.25979	0.421995	0.406247	0.322677	Lipopolysaccharide biosynthesis regulator YciM, contains six TPR domains and a predicted metal-binding C-terminal domain [Cell wall/membrane/envelope biogenesis]
COG2958	[S]	0	0	0.64898	0.732653	0	0	0	0.001	0	0.001	0	0.769	0.44	0	0.001	0	0	Uncharacterized protein [Function unknown]
COG2963	[X]	0	0.02	0	0	0	0.02	0	0	0	0	0	0	0	0	0	0	0	Transposase and inactivated derivatives [Mobilome: prophages, transposons]
COG2971	[G]	0	0	0	0	0	0	0	0	0	0	0	0	0	0	0	0	0	BadF-type ATPase, related to human N-acetylglucosamine kinase [Carbohydrate transport and metabolism]
COG2975	[O]	0.510499	0.32399	0	0	0.398895	0.365827	0.336115	0.340945	0.41706	0.370551	0.354278	0	0.0669291	0.25979	0.421995	0.406247	0.322677	Fe-S-cluster formation regulator IscX/YfhJ [Posttranslational modification, protein turnover, chaperones]
COG2980	[M]	0.510499	0.32399	0	0	0.398895	0.365827	0.336115	0.340945	0.41706	0.370551	0.354278	0	0.0669291	0.25979	0.421995	0.406247	0.322677	Outer membrane lipoprotein LptE/RlpB (LPS assembly) [Cell wall/membrane/envelope biogenesis]
COG2982	[M]	0	0	0.14162	0.329623	0	0	0	0	0	0	0	0.771515	0.0830303	0	0	0	0	Uncharacterized protein involved in outer membrane biogenesis [Cell wall/membrane/envelope biogenesis]
COG2986	[E]	0.958333	0.62	0.408163	0.938776	0.895833	0.72	0.7	0.56	0.76	0.8	0.84	1	0.96	0.14	0.86	0.82	0.48	Histidine ammonia-lyase [Amino acid transport and metabolism]
COG2987	[E]	0.979167	0.6	0.877551	0.959184	0.833333	0.62	0.76	0.88	0.98	0.7	0.82	0.8	0.54	0.24	0.8	0.8	0.76	Urocanate hydratase [Amino acid transport and metabolism]
COG2993	[C]	0	0	0	0.00537057	0	0	0	0	0	0	0	0.155789	0	0	0	0	0	Cbb3-type cytochrome oxidase, cytochrome c subunit [Energy production and conversion]
COG3002	[S]	0.0989583	0.0366667	0.751701	0.940476	0.0486111	0.0366667	0.025	0.0333333	0.0716667	0.06	0.111667	0.955	0.908333	0.00666667	0.07	0.085	0.0116667	Uncharacterized conserved protein YbcC, UPF0753/DUF2309 family [Function unknown]
COG3005	[C]	0.510499	0.32399	0	0	0.398895	0.365827	0.336115	0.340945	0.41706	0.370551	0.354278	0	0.0669291	0.25979	0.421995	0.406247	0.322677	Tetraheme cytochrome c subunit of nitrate or TMAO reductase [Energy production and conversion]
COG3011	[R]	0	0	0.64898	0.732653	0	0	0	0.001	0	0.001	0	0.769	0.44	0	0.001	0	0	Predicted thiol-disulfide oxidoreductase YuxK, DCC family [General function prediction only]
COG3012	[S]	0	0	0	0	0	0	0	0.00382979	0	0.00255319	0	0.0246809	0.23234	0	0.0012766	0	0	Uncharacterized conserved protein YchJ, contains N- and C-terminal SEC-C domains [Function unknown]
COG3014	[S]	0.510499	0.32399	0	0	0.398895	0.365827	0.336115	0.340945	0.41706	0.370551	0.354278	0	0.0669291	0.25979	0.421995	0.406247	0.322677	Uncharacterized protein [Function unknown]
COG3024	[L]	0.510499	0.32399	0	0	0.398895	0.365827	0.336115	0.340945	0.41706	0.370551	0.354278	0	0.0669291	0.25979	0.421995	0.406247	0.322677	Endogenous inhibitor of DNA gyrase, YacG/DUF329 family [Replication, recombination and repair]
COG3031	[U]	0.510499	0.32399	0	0	0.398895	0.365827	0.336115	0.340945	0.41706	0.370551	0.354278	0	0.0669291	0.25979	0.421995	0.406247	0.322677	Type II secretory pathway, component PulC [Intracellular trafficking, secretion, and vesicular transport]
COG3039	[X]	1	1	1	1	1	1	1	1	1	1	1	1	1	1	1	1	1	Transposase and inactivated derivatives, IS5 family [Mobilome: prophages, transposons]
COG3041	[J]	0	0	0	0	0	0	0	0.00382979	0	0.00255319	0	0.0246809	0.23234	0	0.0012766	0	0	mRNA-degrading endonuclease (mRNA interferase) YafQ, toxin component of the YafQ-DinJ toxin-antitoxin module [Translation, ribosomal structure and biogenesis]
COG3055	[M]	0	0	0	0	0	0	0	0	0	0	0	0	0	0	0	0	0	N-acetylneuraminic acid mutarotase [Cell wall/membrane/envelope biogenesis]
COG3058	[CO]	0.510499	0.32399	0	0	0.398895	0.365827	0.336115	0.340945	0.41706	0.370551	0.354278	0	0.0669291	0.25979	0.421995	0.406247	0.322677	Formate dehydrogenase maturation protein FdhE []
COG3063	[NW]	0	0	0	0.00194363	0	0	0	0	0	0	0	0.0409524	0	0	0	0	0	Tfp pilus assembly protein PilF []
COG3064	[M]	1	0.92	1	1	1	1	0.92	1	1	1	0.96	1	1	0.8	1	0.88	0.96	Membrane protein involved in colicin uptake [Cell wall/membrane/envelope biogenesis]
COG3065	[M]	0.0989583	0.0366667	0.751701	0.940476	0.0486111	0.0366667	0.025	0.0333333	0.0716667	0.06	0.111667	0.955	0.908333	0.00666667	0.07	0.085	0.0116667	Starvation-inducible outer membrane lipoprotein [Cell wall/membrane/envelope biogenesis]
COG3077	[V]	0	0	0	0	0	0	0	0	0	0	0	0	0	0	0	0	0	Antitoxin component of the RelBE or YafQ-DinJ toxin-antitoxin module [Defense mechanisms]
COG3091	[R]	0	0.00125	0.264031	0.576531	0	0	0	0.00575	0	0.00325	0	0.80575	0.4315	0	0.005	0	0	Predicted Zn-dependent metalloprotease, SprT family [General function prediction only]
COG3093	[V]	0	0	0.14162	0.329623	0	0	0	0	0	0	0	0.771515	0.0830303	0	0	0	0	Plasmid maintenance system antidote protein VapI, contains XRE-type HTH domain [Defense mechanisms]
COG3104	[E]	0.00208333	0	0.604082	0.634694	0	0	0	0.004	0	0.002	0	0.77	0.544	0	0.004	0	0.002	Dipeptide/tripeptide permease [Amino acid transport and metabolism]
COG3118	[O]	0.833333	0.62	0.979592	0.979592	0.625	0.66	0.5	0.08	0.02	0.7	0.1	1	0.96	0.2	0.62	0.04	0.4	Negative regulator of GroEL, contains thioredoxin-like and TPR-like domains [Posttranslational modification, protein turnover, chaperones]
COG3119	[P]	0	0.000625	0.734056	0.780612	0	0	0	0.009375	0	0.004375	0	0.805	0.56125	0	0.006875	0	0	Arylsulfatase A or related enzyme [Inorganic ion transport and metabolism]
COG3144	[N]	0.510499	0.32399	0	0	0.398895	0.365827	0.336115	0.340945	0.41706	0.370551	0.354278	0	0.0669291	0.25979	0.421995	0.406247	0.322677	Flagellar hook-length control protein FliK [Cell motility]
COG3149	[U]	0	0.00125	0.264031	0.576531	0	0	0	0.00575	0	0.00325	0	0.80575	0.4315	0	0.005	0	0	Type II secretory pathway, component PulM [Intracellular trafficking, secretion, and vesicular transport]
COG3153	[R]	0.510499	0.32399	0	0	0.398895	0.365827	0.336115	0.340945	0.41706	0.370551	0.354278	0	0.0669291	0.25979	0.421995	0.406247	0.322677	Predicted N-acetyltransferase YhbS [General function prediction only]
COG3156	[U]	0.510499	0.32399	0	0	0.398895	0.365827	0.336115	0.340945	0.41706	0.370551	0.354278	0	0.0669291	0.25979	0.421995	0.406247	0.322677	Type II secretory pathway, component PulK [Intracellular trafficking, secretion, and vesicular transport]
COG3157	[U]	0	0.00125	0.264031	0.576531	0	0	0	0.00575	0	0.00325	0	0.80575	0.4315	0	0.005	0	0	Type VI protein secretion system component Hcp (secreted cytotoxin) [Intracellular trafficking, secretion, and vesicular transport]
COG3173	[R]	0	0	0	0	0	0	0	0	0	0	0	0	0	0	0	0	0	Predicted kinase, aminoglycoside phosphotransferase (APT) family [General function prediction only]
COG3174	[S]	0.510499	0.32399	0	0	0.398895	0.365827	0.336115	0.340945	0.41706	0.370551	0.354278	0	0.0669291	0.25979	0.421995	0.406247	0.322677	Uncharacterized membrane protein, DUF4010 family [Function unknown]
COG3176	[R]	0	0.00125	0.264031	0.576531	0	0	0	0.00575	0	0.00325	0	0.80575	0.4315	0	0.005	0	0	Putative hemolysin [General function prediction only]
COG3177	[K]	0	0	0	0	0	0	0	0	0	0	0	0	0	0	0	0	0	Fic family protein [Transcription]
COG3178	[R]	0.510499	0.32399	0	0	0.398895	0.365827	0.336115	0.340945	0.41706	0.370551	0.354278	0	0.0669291	0.25979	0.421995	0.406247	0.322677	Predicted phosphotransferase, aminoglycoside/choline kinase (APH/ChoK) family [General function prediction only]
COG3180	[R]	0.510499	0.32399	0	0	0.398895	0.365827	0.336115	0.340945	0.41706	0.370551	0.354278	0	0.0669291	0.25979	0.421995	0.406247	0.322677	Uncharacterized membrane protein AbrB, regulator of aidB expression [General function prediction only]
COG3185	[ER]	0	0	0.210884	0.238095	0	0	0	0	0	0	0	0.186667	0.0133333	0	0	0	0	4-hydroxyphenylpyruvate dioxygenase and related hemolysins []
COG3189	[S]	0.822917	0.355	0.0153061	0.0204082	0.369792	0.43	0.49	0.16	0.435	0.455	0.665	0.215	0.03	0.135	0.2	0.585	0.405	Uncharacterized conserved protein YeaO, DUF488 family [Function unknown]
COG3190	[N]	0.510499	0.32399	0	0	0.398895	0.365827	0.336115	0.340945	0.41706	0.370551	0.354278	0	0.0669291	0.25979	0.421995	0.406247	0.322677	Flagellar biogenesis protein FliO [Cell motility]
COG3191	[EQ]	0	0	0	0	0	0.01	0.01	0	0	0.05	0	0.05	0	0	0	0	0	L-aminopeptidase/D-esterase []
COG3197	[P]	0.510499	0.32399	0	0	0.398895	0.365827	0.336115	0.340945	0.41706	0.370551	0.354278	0	0.0669291	0.25979	0.421995	0.406247	0.322677	Uncharacterized protein, possibly involved in nitrogen fixation [Inorganic ion transport and metabolism]
COG3199	[F]	0	0	0	0	0	0	0	0	0	0	0	0.08	0	0	0	0	0	Predicted polyphosphate- or ATP-dependent NAD kinase [Nucleotide transport and metabolism]
COG3206	[M]	0	0	0.64898	0.732653	0	0	0	0.001	0	0.001	0	0.769	0.44	0	0.001	0	0	Uncharacterized protein involved in exopolysaccharide biosynthesis [Cell wall/membrane/envelope biogenesis]
COG3210	[U]	0.59375	0.09	0.69898	0.882653	0.765625	0.31	0.69	0.45	0.475	0.305	0.29	0.9	0.78	0.06	0.49	0.285	0.25	Large exoprotein involved in heme utilization or adhesion [Intracellular trafficking, secretion, and vesicular transport]
COG3214	[R]	0	0.0328571	0.714286	0.699708	0	0	0	0.00285714	0.00142857	0	0	0.374286	0.262857	0.00142857	0.00142857	0	0	Uncharacterized conserved protein YcaQ, contains winged helix DNA-binding domain [General function prediction only]
COG3216	[S]	0.510499	0.32399	0	0	0.398895	0.365827	0.336115	0.340945	0.41706	0.370551	0.354278	0	0.0669291	0.25979	0.421995	0.406247	0.322677	Uncharacterized conserved protein, DUF2062 family [Function unknown]
COG3220	[S]	0.510499	0.32399	0	0	0.398895	0.365827	0.336115	0.340945	0.41706	0.370551	0.354278	0	0.0669291	0.25979	0.421995	0.406247	0.322677	Uncharacterized conserved protein, UPF0276 family [Function unknown]
COG3230	[P]	0	0.00125	0.264031	0.576531	0	0	0	0.00575	0	0.00325	0	0.80575	0.4315	0	0.005	0	0	Heme oxygenase [Inorganic ion transport and metabolism]
COG3239	[I]	0	0	0	0	0	0	0	0.00382979	0	0.00255319	0	0.0246809	0.23234	0	0.0012766	0	0	Fatty acid desaturase [Lipid transport and metabolism]
COG3247	[S]	0.00208333	0	0.604082	0.634694	0	0	0	0.004	0	0.002	0	0.77	0.544	0	0.004	0	0.002	Uncharacterized membrane protein HdeD, DUF308 family [Function unknown]
COG3253	[P]	0.333333	0.16	0.653061	0.734694	0.5625	0.4	0.34	0.14	0.24	0.48	0.06	0.28	0.72	0.16	0.42	0.16	0.28	Chlorite dismutase [Inorganic ion transport and metabolism]
COG3254	[M]	0	0	0.845481	0.880466	0	0	0	0.0228571	0	0.0114286	0	0.948571	0.817143	0	0.02	0	0	L-rhamnose mutarotase [Cell wall/membrane/envelope biogenesis]
COG3255	[I]	1	0.84	1	1	1	1	1	1	1	1	0.96	1	1	0.82	1	1	1	Putative sterol carrier protein [Lipid transport and metabolism]
COG3258	[C]	0	0	0.336735	0.701531	0	0	0	0	0	0	0	0.94	0.46	0	0	0	0	Cytochrome c [Energy production and conversion]
COG3260	[C]	0.4375	0.18	0.122449	0.408163	0.104167	0.24	0.2	0.12	0.44	0.1	0.22	0.62	0.16	0.12	0.06	0.44	0.2	Ni,Fe-hydrogenase III small subunit [Energy production and conversion]
COG3261	[C]	0.979167	0.7	0.938776	0.979592	0.895833	0.96	0.9	0.94	0.98	0.86	0.9	0.98	0.86	0.82	0.9	0.84	0.82	Ni,Fe-hydrogenase III large subunit [Energy production and conversion]
COG3264	[M]	0	0	0	0	0	0	0	0.00382979	0	0.00255319	0	0.0246809	0.23234	0	0.0012766	0	0	Small-conductance mechanosensitive channel [Cell wall/membrane/envelope biogenesis]
COG3269	[R]	0	0	0	0	0.03125	0	0.01	0.12	0	0.01	0.12	0	0.01	0	0	0	0	Predicted RNA-binding protein, contains TRAM domain [General function prediction only]
COG3271	[R]	0	0	0	0.00537057	0	0	0	0	0	0	0	0.155789	0	0	0	0	0	Predicted double-glycine peptidase [General function prediction only]
COG3276	[J]	0.947917	0.55	0.989796	1	0.96875	0.73	0.7	0.84	0.81	0.79	0.83	1	1	0.37	0.95	0.71	0.55	Selenocysteine-specific translation elongation factor [Translation, ribosomal structure and biogenesis]
COG3277	[J]	0.0208333	0	0	0	0	0	0	0	0	0	0	0.106667	0	0	0	0	0	rRNA processing protein Gar1 [Translation, ribosomal structure and biogenesis]
COG3278	[C]	0.0989583	0.0366667	0.751701	0.940476	0.0486111	0.0366667	0.025	0.0333333	0.0716667	0.06	0.111667	0.955	0.908333	0.00666667	0.07	0.085	0.0116667	Cbb3-type cytochrome oxidase, subunit 1 [Energy production and conversion]
COG3280	[G]	0.0833333	0.04	0	0	0	0.02	0	0	0	0	0	0.04	0	0	0	0	0.02	Maltooligosyltrehalose synthase [Carbohydrate transport and metabolism]
COG3281	[G]	0	0	0	0	0	0	0	0	0	0	0	0	0	0	0	0	0	Predicted trehalose synthase [Carbohydrate transport and metabolism]
COG3285	[L]	0	0.000909091	0.496753	0.738868	0	0	0	0.0127273	0	0.00545455	0	0.842273	0.440909	0	0.0104545	0	0	Eukaryotic-type DNA primase [Replication, recombination and repair]
COG3288	[C]	0.0347222	0.00666667	0.312925	0.241497	0.0381944	0.0266667	0.00333333	0.213333	0.17	0.0933333	0.0833333	0.33	0.473333	0.0166667	0.0533333	0.0966667	0.0866667	NAD/NADP transhydrogenase alpha subunit [Energy production and conversion]
COG3291	[S]	1	0.9	0.857143	0.755102	0.9375	0.9	0.78	1	0.98	0.98	0.96	1	1	0.96	0.96	0.84	0.94	PKD repeat [Function unknown]
COG3300	[T]	0	0	0	0	0	0	0	0.00382979	0	0.00255319	0	0.0246809	0.23234	0	0.0012766	0	0	MHYT domain, NO-binding membrane sensor [Signal transduction mechanisms]
COG3304	[S]	0.510499	0.32399	0	0	0.398895	0.365827	0.336115	0.340945	0.41706	0.370551	0.354278	0	0.0669291	0.25979	0.421995	0.406247	0.322677	Uncharacterized membrane protein YccF, DUF307 family [Function unknown]
COG3305	[S]	0.510499	0.32399	0	0	0.398895	0.365827	0.336115	0.340945	0.41706	0.370551	0.354278	0	0.0669291	0.25979	0.421995	0.406247	0.322677	Uncharacterized membrane protein, DUF2068 family [Function unknown]
COG3307	[M]	0	0	0.14162	0.329623	0	0	0	0	0	0	0	0.771515	0.0830303	0	0	0	0	O-antigen ligase [Cell wall/membrane/envelope biogenesis]
COG3311	[KX]	0.958333	0.4	0.991837	1	0.995833	0.716	0.832	0.92	0.908	0.86	0.94	1	1	0.144	0.988	0.812	0.52	Predicted DNA-binding transcriptional regulator AlpA []
COG3316	[X]	0	0	0	0	0	0	0	0	0	0	0	0	0	0	0	0	0	Transposase (or an inactivated derivative) [Mobilome: prophages, transposons]
COG3328	[X]	1	1	1	1	1	1	1	1	1	1	1	1	1	1	1	1	1	Transposase (or an inactivated derivative) [Mobilome: prophages, transposons]
COG3330	[S]	0.510499	0.32399	0	0	0.398895	0.365827	0.336115	0.340945	0.41706	0.370551	0.354278	0	0.0669291	0.25979	0.421995	0.406247	0.322677	Uncharacterized conserved protein [Function unknown]
COG3334	[N]	0.510499	0.32399	0	0	0.398895	0.365827	0.336115	0.340945	0.41706	0.370551	0.354278	0	0.0669291	0.25979	0.421995	0.406247	0.322677	Flagellar motility protein MotE, a chaperone for MotC folding [Cell motility]
COG3335	[X]	0.708333	0.98	0.938776	0.959184	0.6875	0.88	0.56	0.98	1	0.8	0.98	0.82	0.96	1	0.68	1	1	Transposase [Mobilome: prophages, transposons]
COG3339	[S]	0.510499	0.32399	0	0	0.398895	0.365827	0.336115	0.340945	0.41706	0.370551	0.354278	0	0.0669291	0.25979	0.421995	0.406247	0.322677	Uncharacterized membrane protein YkvA, DUF1232 family [Function unknown]
COG3340	[E]	0	0	0	0	0	0	0	0	0	0	0	0.02	0	0	0	0	0	Peptidase E [Amino acid transport and metabolism]
COG3342	[R]	0	0	0.22449	0.244898	0	0	0	0	0	0	0	0.66	0.12	0	0	0	0	Uncharacterized conserved protein, Ntn-hydrolase superfamily [General function prediction only]
COG3344	[X]	0.729167	1	1	1	0.854167	1	0.82	1	1	1	0.44	1	1	1	1	0.92	1	Retron-type reverse transcriptase [Mobilome: prophages, transposons]
COG3345	[G]	0	0.0328571	0.714286	0.699708	0	0	0	0.00285714	0.00142857	0	0	0.374286	0.262857	0.00142857	0.00142857	0	0	Alpha-galactosidase [Carbohydrate transport and metabolism]
COG3350	[S]	0.00694444	0	0.0136054	0.115646	0.0902778	0	0.00666667	0	0	0	0	0.233333	0.486667	0	0.00666667	0	0	Uncharacterized conserved protein, YHS domain [Function unknown]
COG3351	[N]	0.030303	0	0.313544	0.371058	0.278409	0.00545455	0.12	0.0345455	0	0.00181818	0.0127273	0.32	0.385455	0	0.123636	0	0	Archaellum component FlaD/FlaE [Cell motility]
COG3352	[N]	0.030303	0	0.313544	0.371058	0.278409	0.00545455	0.12	0.0345455	0	0.00181818	0.0127273	0.32	0.385455	0	0.123636	0	0	Archaellum component FlaC [Cell motility]
COG3353	[N]	0.030303	0	0.313544	0.371058	0.278409	0.00545455	0.12	0.0345455	0	0.00181818	0.0127273	0.32	0.385455	0	0.123636	0	0	Archaellum component FlaF, FlaF/FlaG flagellin family [Cell motility]
COG3354	[N]	0.030303	0	0.313544	0.371058	0.278409	0.00545455	0.12	0.0345455	0	0.00181818	0.0127273	0.32	0.385455	0	0.123636	0	0	Archaellum component FlaG, FlaF/FlaG flagellin family [Cell motility]
COG3355	[K]	0	0	0	0	0	0	0	0	0	0	0	0	0	0	0	0	0	Predicted transcriptional regulator [Transcription]
COG3356	[I]	0.0625	0.00666667	0.00680272	0.047619	0	0	0.04	0	0.00666667	0	0.0133333	0.0466667	0	0	0	0.00666667	0	Predicted membrane-associated lipid hydrolase, neutral ceramidase superfamily [Lipid transport and metabolism]
COG3367	[R]	0.380952	0.234286	0.470845	0.473761	0.0833333	0.342857	0.101429	0.14	0.542857	0.421429	0.565714	0.651429	0.191429	0.0842857	0.105714	0.574286	0.247143	Uncharacterized conserved protein, NAD-dependent epimerase/dehydratase family [General function prediction only]
COG3368	[R]	0.0208333	0	0	0	0	0	0	0	0	0	0	0	0	0	0	0	0	Predicted permease [General function prediction only]
COG3369	[S]	0.5	0.18	1	1	0.833333	0.78	0.54	0.64	0.52	0.8	0.02	1	1	0.12	0.92	0	0.48	Uncharacterized protein, contains Zn-finger domain of CDGSH type [Function unknown]
COG3370	[S]	1	1	1	1	1	1	1	1	1	0.98	0.96	0.74	0.82	0.98	0.76	1	1	Uncharacterized protein [Function unknown]
COG3371	[S]	0.0551471	0.00823529	0.0108043	0.170468	0	0.02	0.0317647	0.00470588	0.00705882	0.00588235	0.0505882	0.182353	0	0	0	0.0447059	0	Uncharacterized membrane protein [Function unknown]
COG3372	[R]	0.428241	0.14	0.6678	0.824263	0.570602	0.235556	0.321111	0.535556	0.582222	0.271111	0.4	0.627778	0.16	0.0677778	0.593333	0.457778	0.238889	Predicted nuclease of restriction endonuclease-like (RecB) superfamily, implicated in nucleotide excision repair [General function prediction only]
COG3373	[K]	0.030303	0	0.313544	0.371058	0.278409	0.00545455	0.12	0.0345455	0	0.00181818	0.0127273	0.32	0.385455	0	0.123636	0	0	Predicted transcriptional regulator, contains HTH domain [Transcription]
COG3374	[S]	0.979167	0.12	1	1	1	0.58	0.86	0.96	0.92	0.82	0.9	1	1	0.2	0.98	0.74	0.58	Uncharacterized membrane protein [Function unknown]
COG3375	[R]	0	0	0	0	0	0	0	0	0	0	0	0.0666667	0	0	0	0	0	Predicted acetyltransferase, GNAT superfamily [General function prediction only]
COG3377	[S]	0.0551471	0.00823529	0.0108043	0.170468	0	0.02	0.0317647	0.00470588	0.00705882	0.00588235	0.0505882	0.182353	0	0	0	0.0447059	0	Uncharacterized protein YunC, DUF1805 family [Function unknown]
COG3378	[X]	0	0	0	0	0	0	0	0	0	0	0	0	0	0	0	0	0	Phage- or plasmid-associated DNA primase [Mobilome: prophages, transposons]
COG3379	[R]	0	0	0	0	0	0	0	0	0	0	0	0	0	0	0	0	0	Predicted phosphohydrolase or phosphomutase, AlkP superfamily [General function prediction only]
COG3383	[R]	0	0	0	0	0	0	0	0	0	0	0	0	0	0	0	0	0	Predicted molibdopterin-dependent oxidoreductase YjgC [General function prediction only]
COG3384	[Q]	0.416667	0.3	0.285714	0.897959	0.458333	0.26	0.26	0.62	0.84	0.48	0.56	0.9	0.66	0.14	0.62	0.78	0.6	Aromatic ring-opening dioxygenase, catalytic subunit, LigB family [Secondary metabolites biosynthesis, transport and catabolism]
COG3385	[X]	1	1	1	1	1	1	1	1	1	1	1	1	1	1	1	1	1	IS4 transposase [Mobilome: prophages, transposons]
COG3386	[G]	0	0	0	0	0	0	0	0	0	0	0	0	0	0	0	0	0	Sugar lactone lactonase YvrE [Carbohydrate transport and metabolism]
COG3387	[G]	0	0	0	0	0	0	0	0	0	0	0	0.36	0.02	0	0	0	0	Glucoamylase (glucan-1,4-alpha-glucosidase), GH15 family [Carbohydrate transport and metabolism]
COG3388	[K]	0	0	0	0	0	0	0	0	0	0	0	0	0	0	0	0	0	Predicted transcriptional regulator [Transcription]
COG3389	[O]	0	0	0	0	0	0	0	0	0	0	0	0.08	0	0	0	0	0	Presenilin-like membrane protease, A22 family [Posttranslational modification, protein turnover, chaperones]
COG3390	[L]	0	0	0	0.00510204	0	0	0	0	0	0	0	0.005	0	0	0	0	0	Replication protein A (RPA) family protein [Replication, recombination and repair]
COG3391	[R]	0.270833	0.82	0.877551	0.673469	0.1875	0.26	0.08	0.08	0.22	0.34	0.58	0.42	0.58	0.9	0.26	0.5	0.58	DNA-binding beta-propeller fold protein YncE [General function prediction only]
COG3393	[R]	0.0416667	0.01	0.653061	0.714286	0	0	0.04	0.0075	0	0.01	0.005	0.795	0.51	0	0.0075	0	0.0125	Predicted acetyltransferase, GNAT family [General function prediction only]
COG3395	[S]	0.0208333	0.1	0	0	0	0.02	0	0	0	0	0.26	0	0	0.1	0	0.18	0.2	Uncharacterized conserved protein YgbK, DUF1537 family [Function unknown]
COG3398	[K]	0.458333	0.08	0.0408163	0.265306	0.125	0.18	0.3	0.04	0.38	0.3	0.42	0.16	0.2	0.1	0.18	0.32	0.02	Predicted transcriptional regulator, containsd two HTH domains [Transcription]
COG3404	[E]	0	0.03	0.0102041	0.0714286	0	0	0	0	0	0	0	0.11	0	0	0.01	0	0	Formiminotetrahydrofolate cyclodeaminase [Amino acid transport and metabolism]
COG3405	[G]	0	0	0	0	0	0	0	0.00382979	0	0.00255319	0	0.0246809	0.23234	0	0.0012766	0	0	Endo-1,4-beta-D-glucanase Y [Carbohydrate transport and metabolism]
COG3407	[I]	1	0.84	1	1	1	0.96	0.96	1	1	1	1	1	1	0.72	1	0.9	0.96	Mevalonate pyrophosphate decarboxylase [Lipid transport and metabolism]
COG3408	[G]	0.958333	1	0	0	0.104167	0.82	0.86	0.74	0.78	0.36	0.82	0	0.06	0.9	0.18	0.86	0.84	Glycogen debranching enzyme (alpha-1,6-glucosidase) [Carbohydrate transport and metabolism]
COG3409	[M]	0	0	0	0	0	0	0	0.00382979	0	0.00255319	0	0.0246809	0.23234	0	0.0012766	0	0	Peptidoglycan-binding (PGRP) domain of peptidoglycan hydrolases [Cell wall/membrane/envelope biogenesis]
COG3411	[C]	0	0	0.174603	0.473923	0	0	0	0	0	0	0	0.648889	0.186667	0	0	0	0	(2Fe-2S) ferredoxin [Energy production and conversion]
COG3413	[R]	0.395833	0.6	0.979592	0.959184	0.458333	0.76	0.74	0.98	1	0.98	0.98	1	0.9	1	0.64	0.96	0.76	Predicted DNA binding protein, contains HTH domain [General function prediction only]
COG3415	[X]	1	1	0	0	0.0625	0.88	0.86	0.24	0.2	0.6	1	0.54	0.82	1	0.34	1	1	Transposase [Mobilome: prophages, transposons]
COG3417	[M]	0	0	0.336735	0.701531	0	0	0	0	0	0	0	0.94	0.46	0	0	0	0	Outer membrane lipoprotein LpoB, binds and activates PBP1b [Cell wall/membrane/envelope biogenesis]
COG3420	[P]	0	0	0.22449	0.153061	0.03125	0.02	0	0.45	0.39	0.09	0.07	0.24	0.52	0	0.38	0.04	0	Nitrous oxidase accessory protein NosD, contains tandem CASH domains [Inorganic ion transport and metabolism]
COG3425	[I]	0.942402	0.535294	0.931573	0.996399	0.965686	0.637647	0.802353	0.784706	0.870588	0.718824	0.878824	0.975294	0.858824	0.18	0.891765	0.78	0.721176	3-hydroxy-3-methylglutaryl CoA synthase [Lipid transport and metabolism]
COG3427	[C]	0.583333	0.62	0.938776	1	0.916667	0.76	0.62	0.96	0.84	0.76	0.38	1	0.98	0.88	0.84	0.48	0.72	Carbon monoxide dehydrogenase subunit G [Energy production and conversion]
COG3430	[N]	0	0	0.64898	0.732653	0	0	0	0.001	0	0.001	0	0.769	0.44	0	0.001	0	0	Archaeal flagellin (archaellin), FlaG/FlaF family [Cell motility]
COG3431	[S]	0	0	0	0	0	0	0	0	0	0	0	0	0	0	0	0	0	Uncharacterized membrane protein, DUF373 family [Function unknown]
COG3432	[K]	0	0	0	0	0	0	0	0	0	0	0	0	0	0	0	0	0	Predicted transcriptional regulator [Transcription]
COG3434	[T]	0.114583	0.03	0.408163	0.459184	0.03125	0	0.19	0.02	0.29	0	0.75	0.35	0.04	0.04	0	0.69	0.16	c-di-GMP-related signal transduction protein, contains EAL and HDOD domains [Signal transduction mechanisms]
COG3437	[T]	0	0	0.785714	0.612245	0.208333	0	0	0.15	0.03	0.18	0	0.54	0.25	0	0.58	0	0.01	Response regulator c-di-GMP phosphodiesterase, RpfG family, contains REC and HD-GYP domains [Signal transduction mechanisms]
COG3439	[S]	1	1	1	1	1	1	1	1	1	1	1	1	1	1	1	1	1	Uncharacterized conserved protein, DUF302 family [Function unknown]
COG3448	[T]	0	0	0	0	0	0	0	0.00666667	0	0	0	0.466667	0.62	0	0	0	0	CBS-domain-containing membrane protein [Signal transduction mechanisms]
COG3451	[U]	0.015625	0.01	0.153061	0.586735	0	0	0	0	0	0	0.02	0.585	0.385	0.01	0	0	0	Type IV secretory pathway, VirB4 component [Intracellular trafficking, secretion, and vesicular transport]
COG3455	[U]	0	0.00125	0.264031	0.576531	0	0	0	0.00575	0	0.00325	0	0.80575	0.4315	0	0.005	0	0	Type VI protein secretion system component VasF [Intracellular trafficking, secretion, and vesicular transport]
COG3461	[S]	0	0	0	0	0	0	0	0.06	0.02	0	0	0	0.00666667	0	0	0	0	Uncharacterized protein [Function unknown]
COG3462	[S]	0.166667	0.18	0.0816327	0.22449	0	0.1	0	0.04	0.12	0.06	0.14	0.62	0.1	0.1	0.04	0.24	0.22	Uncharacterized membrane protein [Function unknown]
COG3463	[S]	1	0.68	1	1	1	0.98	0.9	1	0.96	0.98	0.92	1	1	0.44	1	0.82	0.9	Uncharacterized membrane protein [Function unknown]
COG3464	[X]	1	1	1	1	1	1	1	1	1	1	1	1	1	1	1	1	1	Transposase [Mobilome: prophages, transposons]
COG3466	[X]	1	0.98	1	1	1	1	0.88	1	1	1	1	1	1	1	1	0.98	1	Putative transposon-encoded protein [Mobilome: prophages, transposons]
COG3467	[V]	0	0	0.0816327	0.22449	0	0	0	0	0	0	0	0.06	0	0	0	0	0	Nitroimidazol reductase NimA or a related FMN-containing flavoprotein, pyridoxamine 5'-phosphate oxidase superfamily [Defense mechanisms]
COG3473	[Q]	0	0	0	0	0	0	0	0	0	0	0	0	0	0	0	0	0	Maleate cis-trans isomerase [Secondary metabolites biosynthesis, transport and catabolism]
COG3481	[J]	0.510499	0.32399	0	0	0.398895	0.365827	0.336115	0.340945	0.41706	0.370551	0.354278	0	0.0669291	0.25979	0.421995	0.406247	0.322677	3'-5' exoribonuclease YhaM, can participate in 23S rRNA maturation, HD superfamily [Translation, ribosomal structure and biogenesis]
COG3484	[O]	0.510499	0.32399	0	0	0.398895	0.365827	0.336115	0.340945	0.41706	0.370551	0.354278	0	0.0669291	0.25979	0.421995	0.406247	0.322677	Predicted proteasome-type protease [Posttranslational modification, protein turnover, chaperones]
COG3494	[S]	0.510499	0.32399	0	0	0.398895	0.365827	0.336115	0.340945	0.41706	0.370551	0.354278	0	0.0669291	0.25979	0.421995	0.406247	0.322677	Uncharacterized conserved protein, DUF1009 family [Function unknown]
COG3501	[UXR]	0	0.00125	0.264031	0.576531	0	0	0	0.00575	0	0.00325	0	0.80575	0.4315	0	0.005	0	0	Uncharacterized conserved protein, implicated in type VI secretion and phage assembly []
COG3504	[U]	0	0	0.14162	0.329623	0	0	0	0	0	0	0	0.771515	0.0830303	0	0	0	0	Type IV secretory pathway, VirB9 components [Intracellular trafficking, secretion, and vesicular transport]
COG3505	[U]	1	0.74	0.989796	1	1	0.98	0.89	1	1	1	1	1	1	0.27	1	0.9	0.82	Type IV secretory pathway, VirD4 component, TraG/TraD family ATPase [Intracellular trafficking, secretion, and vesicular transport]
COG3508	[Q]	0	0	0.210884	0.238095	0	0	0	0	0	0	0	0.186667	0.0133333	0	0	0	0	Homogentisate 1,2-dioxygenase [Secondary metabolites biosynthesis, transport and catabolism]
COG3509	[Q]	0	0	0	0	0	0	0	0.00382979	0	0.00255319	0	0.0246809	0.23234	0	0.0012766	0	0	Poly(3-hydroxybutyrate) depolymerase [Secondary metabolites biosynthesis, transport and catabolism]
COG3511	[M]	0	0	0	0	0	0	0	0	0	0	0	0	0	0	0	0	0	Phospholipase C [Cell wall/membrane/envelope biogenesis]
COG3515	[U]	0	0.00125	0.264031	0.576531	0	0	0	0.00575	0	0.00325	0	0.80575	0.4315	0	0.005	0	0	Predicted component of the type VI protein secretion system [Intracellular trafficking, secretion, and vesicular transport]
COG3516	[U]	0	0.00125	0.264031	0.576531	0	0	0	0.00575	0	0.00325	0	0.80575	0.4315	0	0.005	0	0	Predicted component of the type VI protein secretion system [Intracellular trafficking, secretion, and vesicular transport]
COG3517	[U]	0	0.00125	0.264031	0.576531	0	0	0	0.00575	0	0.00325	0	0.80575	0.4315	0	0.005	0	0	Predicted component of the type VI protein secretion system [Intracellular trafficking, secretion, and vesicular transport]
COG3518	[U]	0	0.00125	0.264031	0.576531	0	0	0	0.00575	0	0.00325	0	0.80575	0.4315	0	0.005	0	0	Predicted component of the type VI protein secretion system [Intracellular trafficking, secretion, and vesicular transport]
COG3519	[U]	0	0.00125	0.264031	0.576531	0	0	0	0.00575	0	0.00325	0	0.80575	0.4315	0	0.005	0	0	Type VI protein secretion system component VasA [Intracellular trafficking, secretion, and vesicular transport]
COG3520	[U]	0	0.00125	0.264031	0.576531	0	0	0	0.00575	0	0.00325	0	0.80575	0.4315	0	0.005	0	0	Predicted component of the type VI protein secretion system [Intracellular trafficking, secretion, and vesicular transport]
COG3521	[U]	0	0.00125	0.264031	0.576531	0	0	0	0.00575	0	0.00325	0	0.80575	0.4315	0	0.005	0	0	Predicted component of the type VI protein secretion system [Intracellular trafficking, secretion, and vesicular transport]
COG3522	[U]	0	0.00125	0.264031	0.576531	0	0	0	0.00575	0	0.00325	0	0.80575	0.4315	0	0.005	0	0	Predicted component of the type VI protein secretion system [Intracellular trafficking, secretion, and vesicular transport]
COG3523	[U]	0	0.00125	0.264031	0.576531	0	0	0	0.00575	0	0.00325	0	0.80575	0.4315	0	0.005	0	0	Type VI protein secretion system component VasK [Intracellular trafficking, secretion, and vesicular transport]
COG3535	[S]	0	0.000625	0.734056	0.780612	0	0	0	0.009375	0	0.004375	0	0.805	0.56125	0	0.006875	0	0	Uncharacterized conserved protein, DUF917 family [Function unknown]
COG3536	[S]	0.510499	0.32399	0	0	0.398895	0.365827	0.336115	0.340945	0.41706	0.370551	0.354278	0	0.0669291	0.25979	0.421995	0.406247	0.322677	Uncharacterized conserved protein, DUF971 family [Function unknown]
COG3542	[R]	0.510499	0.32399	0	0	0.398895	0.365827	0.336115	0.340945	0.41706	0.370551	0.354278	0	0.0669291	0.25979	0.421995	0.406247	0.322677	Predicted sugar epimerase, cupin superfamily [General function prediction only]
COG3545	[R]	0	0	0	0	0	0	0	0.00666667	0	0	0	0.466667	0.62	0	0	0	0	Predicted esterase of the alpha/beta hydrolase fold [General function prediction only]
COG3547	[X]	0	0	0.714286	0.836735	0	0	0	0.02	0	0	0	0.76	0.4	0.02	0	0	0.08	Transposase [Mobilome: prophages, transposons]
COG3549	[V]	0.510499	0.32399	0	0	0.398895	0.365827	0.336115	0.340945	0.41706	0.370551	0.354278	0	0.0669291	0.25979	0.421995	0.406247	0.322677	Plasmid maintenance system killer protein [Defense mechanisms]
COG3550	[T]	0	0.00125	0.264031	0.576531	0	0	0	0.00575	0	0.00325	0	0.80575	0.4315	0	0.005	0	0	Serine/threonine protein kinase HipA, toxin component of the HipAB toxin-antitoxin module [Signal transduction mechanisms]
COG3554	[S]	0	0.000625	0.734056	0.780612	0	0	0	0.009375	0	0.004375	0	0.805	0.56125	0	0.006875	0	0	Uncharacterized protein [Function unknown]
COG3558	[S]	0.958333	0.4	0.991837	1	0.995833	0.716	0.832	0.92	0.908	0.86	0.94	1	1	0.144	0.988	0.812	0.52	Uncharacterized conserved protein, nuclear transport factor 2 (NTF2) superfamily [Function unknown]
COG3568	[R]	0	0	0	0	0	0	0	0.00666667	0	0	0	0.466667	0.62	0	0	0	0	Metal-dependent hydrolase, endonuclease/exonuclease/phosphatase family [General function prediction only]
COG3590	[O]	1	1	1	1	1	1	1	1	1	1	1	1	1	0.96	1	1	1	Predicted metalloendopeptidase [Posttranslational modification, protein turnover, chaperones]
COG3598	[L]	0	0	0	0	0	0	0	0.00382979	0	0.00255319	0	0.0246809	0.23234	0	0.0012766	0	0	RecA-family ATPase [Replication, recombination and repair]
COG3599	[D]	0.510499	0.32399	0	0	0.398895	0.365827	0.336115	0.340945	0.41706	0.370551	0.354278	0	0.0669291	0.25979	0.421995	0.406247	0.322677	Cell division septum initiation DivIVA, interacts with FtsZ, MinD and other proteins [Cell cycle control, cell division, chromosome partitioning]
COG3600	[X]	0	0.00125	0.264031	0.576531	0	0	0	0.00575	0	0.00325	0	0.80575	0.4315	0	0.005	0	0	Uncharacterized phage-associated protein [Mobilome: prophages, transposons]
COG3604	[KT]	0.510499	0.32399	0	0	0.398895	0.365827	0.336115	0.340945	0.41706	0.370551	0.354278	0	0.0669291	0.25979	0.421995	0.406247	0.322677	Transcriptional regulator containing GAF, AAA-type ATPase, and DNA-binding Fis domains []
COG3605	[T]	0.510499	0.32399	0	0	0.398895	0.365827	0.336115	0.340945	0.41706	0.370551	0.354278	0	0.0669291	0.25979	0.421995	0.406247	0.322677	Signal transduction protein containing GAF and PtsI domains [Signal transduction mechanisms]
COG3609	[K]	0	0	0.0102041	0.0646259	0	0	0.02	0	0	0	0	0.02	0	0	0	0	0	Transcriptional regulator, contains Arc/MetJ-type RHH (ribbon-helix-helix) DNA-binding domain [Transcription]
COG3612	[S]	0.428241	0.14	0.6678	0.824263	0.570602	0.235556	0.321111	0.535556	0.582222	0.271111	0.4	0.627778	0.16	0.0677778	0.593333	0.457778	0.238889	Uncharacterized protein [Function unknown]
COG3620	[K]	0.520833	0.06	0.142857	0.469388	0.104167	0.2	0.06	0.04	0.02	0.2	0.42	0.94	0.62	0.06	0.32	0.24	0.04	Predicted transcriptional regulator with C-terminal CBS domains [Transcription]
COG3631	[R]	0	0	0	0	0	0	0	0	0	0	0	0	0	0	0	0	0	Ketosteroid isomerase-related protein [General function prediction only]
COG3634	[V]	0.6875	0.18	0.77551	1	0.979167	0.28	0.8	0.74	0.8	0.4	0.42	1	0.96	0.1	0.84	0.58	0.72	Alkyl hydroperoxide reductase subunit AhpF [Defense mechanisms]
COG3635	[G]	0.114583	0.044	0.195918	0.634694	0.58125	0.106	0.17	0.47	0.628	0.304	0.296	0.828	0.394	0.25	0.646	0.41	0.31	2,3-bisphosphoglycerate-independent phosphoglycerate mutase, archeal type [Carbohydrate transport and metabolism]
COG3636	[X]	0	0	0.785714	0.612245	0.208333	0	0	0.15	0.03	0.18	0	0.54	0.25	0	0.58	0	0.01	DNA-binding prophage protein [Mobilome: prophages, transposons]
COG3640	[O]	0.0416667	0.01	0.653061	0.714286	0	0	0.04	0.0075	0	0.01	0.005	0.795	0.51	0	0.0075	0	0.0125	CO dehydrogenase nickel-insertion accessory protein CooC1 [Posttranslational modification, protein turnover, chaperones]
COG3642	[J]	0	0.000909091	0.496753	0.738868	0	0	0	0.0127273	0	0.00545455	0	0.842273	0.440909	0	0.0104545	0	0	tRNA A-37 threonylcarbamoyl transferase component Bud32 [Translation, ribosomal structure and biogenesis]
COG3643	[E]	0	0	0	0	0	0	0	0	0	0	0	0	0	0	0	0	0	Glutamate formiminotransferase [Amino acid transport and metabolism]
COG3645	[X]	0.510499	0.32399	0	0	0.398895	0.365827	0.336115	0.340945	0.41706	0.370551	0.354278	0	0.0669291	0.25979	0.421995	0.406247	0.322677	Phage antirepressor protein YoqD, KilAC domain [Mobilome: prophages, transposons]
COG3646	[X]	0	0.00125	0.264031	0.576531	0	0	0	0.00575	0	0.00325	0	0.80575	0.4315	0	0.005	0	0	Phage regulatory protein Rha [Mobilome: prophages, transposons]
COG3654	[X]	0	0.00125	0.264031	0.576531	0	0	0	0.00575	0	0.00325	0	0.80575	0.4315	0	0.005	0	0	Prophage maintenance system killer protein [Mobilome: prophages, transposons]
COG3657	[V]	0	0	0.755102	0.734694	0	0	0	0	0	0	0.02	0.89	0.49	0	0	0.02	0	Putative component of the toxin-antitoxin plasmid stabilization module [Defense mechanisms]
COG3663	[L]	0	0.000909091	0.496753	0.738868	0	0	0	0.0127273	0	0.00545455	0	0.842273	0.440909	0	0.0104545	0	0	G:T/U-mismatch repair DNA glycosylase [Replication, recombination and repair]
COG3666	[X]	1	1	1	1	1	1	1	1	1	1	1	1	1	1	1	1	1	Transposase [Mobilome: prophages, transposons]
COG3668	[X]	0	0	0	0	0	0	0	0.00382979	0	0.00255319	0	0.0246809	0.23234	0	0.0012766	0	0	Plasmid stabilization system protein ParE [Mobilome: prophages, transposons]
COG3672	[O]	0.03125	0.04	0	0	0	0	0	0.02	0	0	0	0.02	0	0.01	0.01	0.06	0	Predicted transglutaminase-like cysteine proteinase [Posttranslational modification, protein turnover, chaperones]
COG3677	[X]	0.0208333	0.32	1	1	0.395833	0.28	0	0.04	0	0.7	0	1	0.96	0.3	0.42	0	0.02	Transposase [Mobilome: prophages, transposons]
COG3678	[O]	0.104167	0	0.0816327	0.306122	0	0	0.02	0	0.02	0	0.1	0.22	0.2	0.02	0.02	0.04	0.02	Periplasmic protein refolding chaperone Spy/CpxP family [Posttranslational modification, protein turnover, chaperones]
COG3680	[S]	0	0	0	0	0	0	0	0.00382979	0	0.00255319	0	0.0246809	0.23234	0	0.0012766	0	0	Uncharacterized protein [Function unknown]
COG3688	[R]	0	0	0	0	0	0	0	0.00382979	0	0.00255319	0	0.0246809	0.23234	0	0.0012766	0	0	Predicted RNA-binding protein containing a PIN domain [General function prediction only]
COG3694	[R]	0	0.000909091	0.496753	0.738868	0	0	0	0.0127273	0	0.00545455	0	0.842273	0.440909	0	0.0104545	0	0	ABC-type uncharacterized transport system, permease component [General function prediction only]
COG3696	[P]	0.958333	0.4	0.991837	1	0.995833	0.716	0.832	0.92	0.908	0.86	0.94	1	1	0.144	0.988	0.812	0.52	Cu/Ag efflux pump CusA [Inorganic ion transport and metabolism]
COG3701	[U]	0.510499	0.32399	0	0	0.398895	0.365827	0.336115	0.340945	0.41706	0.370551	0.354278	0	0.0669291	0.25979	0.421995	0.406247	0.322677	Type IV secretory pathway, TrbF components [Intracellular trafficking, secretion, and vesicular transport]
COG3703	[P]	0.510499	0.32399	0	0	0.398895	0.365827	0.336115	0.340945	0.41706	0.370551	0.354278	0	0.0669291	0.25979	0.421995	0.406247	0.322677	Cation transport regulator ChaC [Inorganic ion transport and metabolism]
COG3705	[E]	0	0	0	0	0	0	0	0	0	0	0	0	0	0	0	0	0	ATP phosphoribosyltransferase regulatory subunit HisZ [Amino acid transport and metabolism]
COG3706	[TK]	1	0.96	1	1	1	1	1	1	1	1	1	1	1	1	1	1	1	Two-component response regulator, PleD family, consists of two REC domains and a diguanylate cyclase (GGDEF) domain []
COG3707	[TK]	0	0.00125	0.264031	0.576531	0	0	0	0.00575	0	0.00325	0	0.80575	0.4315	0	0.005	0	0	Two-component response regulator, AmiR/NasT family, consists of REC and RNA-binding antiterminator (ANTAR) domains []
COG3727	[L]	0.576389	0.206667	0.0816327	0.0408163	0.888889	0.56	0.493333	0.466667	0.633333	0.56	0.413333	0.52	0.993333	0.0533333	0.706667	0.246667	0.44	G:T-mismatch repair DNA endonuclease, very short patch repair protein [Replication, recombination and repair]
COG3744	[V]	0.510499	0.32399	0	0	0.398895	0.365827	0.336115	0.340945	0.41706	0.370551	0.354278	0	0.0669291	0.25979	0.421995	0.406247	0.322677	PIN domain nuclease, a component of toxin-antitoxin system (PIN domain) [Defense mechanisms]
COG3748	[S]	0.510499	0.32399	0	0	0.398895	0.365827	0.336115	0.340945	0.41706	0.370551	0.354278	0	0.0669291	0.25979	0.421995	0.406247	0.322677	Uncharacterized membrane protein [Function unknown]
COG3794	[C]	0	0.000625	0.734056	0.780612	0	0	0	0.009375	0	0.004375	0	0.805	0.56125	0	0.006875	0	0	Plastocyanin [Energy production and conversion]
COG3806	[T]	0.510499	0.32399	0	0	0.398895	0.365827	0.336115	0.340945	0.41706	0.370551	0.354278	0	0.0669291	0.25979	0.421995	0.406247	0.322677	Anti-sigma factor ChrR, cupin superfamily [Signal transduction mechanisms]
COG3808	[C]	0	0.000625	0.734056	0.780612	0	0	0	0.009375	0	0.004375	0	0.805	0.56125	0	0.006875	0	0	Na+ or H+-translocating membrane pyrophosphatase [Energy production and conversion]
COG3829	[KT]	1	0.96	1	1	1	1	0.98	1	1	1	1	1	1	1	1	1	1	Transcriptional regulator containing PAS, AAA-type ATPase, and DNA-binding Fis domains []
COG3832	[S]	0.0625	0.06	0	0	0.0416667	0.06	0.02	0	0.02	0.04	0.04	0.56	0.16	0.32	0	0.02	0	Uncharacterized conserved protein YndB, AHSA1/START domain [Function unknown]
COG3833	[G]	0	0.0328571	0.714286	0.699708	0	0	0	0.00285714	0.00142857	0	0	0.374286	0.262857	0.00142857	0.00142857	0	0	ABC-type maltose transport system, permease component [Carbohydrate transport and metabolism]
COG3837	[S]	0	0	0	0	0	0	0	0	0	0	0	0	0	0	0	0	0	Uncharacterized conserved protein, cupin superfamily [Function unknown]
COG3839	[G]	0	0	0	0	0	0	0	0	0	0	0	0	0	0	0	0	0	ABC-type sugar transport system, ATPase component [Carbohydrate transport and metabolism]
COG3842	[E]	1	1	1	1	1	1	1	1	1	1	1	1	1	1	1	1	1	ABC-type Fe3+/spermidine/putrescine transport systems, ATPase components [Amino acid transport and metabolism]
COG3843	[U]	0	0	0	0.00194363	0	0	0	0	0	0	0	0.0409524	0	0	0	0	0	Type IV secretory pathway, VirD2 components (relaxase) [Intracellular trafficking, secretion, and vesicular transport]
COG3846	[U]	0.510499	0.32399	0	0	0.398895	0.365827	0.336115	0.340945	0.41706	0.370551	0.354278	0	0.0669291	0.25979	0.421995	0.406247	0.322677	Type IV secretory pathway, TrbL components [Intracellular trafficking, secretion, and vesicular transport]
COG3850	[T]	0.510499	0.32399	0	0	0.398895	0.365827	0.336115	0.340945	0.41706	0.370551	0.354278	0	0.0669291	0.25979	0.421995	0.406247	0.322677	Signal transduction histidine kinase, nitrate/nitrite-specific [Signal transduction mechanisms]
COG3864	[R]	0	0	0.64898	0.732653	0	0	0	0.001	0	0.001	0	0.769	0.44	0	0.001	0	0	Predicted metal-dependent peptidase [General function prediction only]
COG3868	[S]	0	0.00125	0.264031	0.576531	0	0	0	0.00575	0	0.00325	0	0.80575	0.4315	0	0.005	0	0	Uncharacterized protein [Function unknown]
COG3885	[Q]	0	0	0	0	0	0	0	0	0	0	0	0.06	0	0	0	0	0	Aromatic ring-opening dioxygenase, LigB subunit [Secondary metabolites biosynthesis, transport and catabolism]
COG3888	[K]	0.125	0.0166667	0.255102	0.258503	0.239583	0.163333	0.113333	0.436667	0.35	0.19	0.146667	0.416667	0.626667	0.01	0.296667	0.0966667	0.103333	Predicted transcriptional regulator [Transcription]
COG3905	[K]	0.875	0.56	0.0612245	0.673469	0.333333	0.84	0.36	0.5	0.96	0.94	0.92	1	1	0.72	0.5	0.8	0.56	Predicted transcriptional regulator [Transcription]
COG3919	[R]	0	0.00125	0.264031	0.576531	0	0	0	0.00575	0	0.00325	0	0.80575	0.4315	0	0.005	0	0	Predicted ATP-dependent carboligase, ATP-grasp superfamily [General function prediction only]
COG3926	[R]	0	0	0	0	0	0	0	0.00382979	0	0.00255319	0	0.0246809	0.23234	0	0.0012766	0	0	Lysozyme family protein [General function prediction only]
COG3937	[QT]	0	0	0	0	0	0	0	0.00382979	0	0.00255319	0	0.0246809	0.23234	0	0.0012766	0	0	Polyhydroxyalkanoate synthesis regulator phasin []
COG3938	[E]	0	0	0.845481	0.880466	0	0	0	0.0228571	0	0.0114286	0	0.948571	0.817143	0	0.02	0	0	Proline racemase [Amino acid transport and metabolism]
COG3945	[R]	0	0.0328571	0.714286	0.699708	0	0	0	0.00285714	0.00142857	0	0	0.374286	0.262857	0.00142857	0.00142857	0	0	Hemerythrin-like domain [General function prediction only]
COG3951	[N]	0.510499	0.32399	0	0	0.398895	0.365827	0.336115	0.340945	0.41706	0.370551	0.354278	0	0.0669291	0.25979	0.421995	0.406247	0.322677	Rod binding protein domain [Cell motility]
COG3956	[R]	0.510499	0.32399	0	0	0.398895	0.365827	0.336115	0.340945	0.41706	0.370551	0.354278	0	0.0669291	0.25979	0.421995	0.406247	0.322677	Uncharacterized conserved protein YabN, contains tetrapyrrole methylase and MazG-like pyrophosphatase domain [General function prediction only]
COG3957	[G]	0.510499	0.32399	0	0	0.398895	0.365827	0.336115	0.340945	0.41706	0.370551	0.354278	0	0.0669291	0.25979	0.421995	0.406247	0.322677	Phosphoketolase [Carbohydrate transport and metabolism]
COG3958	[G]	1	0.82	0.959184	1	0.979167	0.9	0.94	0.96	0.96	0.86	0.96	0.92	0.94	0.38	0.96	0.96	0.92	Transketolase, C-terminal subunit [Carbohydrate transport and metabolism]
COG3959	[G]	0.428241	0.14	0.6678	0.824263	0.570602	0.235556	0.321111	0.535556	0.582222	0.271111	0.4	0.627778	0.16	0.0677778	0.593333	0.457778	0.238889	Transketolase, N-terminal subunit [Carbohydrate transport and metabolism]
COG3969	[R]	0	0.00125	0.264031	0.576531	0	0	0	0.00575	0	0.00325	0	0.80575	0.4315	0	0.005	0	0	Predicted phosphoadenosine phosphosulfate sulfurtransferase, contains C-terminal DUF3440 domain [General function prediction only]
COG3975	[R]	0	0	0	0	0	0	0	0	0	0	0	0	0	0	0	0	0	Predicted metalloprotease, contains C-terminal PDZ domain [General function prediction only]
COG3978	[C]	0.0416667	0.01	0.653061	0.714286	0	0	0.04	0.0075	0	0.01	0.005	0.795	0.51	0	0.0075	0	0.0125	Acetolactate synthase small subunit, contains ACT domain [Energy production and conversion]
COG4004	[S]	0	0	0	0	0	0	0	0	0	0	0	0	0	0	0	0	0	Uncharacterized protein [Function unknown]
COG4023	[U]	0.916667	0.326667	0.965986	1	0.986111	0.646667	0.846667	0.88	0.913333	0.773333	0.9	0.993333	0.92	0.206667	0.946667	0.793333	0.626667	Preprotein translocase subunit Sec61beta [Intracellular trafficking, secretion, and vesicular transport]
COG4026	[R]	0	0	0.64898	0.732653	0	0	0	0.001	0	0.001	0	0.769	0.44	0	0.001	0	0	Uncharacterized protein, contains TOPRIM domain, potential nuclease [General function prediction only]
COG4043	[R]	0	0.000909091	0.496753	0.738868	0	0	0	0.0127273	0	0.00545455	0	0.842273	0.440909	0	0.0104545	0	0	ASC-1 homology (ASCH) domain, predicted RNA-binding domain [General function prediction only]
COG4063	[H]	0	0	0	0	0	0	0	0.00382979	0	0.00255319	0	0.0246809	0.23234	0	0.0012766	0	0	Tetrahydromethanopterin S-methyltransferase, subunit A [Coenzyme transport and metabolism]
COG4095	[S]	0.510499	0.32399	0	0	0.398895	0.365827	0.336115	0.340945	0.41706	0.370551	0.354278	0	0.0669291	0.25979	0.421995	0.406247	0.322677	Uncharacterized conserved protein, contains PQ loop repeat [Function unknown]
COG4105	[M]	0.510499	0.32399	0	0	0.398895	0.365827	0.336115	0.340945	0.41706	0.370551	0.354278	0	0.0669291	0.25979	0.421995	0.406247	0.322677	Outer membrane protein assembly factor BamD, BamD/ComL family [Cell wall/membrane/envelope biogenesis]
COG4106	[C]	0	0	0	0	0	0	0	0	0	0	0	0	0	0	0	0	0	Trans-aconitate methyltransferase [Energy production and conversion]
COG4108	[J]	0.510499	0.32399	0	0	0.398895	0.365827	0.336115	0.340945	0.41706	0.370551	0.354278	0	0.0669291	0.25979	0.421995	0.406247	0.322677	Peptide chain release factor RF-3 [Translation, ribosomal structure and biogenesis]
COG4113	[R]	1	0.98	0.469388	0.653061	1	1	1	1	1	1	1	0.98	1	0.96	1	0.98	1	Predicted nucleic acid-binding protein, contains PIN domain [General function prediction only]
COG4115	[V]	0	0.00125	0.264031	0.576531	0	0	0	0.00575	0	0.00325	0	0.80575	0.4315	0	0.005	0	0	Toxin component of the Txe-Axe toxin-antitoxin module, Txe/YoeB family [Defense mechanisms]
COG4118	[V]	0	0	0.336735	0.701531	0	0	0	0	0	0	0	0.94	0.46	0	0	0	0	Antitoxin component of toxin-antitoxin stability system, DNA-binding transcriptional repressor [Defense mechanisms]
COG4122	[R]	0.0208333	0	0.632653	0.77551	0	0	0	0	0	0	0.28	0.44	0.26	0.26	0	0.04	0.02	Predicted O-methyltransferase YrrM [General function prediction only]
COG4123	[J]	0.030303	0	0.313544	0.371058	0.278409	0.00545455	0.12	0.0345455	0	0.00181818	0.0127273	0.32	0.385455	0	0.123636	0	0	tRNA1(Val) A37 N6-methylase TrmN6 [Translation, ribosomal structure and biogenesis]
COG4127	[R]	0	0	0	0	0	0	0	0.00382979	0	0.00255319	0	0.0246809	0.23234	0	0.0012766	0	0	Predicted restriction endonuclease, Mrr-cat superfamily [General function prediction only]
COG4143	[H]	0	0.000625	0.734056	0.780612	0	0	0	0.009375	0	0.004375	0	0.805	0.56125	0	0.006875	0	0	ABC-type thiamine transport system, periplasmic component [Coenzyme transport and metabolism]
COG4149	[P]	0	0.00125	0.264031	0.576531	0	0	0	0.00575	0	0.00325	0	0.80575	0.4315	0	0.005	0	0	ABC-type molybdate transport system, permease component [Inorganic ion transport and metabolism]
COG4166	[E]	0	0	0	0	0	0	0	0	0	0	0	0	0	0	0	0	0	ABC-type oligopeptide transport system, periplasmic component [Amino acid transport and metabolism]
COG4172	[Q]	0.0364583	0.215	0.331633	0.112245	0.0520833	0.015	0	0.175	0.225	0.03	0	0.21	0.16	0.03	0.07	0.015	0.01	ABC-type microcin C transport system, duplicated ATPase component YejF [Secondary metabolites biosynthesis, transport and catabolism]
COG4190	[K]	0.59375	0.09	0.69898	0.882653	0.765625	0.31	0.69	0.45	0.475	0.305	0.29	0.9	0.78	0.06	0.49	0.285	0.25	Predicted transcriptional regulator [Transcription]
COG4194	[S]	0	0	0	0	0	0	0	0	0	0	0	0	0	0	0	0	0	Uncharacterized membrane protein [Function unknown]
COG4197	[K]	0	0.00125	0.264031	0.576531	0	0	0	0.00575	0	0.00325	0	0.80575	0.4315	0	0.005	0	0	DNA-binding transcriptional regulator YdaS, prophage-encoded, Cro superfamily [Transcription]
COG4198	[S]	0.0625	0.05	0.0204082	0.0204082	0	0.02	0	0.01	0.2	0.01	0.01	0.29	0.03	0.03	0	0.17	0.16	Uncharacterized conserved protein, DUF1015 family [Function unknown]
COG4221	[C]	0	0	0.14162	0.329623	0	0	0	0	0	0	0	0.771515	0.0830303	0	0	0	0	NADP-dependent 3-hydroxy acid dehydrogenase YdfG [Energy production and conversion]
COG4225	[G]	0	0.000625	0.734056	0.780612	0	0	0	0.009375	0	0.004375	0	0.805	0.56125	0	0.006875	0	0	Rhamnogalacturonyl hydrolase YesR [Carbohydrate transport and metabolism]
COG4227	[L]	0.114583	0.03	0.408163	0.459184	0.03125	0	0.19	0.02	0.29	0	0.75	0.35	0.04	0.04	0	0.69	0.16	Antirestriction protein ArdC [Replication, recombination and repair]
COG4229	[E]	0	0.0328571	0.714286	0.699708	0	0	0	0.00285714	0.00142857	0	0	0.374286	0.262857	0.00142857	0.00142857	0	0	Enolase-phosphatase E1 involved in merthionine salvage [Amino acid transport and metabolism]
COG4231	[C]	0	0	0	0	0	0	0	0	0	0	0	0	0	0	0	0	0	TPP-dependent indolepyruvate ferredoxin oxidoreductase, alpha subunit [Energy production and conversion]
COG4237	[C]	0.0208333	0	0	0	0	0	0	0	0.02	0	0	0	0	0	0	0.02	0.02	Hydrogenase-4 membrane subunit HyfE [Energy production and conversion]
COG4241	[S]	0.510499	0.32399	0	0	0.398895	0.365827	0.336115	0.340945	0.41706	0.370551	0.354278	0	0.0669291	0.25979	0.421995	0.406247	0.322677	Uncharacterized conserved protein YybS, DUF2232 family [Function unknown]
COG4245	[S]	0	0	0.64898	0.732653	0	0	0	0.001	0	0.001	0	0.769	0.44	0	0.001	0	0	Uncharacterized conserved protein YegL, contains vWA domain of TerY type [Function unknown]
COG4249	[R]	0	0.02	0	0	0	0	0	0.02	0	0	0	0.04	0.16	0	0	0	0	Uncharacterized protein, contains caspase domain [General function prediction only]
COG4251	[T]	0	0	0	0.00194363	0	0	0	0	0	0	0	0.0409524	0	0	0	0	0	Bacteriophytochrome (light-regulated signal transduction histidine kinase) [Signal transduction mechanisms]
COG4257	[V]	0	0.00125	0.264031	0.576531	0	0	0	0.00575	0	0.00325	0	0.80575	0.4315	0	0.005	0	0	Streptogramin lyase [Defense mechanisms]
COG4260	[O]	0	0	0	0	0	0	0	0	0	0	0	0	0	0	0	0	0	Membrane protease subunit, stomatin/prohibitin family, contains C-terminal Zn-ribbon domain [Posttranslational modification, protein turnover, chaperones]
COG4262	[R]	0	0.000909091	0.496753	0.738868	0	0	0	0.0127273	0	0.00545455	0	0.842273	0.440909	0	0.0104545	0	0	Predicted spermidine synthase with an N-terminal membrane domain [General function prediction only]
COG4272	[S]	0	0	0	0	0	0	0	0	0	0	0	0	0	0	0	0	0	Uncharacterized membrane protein [Function unknown]
COG4275	[S]	0	0	0	0	0	0	0	0	0	0	0	0	0	0	0	0	0	Uncharacterized protein [Function unknown]
COG4279	[S]	0	0	0	0	0	0	0	0	0	0	0	0	0	0	0	0	0	Uncharacterized conserved protein, contains Zn finger domain [Function unknown]
COG4280	[S]	0	0	0	0	0	0	0	0	0	0	0	0.005	0	0	0	0	0	Uncharacterized membrane protein [Function unknown]
COG4301	[R]	0	0.0328571	0.714286	0.699708	0	0	0	0.00285714	0.00142857	0	0	0.374286	0.262857	0.00142857	0.00142857	0	0	Uncharacterized conserved protein, contains predicted SAM-dependent methyltransferase domain [General function prediction only]
COG4313	[S]	0.854167	0.246667	0.92517	1	0.979167	0.513333	0.78	0.74	0.753333	0.62	0.92	1	0.993333	0.14	0.933333	0.766667	0.333333	Uncharacterized conserved protein [Function unknown]
COG4319	[R]	0.00260417	0.005	0.119898	0.247449	0	0.0025	0	0.01	0.01	0	0.1175	0.3025	0.0275	0.025	0	0.1	0.0075	Ketosteroid isomerase homolog [General function prediction only]
COG4342	[X]	0	0	0	0	0	0	0	0	0	0	0	0	0	0	0	0	0	Intergrase/Recombinase [Mobilome: prophages, transposons]
COG4344	[K]	0	0	0	0	0	0	0	0	0	0	0	0	0	0	0	0	0	Predicted transciptional regulator, contains HTH domain [Transcription]
COG4359	[E]	0.510499	0.32399	0	0	0.398895	0.365827	0.336115	0.340945	0.41706	0.370551	0.354278	0	0.0669291	0.25979	0.421995	0.406247	0.322677	2-hydroxy-3-keto-5-methylthiopentenyl-1-phosphate phosphatase (methionine salvage) [Amino acid transport and metabolism]
COG4405	[S]	0.270833	0.213333	0.217687	0.244898	0.395833	0.306667	0.26	0.446667	0.413333	0.46	0.406667	0.433333	0.686667	0.146667	0.666667	0.473333	0.433333	Uncharacterized protein YhfF [Function unknown]
COG4422	[X]	0.015625	0.01	0.153061	0.586735	0	0	0	0	0	0	0.02	0.585	0.385	0.01	0	0	0	Bacteriophage protein gp37 [Mobilome: prophages, transposons]
COG4447	[R]	0.0989583	0.0366667	0.751701	0.940476	0.0486111	0.0366667	0.025	0.0333333	0.0716667	0.06	0.111667	0.955	0.908333	0.00666667	0.07	0.085	0.0116667	Uncharacterized protein related to plant photosystem II stability/assembly factor [General function prediction only]
COG4453	[S]	0	0	0	0	0	0	0	0.00382979	0	0.00255319	0	0.0246809	0.23234	0	0.0012766	0	0	Uncharacterized conserved protein, DUF1778 family [Function unknown]
COG4467	[L]	0	0	0	0.00194363	0	0	0	0	0	0	0	0.0409524	0	0	0	0	0	Regulator of replication initiation timing [Replication, recombination and repair]
COG4487	[S]	0	0.000625	0.734056	0.780612	0	0	0	0.009375	0	0.004375	0	0.805	0.56125	0	0.006875	0	0	Uncharacterized protein [Function unknown]
COG4493	[S]	0.510499	0.32399	0	0	0.398895	0.365827	0.336115	0.340945	0.41706	0.370551	0.354278	0	0.0669291	0.25979	0.421995	0.406247	0.322677	Uncharacterized protein YktB, UPF0637 family [Function unknown]
COG4519	[S]	0	0	0	0	0	0	0	0	0	0	0	0	0	0	0	0	0	Uncharacterized protein [Function unknown]
COG4584	[X]	1	1	1	1	1	1	1	1	1	1	1	1	1	1	1	1	1	Transposase [Mobilome: prophages, transposons]
COG4586	[R]	0	0.000909091	0.496753	0.738868	0	0	0	0.0127273	0	0.00545455	0	0.842273	0.440909	0	0.0104545	0	0	ABC-type uncharacterized transport system, ATPase component [General function prediction only]
COG4587	[R]	0	0.000909091	0.496753	0.738868	0	0	0	0.0127273	0	0.00545455	0	0.842273	0.440909	0	0.0104545	0	0	ABC-type uncharacterized transport system, permease component [General function prediction only]
COG4589	[R]	0.510499	0.32399	0	0	0.398895	0.365827	0.336115	0.340945	0.41706	0.370551	0.354278	0	0.0669291	0.25979	0.421995	0.406247	0.322677	Predicted CDP-diglyceride synthetase/phosphatidate cytidylyltransferase [General function prediction only]
COG4591	[M]	0.510499	0.32399	0	0	0.398895	0.365827	0.336115	0.340945	0.41706	0.370551	0.354278	0	0.0669291	0.25979	0.421995	0.406247	0.322677	ABC-type transport system, involved in lipoprotein release, permease component [Cell wall/membrane/envelope biogenesis]
COG4608	[E]	0.9375	0.5	0.591837	0.428571	0.583333	0.7	0.58	0.5	0.76	0.68	0.58	0.82	0.64	0.24	0.68	0.68	0.68	ABC-type oligopeptide transport system, ATPase component [Amino acid transport and metabolism]
COG4633	[R]	0.510499	0.32399	0	0	0.398895	0.365827	0.336115	0.340945	0.41706	0.370551	0.354278	0	0.0669291	0.25979	0.421995	0.406247	0.322677	Plastocyanin domain containing protein [General function prediction only]
COG4636	[R]	0	0	0.0102041	0	0	0	0	0	0	0	0.46	0.1	0	0	0	0.57	0	Endonuclease, Uma2 family (restriction endonuclease fold) [General function prediction only]
COG4637	[R]	0	0	0	0	0	0	0	0	0	0	0	0.06	0	0	0	0	0	Predicted ATPase [General function prediction only]
COG4641	[D]	0	0	0.14162	0.329623	0	0	0	0	0	0	0	0.771515	0.0830303	0	0	0	0	Spore maturation protein CgeB [Cell cycle control, cell division, chromosome partitioning]
COG4643	[X]	0	0	0.14162	0.329623	0	0	0	0	0	0	0	0.771515	0.0830303	0	0	0	0	Uncharacterized domain associated with phage/plasmid primase [Mobilome: prophages, transposons]
COG4654	[C]	0.510499	0.32399	0	0	0.398895	0.365827	0.336115	0.340945	0.41706	0.370551	0.354278	0	0.0669291	0.25979	0.421995	0.406247	0.322677	Cytochrome c551/c552 [Energy production and conversion]
COG4670	[I]	0	0	0	0	0	0	0	0	0	0	0	0	0	0	0	0	0	Acyl CoA:acetate/3-ketoacid CoA transferase [Lipid transport and metabolism]
COG4671	[R]	0.510499	0.32399	0	0	0.398895	0.365827	0.336115	0.340945	0.41706	0.370551	0.354278	0	0.0669291	0.25979	0.421995	0.406247	0.322677	Predicted glycosyl transferase [General function prediction only]
COG4691	[V]	0	0	0	0	0	0	0	0.00382979	0	0.00255319	0	0.0246809	0.23234	0	0.0012766	0	0	Plasmid stability protein [Defense mechanisms]
COG4705	[S]	0	0	0	0	0	0	0	0.00382979	0	0.00255319	0	0.0246809	0.23234	0	0.0012766	0	0	Uncharacterized membrane-anchored protein [Function unknown]
COG4715	[S]	0.0416667	0.01	0.653061	0.714286	0	0	0.04	0.0075	0	0.01	0.005	0.795	0.51	0	0.0075	0	0.0125	Uncharacterized conserved protein, contains Zn finger domain [Function unknown]
COG4733	[X]	0	0	0	0	0	0	0	0	0	0	0	0	0	0	0	0	0	Phage-related protein, tail component [Mobilome: prophages, transposons]
COG4737	[S]	0.00260417	0.005	0.119898	0.247449	0	0.0025	0	0.01	0.01	0	0.1175	0.3025	0.0275	0.025	0	0.1	0.0075	Uncharacterized protein [Function unknown]
COG4738	[K]	0.0104167	0.01	0.0408163	0	0	0	0	0	0	0	0	0.12	0	0	0	0.01	0	Predicted transcriptional regulator [Transcription]
COG4741	[F]	0	0.000625	0.734056	0.780612	0	0	0	0.009375	0	0.004375	0	0.805	0.56125	0	0.006875	0	0	Predicted secreted endonuclease distantly related to archaeal Holliday junction resolvase [Nucleotide transport and metabolism]
COG4754	[S]	0.96875	0.62	0.887755	0.94898	0.875	0.82	0.91	0.84	0.88	0.69	0.91	0.82	0.73	0.59	0.87	0.81	0.73	Uncharacterized protein [Function unknown]
COG4772	[P]	0	0.00666667	0.380952	0.612245	0	0	0	0	0	0.02	0	0.726667	0.74	0	0.02	0	0	Outer membrane receptor for Fe3+-dicitrate [Inorganic ion transport and metabolism]
COG4775	[M]	0	0	0.14162	0.329623	0	0	0	0	0	0	0	0.771515	0.0830303	0	0	0	0	Outer membrane protein assembly factor BamA [Cell wall/membrane/envelope biogenesis]
COG4783	[R]	1	0.92	1	1	1	1	0.96	1	1	1	1	1	1	0.98	1	1	0.98	Putative Zn-dependent protease, contains TPR repeats [General function prediction only]
COG4786	[N]	0	0	0.14162	0.329623	0	0	0	0	0	0	0	0.771515	0.0830303	0	0	0	0	Flagellar basal body rod protein FlgG [Cell motility]
COG4796	[U]	0	0	0	0	0	0	0	0.00382979	0	0.00255319	0	0.0246809	0.23234	0	0.0012766	0	0	Type II secretory pathway, component HofQ [Intracellular trafficking, secretion, and vesicular transport]
COG4818	[S]	0	0	0	0	0	0	0	0	0	0	0	0	0	0	0	0	0	Uncharacterized membrane protein [Function unknown]
COG4847	[S]	0	0	0	0	0	0	0	0	0	0	0	0	0	0	0	0	0	Uncharacterized protein [Function unknown]
COG4856	[S]	0.510499	0.32399	0	0	0.398895	0.365827	0.336115	0.340945	0.41706	0.370551	0.354278	0	0.0669291	0.25979	0.421995	0.406247	0.322677	Uncharacterized protein, YbbR domain [Function unknown]
COG4860	[K]	0.583333	0.18	0.897959	1	0.604167	0.26	0.22	0.24	0.44	0.34	0.48	0.98	0.86	0.14	0.62	0.4	0.12	Predicted DNA-binding transcriptional regulator, ArsR family [Transcription]
COG4861	[S]	0	0.0328571	0.714286	0.699708	0	0	0	0.00285714	0.00142857	0	0	0.374286	0.262857	0.00142857	0.00142857	0	0	Uncharacterized protein [Function unknown]
COG4890	[S]	0.510499	0.32399	0	0	0.398895	0.365827	0.336115	0.340945	0.41706	0.370551	0.354278	0	0.0669291	0.25979	0.421995	0.406247	0.322677	Predicted outer membrane lipoprotein [Function unknown]
COG4894	[S]	0.00208333	0	0.604082	0.634694	0	0	0	0.004	0	0.002	0	0.77	0.544	0	0.004	0	0.002	Uncharacterized protein YxjI [Function unknown]
COG4913	[S]	0	0.00125	0.264031	0.576531	0	0	0	0.00575	0	0.00325	0	0.80575	0.4315	0	0.005	0	0	Uncharacterized protein YPO0396 [Function unknown]
COG4916	[S]	0	0.000625	0.734056	0.780612	0	0	0	0.009375	0	0.004375	0	0.805	0.56125	0	0.006875	0	0	Uncharacterized protein [Function unknown]
COG4924	[S]	0	0.00125	0.264031	0.576531	0	0	0	0.00575	0	0.00325	0	0.80575	0.4315	0	0.005	0	0	Uncharacterized protein [Function unknown]
COG4928	[R]	0	0	0	0	0	0	0	0.00382979	0	0.00255319	0	0.0246809	0.23234	0	0.0012766	0	0	Predicted P-loop ATPase, KAP-like [General function prediction only]
COG4932	[S]	0	0	0	0	0	0	0	0	0	0	0	0	0	0	0	0	0	Uncharacterized surface anchored protein [Function unknown]
COG4933	[K]	0	0.00125	0.264031	0.576531	0	0	0	0.00575	0	0.00325	0	0.80575	0.4315	0	0.005	0	0	Predicted transcriptional regulator, contains an HTH and PUA-like domains [Transcription]
COG4934	[O]	1	1	1	1	1	1	1	1	1	1	1	1	1	1	1	1	1	Serine protease, subtilase family [Posttranslational modification, protein turnover, chaperones]
COG4938	[R]	0.208333	0.57	0.173469	0	0.4375	0.17	0.05	0.4	0.44	0.22	0.01	0.21	0.36	0.18	0.32	0.16	0.2	Predicted ATPase [General function prediction only]
COG4942	[D]	0	0	0	0.00194363	0	0	0	0	0	0	0	0.0409524	0	0	0	0	0	Septal ring factor EnvC, activator of murein hydrolases AmiA and AmiB [Cell cycle control, cell division, chromosome partitioning]
COG4948	[MR]	0.104167	0.66	0.918367	0.877551	0.791667	0.16	0.1	1	1	0.24	0.92	1	0.96	0.84	0.84	0.98	0.94	L-alanine-DL-glutamate epimerase or related enzyme of enolase superfamily []
COG4956	[R]	0.510499	0.32399	0	0	0.398895	0.365827	0.336115	0.340945	0.41706	0.370551	0.354278	0	0.0669291	0.25979	0.421995	0.406247	0.322677	Uncharacterized conserved protein YacL, contains PIN and TRAM domains [General function prediction only]
COG4959	[OU]	0	0	0	0.00194363	0	0	0	0	0	0	0	0.0409524	0	0	0	0	0	Type IV secretory pathway, protease TraF []
COG4962	[UW]	0	0	0	0	0	0	0	0	0	0	0	0	0	0	0	0	0	Pilus assembly protein, ATPase of CpaF family []
COG4967	[NW]	0.510499	0.32399	0	0	0.398895	0.365827	0.336115	0.340945	0.41706	0.370551	0.354278	0	0.0669291	0.25979	0.421995	0.406247	0.322677	Tfp pilus assembly protein PilV []
COG4968	[NW]	0.0520833	0.03	0.397959	0.857143	0	0	0	0	0.01	0	0.1	0.9	0.48	0.03	0	0.04	0	Tfp pilus assembly protein PilE []
COG4974	[L]	0.270833	0.24	1	0.959184	0.916667	0.64	0.66	0.04	0.06	0.64	0.3	1	1	0.1	0.86	0.1	0.08	Site-specific recombinase XerD [Replication, recombination and repair]
COG4983	[S]	0	0.00125	0.264031	0.576531	0	0	0	0.00575	0	0.00325	0	0.80575	0.4315	0	0.005	0	0	Uncharacterized protein, contains Primase-polymerase (Primpol) domain [Function unknown]
COG4986	[P]	0.979167	0.98	0.979592	0.897959	1	1	0.96	0.92	0.58	1	0.96	0.98	1	1	0.8	0.94	0.9	ABC-type anion transport system, duplicated permease component [Inorganic ion transport and metabolism]
COG4992	[E]	0.416667	0.14	0.387755	0.265306	0	0.28	0	0.02	0	0.14	0.66	0.76	0.2	0.12	0	0	0.02	Acetylornithine/succinyldiaminopimelate/putrescine aminotransferase [Amino acid transport and metabolism]
COG4994	[S]	0	0.00125	0.264031	0.576531	0	0	0	0.00575	0	0.00325	0	0.80575	0.4315	0	0.005	0	0	Uncharacterized protein [Function unknown]
COG4996	[R]	0	0	0	0	0	0	0	0	0	0	0	0	0	0	0	0	0	Predicted phosphatase [General function prediction only]
COG5000	[T]	0.015625	0.01	0.153061	0.586735	0	0	0	0	0	0	0.02	0.585	0.385	0.01	0	0	0	Signal transduction histidine kinase involved in nitrogen fixation and metabolism regulation [Signal transduction mechanisms]
COG5001	[T]	1	0.86	1	1	1	1	1	1	1	1	1	1	1	1	1	1	1	Predicted signal transduction protein containing a membrane domain, an EAL and a GGDEF domain [Signal transduction mechanisms]
COG5002	[T]	0	0	0	0	0	0	0	0	0	0	0	0	0	0	0	0	0	Signal transduction histidine kinase [Signal transduction mechanisms]
COG5009	[M]	0.510499	0.32399	0	0	0.398895	0.365827	0.336115	0.340945	0.41706	0.370551	0.354278	0	0.0669291	0.25979	0.421995	0.406247	0.322677	Membrane carboxypeptidase/penicillin-binding protein [Cell wall/membrane/envelope biogenesis]
COG5010	[UW]	0	0	0	0.00194363	0	0	0	0	0	0	0	0.0409524	0	0	0	0	0	Flp pilus assembly protein TadD, contains TPR repeats []
COG5185	[D]	0.00260417	0.005	0.119898	0.247449	0	0.0025	0	0.01	0.01	0	0.1175	0.3025	0.0275	0.025	0	0.1	0.0075	Protein involved in chromosome segregation, interacts with SMC proteins [Cell cycle control, cell division, chromosome partitioning]
COG5256	[J]	0.380952	0.234286	0.470845	0.473761	0.0833333	0.342857	0.101429	0.14	0.542857	0.421429	0.565714	0.651429	0.191429	0.0842857	0.105714	0.574286	0.247143	Translation elongation factor EF-1alpha (GTPase) [Translation, ribosomal structure and biogenesis]
COG5257	[J]	0	0	0.496599	0.404762	0	0	0	0	0.02	0.01	0	0.196667	0	0	0	0	0	Translation initiation factor 2, gamma subunit (eIF-2gamma; GTPase) [Translation, ribosomal structure and biogenesis]
COG5268	[U]	0.510499	0.32399	0	0	0.398895	0.365827	0.336115	0.340945	0.41706	0.370551	0.354278	0	0.0669291	0.25979	0.421995	0.406247	0.322677	Type IV secretory pathway, TrbD component [Intracellular trafficking, secretion, and vesicular transport]
COG5285	[Q]	0	0	0	0	0	0	0	0.00382979	0	0.00255319	0	0.0246809	0.23234	0	0.0012766	0	0	Ectoine hydroxylase-related dioxygenase, phytanoyl-CoA dioxygenase (PhyH) family [Secondary metabolites biosynthesis, transport and catabolism]
COG5295	[UW]	0	0.000909091	0.496753	0.738868	0	0	0	0.0127273	0	0.00545455	0	0.842273	0.440909	0	0.0104545	0	0	Autotransporter adhesin []
COG5314	[X]	0	0	0	0	0	0	0	0.00382979	0	0.00255319	0	0.0246809	0.23234	0	0.0012766	0	0	Conjugal transfer/entry exclusion protein [Mobilome: prophages, transposons]
COG5340	[V]	0.0625	0.02	0	0	0.1875	0.02	0.18	0.34	0.42	0	0.7	0.06	0	0.16	0.12	0.74	0.36	Transcriptional regulator, predicted component of viral defense system [Defense mechanisms]
COG5386	[P]	0	0.00125	0.264031	0.576531	0	0	0	0.00575	0	0.00325	0	0.80575	0.4315	0	0.005	0	0	Heme-binding NEAT domain [Inorganic ion transport and metabolism]
COG5405	[O]	0	0	0	0	0	0	0	0.00382979	0	0.00255319	0	0.0246809	0.23234	0	0.0012766	0	0	ATP-dependent protease HslVU (ClpYQ), peptidase subunit [Posttranslational modification, protein turnover, chaperones]
COG5420	[S]	0	0.00125	0.264031	0.576531	0	0	0	0.00575	0	0.00325	0	0.80575	0.4315	0	0.005	0	0	Uncharacterized protein [Function unknown]
COG5421	[X]	1	1	1	1	1	1	1	1	1	1	1	1	1	1	1	1	1	Transposase [Mobilome: prophages, transposons]
COG5424	[H]	0.958333	0.22	1	1	0.979167	0.42	0.88	0.78	0.84	0.56	0.68	1	0.94	0.16	0.92	0.7	0.38	Pyrroloquinoline quinone (PQQ) biosynthesis protein C [Coenzyme transport and metabolism]
COG5428	[S]	0	0.00125	0.264031	0.576531	0	0	0	0.00575	0	0.00325	0	0.80575	0.4315	0	0.005	0	0	Uncharacterized protein YuzE [Function unknown]
COG5433	[X]	0.59375	0.09	0.69898	0.882653	0.765625	0.31	0.69	0.45	0.475	0.305	0.29	0.9	0.78	0.06	0.49	0.285	0.25	Predicted transposase YbfD/YdcC associated with H repeats [Mobilome: prophages, transposons]
COG5444	[V]	0	0	0	0	0	0	0	0	0	0	0	0	0	0	0	0	0	Predicted ribonuclease, toxin component of the YeeF-YezG toxin-antitoxin module [Defense mechanisms]
COG5450	[K]	0	0	0	0	0	0	0	0.00382979	0	0.00255319	0	0.0246809	0.23234	0	0.0012766	0	0	Transcription regulator of the Arc/MetJ class [Transcription]
COG5459	[J]	0.510499	0.32399	0	0	0.398895	0.365827	0.336115	0.340945	0.41706	0.370551	0.354278	0	0.0669291	0.25979	0.421995	0.406247	0.322677	Ribosomal protein RSM22 (predicted mitochondrial rRNA methylase) [Translation, ribosomal structure and biogenesis]
COG5464	[L]	0.979167	0.54	0.959184	1	0.916667	0.66	0.84	0.9	0.92	0.78	0.96	0.88	0.96	0.14	0.96	0.74	0.86	Predicted transposase YdaD [Replication, recombination and repair]
COG5466	[S]	1	0.78	1	1	1	1	0.96	1	1	1	1	1	1	0.76	1	1	0.98	Predicted small metal-binding protein [Function unknown]
COG5483	[S]	0.0208333	0	0	0.0816327	0.0416667	0.06	0.04	0.06	0	0.02	0	0.68	0.04	0	0.04	0	0.02	Uncharacterized conserved protein, DUF488 family [Function unknown]
COG5485	[R]	0	0.000625	0.734056	0.780612	0	0	0	0.009375	0	0.004375	0	0.805	0.56125	0	0.006875	0	0	Predicted ester cyclase [General function prediction only]
COG5512	[R]	0.510499	0.32399	0	0	0.398895	0.365827	0.336115	0.340945	0.41706	0.370551	0.354278	0	0.0669291	0.25979	0.421995	0.406247	0.322677	Predicted nucleic acid-binding protein, contains Zn-ribbon domain (includes truncated derivatives) [General function prediction only]
COG5516	[R]	0.00208333	0	0.604082	0.634694	0	0	0	0.004	0	0.002	0	0.77	0.544	0	0.004	0	0.002	Conserved protein containing a Zn-ribbon-like motif, possibly RNA-binding [General function prediction only]
COG5519	[S]	0	0	0.64898	0.732653	0	0	0	0.001	0	0.001	0	0.769	0.44	0	0.001	0	0	Uncharcterized protein, DUF927 family [Function unknown]
COG5527	[X]	0	0.00125	0.264031	0.576531	0	0	0	0.00575	0	0.00325	0	0.80575	0.4315	0	0.005	0	0	Protein involved in initiation of plasmid replication [Mobilome: prophages, transposons]
COG5534	[X]	0	0.00125	0.264031	0.576531	0	0	0	0.00575	0	0.00325	0	0.80575	0.4315	0	0.005	0	0	Plasmid replication initiator protein [Mobilome: prophages, transposons]
COG5542	[G]	0	0.00125	0.264031	0.576531	0	0	0	0.00575	0	0.00325	0	0.80575	0.4315	0	0.005	0	0	Mannosyltransferase related to Gpi18 [Carbohydrate transport and metabolism]
COG5545	[X]	0	0	0.0102041	0	0	0	0	0	0	0	0.46	0.1	0	0	0	0.57	0	Predicted P-loop ATPase and inactivated derivatives [Mobilome: prophages, transposons]
COG5551	[V]	0	0.00125	0.264031	0.576531	0	0	0	0.00575	0	0.00325	0	0.80575	0.4315	0	0.005	0	0	CRISPR/Cas system endoribonuclease Cas6, RAMP superfamily [Defense mechanisms]
COG5554	[Q]	0.00260417	0.005	0.119898	0.247449	0	0.0025	0	0.01	0.01	0	0.1175	0.3025	0.0275	0.025	0	0.1	0.0075	Nitrogen fixation protein [Secondary metabolites biosynthesis, transport and catabolism]
COG5558	[X]	0.458333	0.98	0.734694	0.734694	0.708333	0.92	0.74	0.28	0.72	0.62	0.56	0.94	0.94	0.82	0.56	0.98	0.96	Transposase [Mobilome: prophages, transposons]
COG5561	[S]	0	0.000625	0.734056	0.780612	0	0	0	0.009375	0	0.004375	0	0.805	0.56125	0	0.006875	0	0	Predicted metal-binding protein [Function unknown]
COG5569	[P]	0	0	0.209913	0.708455	0	0	0	0	0	0	0	0.682857	0.0942857	0	0	0	0	Periplasmic Cu and Ag efflux protein CusF [Inorganic ion transport and metabolism]
COG5573	[R]	0	0	0.0306122	0.0204082	0	0	0	0	0	0	0	0.33	0.11	0	0	0	0	Predicted nucleic acid-binding protein, contains PIN domain [General function prediction only]
COG5581	[N]	0	0.00125	0.264031	0.576531	0	0	0	0.00575	0	0.00325	0	0.80575	0.4315	0	0.005	0	0	c-di-GMP-binding flagellar brake protein YcgR, contains PilZNR and PilZ domains [Cell motility]
COG5592	[R]	0	0	0	0	0	0	0	0	0	0	0	0.18	0.08	0	0	0	0	Hemerythrin superfamily protein [General function prediction only]
COG5606	[R]	0	0.00125	0.264031	0.576531	0	0	0	0.00575	0	0.00325	0	0.80575	0.4315	0	0.005	0	0	Predicted DNA-binding protein, XRE-type HTH domain [General function prediction only]
COG5615	[S]	0.202778	0.032	0.234014	0.67483	0.794444	0.266667	0.437333	0.508	0.664	0.370667	0.321333	0.922667	0.488	0.117333	0.682667	0.445333	0.412	Uncharacterized membrane protein [Function unknown]
COG5616	[R]	0	0	0.755102	0.734694	0	0	0	0	0	0	0.02	0.89	0.49	0	0	0.02	0	TolB amino-terminal domain (function unknown) [General function prediction only]
COG5621	[R]	0.510499	0.32399	0	0	0.398895	0.365827	0.336115	0.340945	0.41706	0.370551	0.354278	0	0.0669291	0.25979	0.421995	0.406247	0.322677	Predicted secreted hydrolase [General function prediction only]
COG5622	[M]	0	0.00125	0.264031	0.576531	0	0	0	0.00575	0	0.00325	0	0.80575	0.4315	0	0.005	0	0	Protein required for attachment to host cells [Cell wall/membrane/envelope biogenesis]
COG5646	[S]	0	0	0.64898	0.732653	0	0	0	0.001	0	0.001	0	0.769	0.44	0	0.001	0	0	Uncharacterized conserved protein YdhG, YjbR/CyaY-like superfamily, DUF1801 family [Function unknown]
COG5649	[S]	0	0.000625	0.734056	0.780612	0	0	0	0.009375	0	0.004375	0	0.805	0.56125	0	0.006875	0	0	Uncharacterized protein [Function unknown]
COG5650	[S]	0	0	0	0	0	0	0	0	0	0	0	0	0	0	0	0	0	Uncharacterized membrane protein [Function unknown]
COG5652	[S]	0.00260417	0.005	0.119898	0.247449	0	0.0025	0	0.01	0.01	0	0.1175	0.3025	0.0275	0.025	0	0.1	0.0075	VanZ like family protein (function unknown) [Function unknown]
COG5654	[S]	0	0.00125	0.264031	0.576531	0	0	0	0.00575	0	0.00325	0	0.80575	0.4315	0	0.005	0	0	Uncharacterized conserved protein, contains RES domain [Function unknown]
COG5659	[X]	0.00260417	0.005	0.119898	0.247449	0	0.0025	0	0.01	0.01	0	0.1175	0.3025	0.0275	0.025	0	0.1	0.0075	SRSO17 transposase [Mobilome: prophages, transposons]
[truncated: 1 more rows]
