# Supplementary material for: How Microbes Shape Their Communities? A Microbial Community Model Based on Functional Genes
Source: Genomics Proteomics Bioinformatics. 2019 Apr 23;17(1):91–105. doi: 10.1016/j.gpb.2018.09.003 (PMC6521236; doi:10.1016/j.gpb.2018.09.003)
Supplement: Supplementary Table S4 [file mmc4.xlsx]

## Sheet: Sheet1
Table S4 Comparison of CSS genes and essential genes in AMD samples
Note: In columns 2-5, the number represents whether the COG in the corresponding gene set. The value 1 means "Yes" and 0 means "No". CSS, community structure shaping; AMD, acid mine drainage; COG, clusters of orthologous groups; DEG, database of essential genes.
COG number	Genes in the both DEG and CSS gene set	Genes in the DEG only	Genes in the CSS gene set only	Genes neither in the DEG nor in the CSS gene set	COG category	Function
COG2814	1	0	0	0	[G]	Predicted arabinose efflux permease, MFS family [Carbohydrate transport and metabolism]
COG0477	1	0	0	0	[GEPR]	MFS family permease []
COG0531	1	0	0	0	[E]	Amino acid transporter [Amino acid transport and metabolism]
COG0457	1	0	0	0	[R]	Tetratricopeptide (TPR) repeat [General function prediction only]
COG5421	0	0	1	0	[X]	Transposase [Mobilome: prophages, transposons]
COG0675	0	0	1	0	[X]	Transposase [Mobilome: prophages, transposons]
COG0582	0	0	1	0	[LX]	Integrase []
COG0438	1	0	0	0	[M]	Glycosyltransferase involved in cell wall bisynthesis [Cell wall/membrane/envelope biogenesis]
COG1131	1	0	0	0	[V]	ABC-type multidrug transport system, ATPase component [Defense mechanisms]
COG0451	1	0	0	0	[M]	Nucleoside-diphosphate-sugar epimerase [Cell wall/membrane/envelope biogenesis]
COG3385	0	0	1	0	[X]	IS4 transposase [Mobilome: prophages, transposons]
COG0456	0	1	0	0	[J]	Ribosomal protein S18 acetylase RimI and related acetyltransferases [Translation, ribosomal structure and biogenesis]
COG1215	1	0	0	0	[N]	Glycosyltransferase, catalytic subunit of cellulose synthase and poly-beta-1,6-N-acetylglucosamine synthase [Cell motility]
COG2226	1	0	0	0	[H]	Ubiquinone/menaquinone biosynthesis C-methylase UbiE [Coenzyme transport and metabolism]
COG1522	1	0	0	0	[K]	DNA-binding transcriptional regulator, Lrp family [Transcription]
COG1028	0	1	0	0	[IQR]	NAD(P)-dependent dehydrogenase, short-chain alcohol dehydrogenase family []
COG3039	1	0	0	0	[X]	Transposase and inactivated derivatives, IS5 family [Mobilome: prophages, transposons]
COG1012	0	1	0	0	[C]	Acyl-CoA reductase or other NAD-dependent aldehyde dehydrogenase [Energy production and conversion]
COG1846	0	1	0	0	[K]	DNA-binding transcriptional regulator, MarR family [Transcription]
COG1032	0	0	1	0	[R]	Radical SAM superfamily enzyme YgiQ, UPF0313 family [General function prediction only]
COG1403	0	0	1	0	[V]	5-methylcytosine-specific restriction endonuclease McrA [Defense mechanisms]
COG1960	1	0	0	0	[I]	Acyl-CoA dehydrogenase related to the alkylation response protein AidB [Lipid transport and metabolism]
COG0433	0	1	0	0	[L]	Archaeal DNA helicase HerA or a related bacterial ATPase, contains HAS-barrel and ATPase domains [Replication, recombination and repair]
COG0183	0	1	0	0	[I]	Acetyl-CoA acetyltransferase [Lipid transport and metabolism]
COG0644	0	1	0	0	[C]	Dehydrogenase (flavoprotein) [Energy production and conversion]
COG0463	1	0	0	0	[M]	Glycosyltransferase involved in cell wall bisynthesis [Cell wall/membrane/envelope biogenesis]
COG3391	0	1	0	0	[R]	DNA-binding beta-propeller fold protein YncE [General function prediction only]
COG0446	0	1	0	0	[I]	NADPH-dependent 2,4-dienoyl-CoA reductase, sulfur reductase, or a related oxidoreductase [Lipid transport and metabolism]
COG3328	0	0	1	0	[X]	Transposase (or an inactivated derivative) [Mobilome: prophages, transposons]
COG2199	1	0	0	0	[T]	GGDEF domain, diguanylate cyclase (c-di-GMP synthetase) or its enzymatically inactive variants [Signal transduction mechanisms]
COG1024	0	1	0	0	[I]	Enoyl-CoA hydratase/carnithine racemase [Lipid transport and metabolism]
COG4974	1	0	0	0	[L]	Site-specific recombinase XerD [Replication, recombination and repair]
COG0842	0	1	0	0	[V]	ABC-type multidrug transport system, permease component [Defense mechanisms]
COG0517	0	0	0	1	[T]	CBS domain [Signal transduction mechanisms]
COG1061	0	0	0	1	[KL]	Superfamily II DNA or RNA helicase []
COG0491	0	1	0	0	[R]	Glyoxylase or a related metal-dependent hydrolase, beta-lactamase superfamily II [General function prediction only]
COG0840	1	0	0	0	[NT]	Methyl-accepting chemotaxis protein []
COG0640	0	0	0	1	[K]	DNA-binding transcriptional regulator, ArsR family [Transcription]
COG0697	0	1	0	0	[GER]	Permease of the drug/metabolite transporter (DMT) superfamily []
COG5558	0	0	1	0	[X]	Transposase [Mobilome: prophages, transposons]
COG1249	0	1	0	0	[C]	Pyruvate/2-oxoglutarate dehydrogenase complex, dihydrolipoamide dehydrogenase (E3) component or related enzyme [Energy production and conversion]
COG0638	0	1	0	0	[O]	20S proteasome, alpha and beta subunits [Posttranslational modification, protein turnover, chaperones]
COG3387	0	0	0	1	[G]	Glucoamylase (glucan-1,4-alpha-glucosidase), GH15 family [Carbohydrate transport and metabolism]
COG2801	0	1	0	0	[X]	Transposase InsO and inactivated derivatives [Mobilome: prophages, transposons]
COG0845	1	0	0	0	[MV]	Multidrug efflux pump subunit AcrA (membrane-fusion protein) []
COG1216	1	0	0	0	[G]	Glycosyltransferase, GT2 family [Carbohydrate transport and metabolism]
COG2211	1	0	0	0	[G]	Na+/melibiose symporter or related transporter [Carbohydrate transport and metabolism]
COG0308	0	1	0	0	[E]	Aminopeptidase N [Amino acid transport and metabolism]
COG0624	1	0	0	0	[E]	Acetylornithine deacetylase/Succinyl-diaminopimelate desuccinylase or related deacylase [Amino acid transport and metabolism]
COG3547	0	1	0	0	[X]	Transposase [Mobilome: prophages, transposons]
COG2253	0	0	0	1	[V]	Predicted nucleotidyltransferase component of viral defense system [Defense mechanisms]
COG1474	0	1	0	0	[L]	Cdc6-related protein, AAA superfamily ATPase [Replication, recombination and repair]
COG1538	1	0	0	0	[M]	Outer membrane protein TolC [Cell wall/membrane/envelope biogenesis]
COG1943	0	0	0	1	[X]	REP element-mobilizing transposase RayT [Mobilome: prophages, transposons]
COG3413	0	0	1	0	[R]	Predicted DNA binding protein, contains HTH domain [General function prediction only]
COG1373	1	0	0	0	[R]	Predicted ATPase, AAA+ superfamily [General function prediction only]
COG0318	1	0	0	0	[IQ]	Acyl-CoA synthetase (AMP-forming)/AMP-acid ligase II []
COG0535	0	1	0	0	[R]	Radical SAM superfamily enzyme, MoaA/NifB/PqqE/SkfB family [General function prediction only]
COG0859	1	0	0	0	[M]	ADP-heptose:LPS heptosyltransferase [Cell wall/membrane/envelope biogenesis]
COG0745	1	0	0	0	[TK]	DNA-binding response regulator, OmpR family, contains REC and winged-helix (wHTH) domain []
COG4934	0	0	1	0	[O]	Serine protease, subtilase family [Posttranslational modification, protein turnover, chaperones]
COG3335	0	0	1	0	[X]	Transposase [Mobilome: prophages, transposons]
COG0841	1	0	0	0	[V]	Multidrug efflux pump subunit AcrB [Defense mechanisms]
COG0406	0	1	0	0	[G]	Broad specificity phosphatase PhoE [Carbohydrate transport and metabolism]
COG0747	0	1	0	0	[E]	ABC-type transport system, periplasmic component [Amino acid transport and metabolism]
COG0436	0	1	0	0	[E]	Aspartate/methionine/tyrosine aminotransferase [Amino acid transport and metabolism]
COG1335	0	1	0	0	[HR]	Nicotinamidase-related amidase []
COG0017	1	0	0	0	[J]	Aspartyl/asparaginyl-tRNA synthetase [Translation, ribosomal structure and biogenesis]
COG1994	0	0	0	1	[O]	Zn-dependent protease (includes SpoIVFB) [Posttranslational modification, protein turnover, chaperones]
COG1013	0	1	0	0	[C]	Pyruvate:ferredoxin oxidoreductase or related 2-oxoacid:ferredoxin oxidoreductase, beta subunit [Energy production and conversion]
COG0498	0	1	0	0	[E]	Threonine synthase [Amino acid transport and metabolism]
COG0674	0	1	0	0	[C]	Pyruvate:ferredoxin oxidoreductase or related 2-oxoacid:ferredoxin oxidoreductase, alpha subunit [Energy production and conversion]
COG0247	0	1	0	0	[C]	Fe-S oxidoreductase [Energy production and conversion]
COG4122	0	0	0	1	[R]	Predicted O-methyltransferase YrrM [General function prediction only]
COG0459	1	0	0	0	[O]	Chaperonin GroEL (HSP60 family) [Posttranslational modification, protein turnover, chaperones]
COG0467	0	0	0	1	[T]	RecA-superfamily ATPase, KaiC/GvpD/RAD55 family [Signal transduction mechanisms]
COG0142	0	1	0	0	[H]	Geranylgeranyl pyrophosphate synthase [Coenzyme transport and metabolism]
COG2204	1	0	0	0	[T]	DNA-binding transcriptional response regulator, NtrC family, contains REC, AAA-type ATPase, and a Fis-type DNA-binding domains [Signal transduction mechanisms]
COG4584	1	0	0	0	[X]	Transposase [Mobilome: prophages, transposons]
COG1192	0	1	0	0	[N]	Cellulose biosynthesis protein BcsQ [Cell motility]
COG4948	1	0	0	0	[MR]	L-alanine-DL-glutamate epimerase or related enzyme of enolase superfamily []
COG0160	0	0	1	0	[E]	4-aminobutyrate aminotransferase or related aminotransferase [Amino acid transport and metabolism]
COG0073	0	1	0	0	[J]	tRNA-binding EMAP/Myf domain [Translation, ribosomal structure and biogenesis]
COG1225	0	1	0	0	[O]	Peroxiredoxin [Posttranslational modification, protein turnover, chaperones]
COG0045	0	1	0	0	[C]	Succinyl-CoA synthetase, beta subunit [Energy production and conversion]
COG0286	1	0	0	0	[V]	Type I restriction-modification system, DNA methylase subunit [Defense mechanisms]
COG2271	1	0	0	0	[G]	Sugar phosphate permease [Carbohydrate transport and metabolism]
COG3408	0	0	1	0	[G]	Glycogen debranching enzyme (alpha-1,6-glucosidase) [Carbohydrate transport and metabolism]
COG1708	0	0	1	0	[R]	Predicted nucleotidyltransferase [General function prediction only]
COG2025	1	0	0	0	[C]	Electron transfer flavoprotein, alpha subunit [Energy production and conversion]
COG0365	0	1	0	0	[I]	Acyl-coenzyme A synthetase/AMP-(fatty) acid ligase [Lipid transport and metabolism]
COG0417	0	0	1	0	[L]	DNA polymerase elongation subunit (family B) [Replication, recombination and repair]
COG0492	1	0	0	0	[O]	Thioredoxin reductase [Posttranslational modification, protein turnover, chaperones]
COG1132	0	1	0	0	[V]	ABC-type multidrug transport system, ATPase and permease component [Defense mechanisms]
COG0546	0	1	0	0	[C]	Phosphoglycolate phosphatase, HAD superfamily [Energy production and conversion]
COG5340	0	1	0	0	[V]	Transcriptional regulator, predicted component of viral defense system [Defense mechanisms]
COG0468	0	1	0	0	[L]	RecA/RadA recombinase [Replication, recombination and repair]
COG1484	1	0	0	0	[L]	DNA replication protein DnaC [Replication, recombination and repair]
COG3464	1	0	0	0	[X]	Transposase [Mobilome: prophages, transposons]
COG3415	0	0	1	0	[X]	Transposase [Mobilome: prophages, transposons]
COG1290	0	1	0	0	[C]	Cytochrome b subunit of the bc complex [Energy production and conversion]
COG1146	1	0	0	0	[F]	NAD-dependent dihydropyrimidine dehydrogenase, PreA subunit [Nucleotide transport and metabolism]
COG0206	0	1	0	0	[D]	Cell division GTPase FtsZ [Cell cycle control, cell division, chromosome partitioning]
COG0667	0	1	0	0	[R]	Predicted oxidoreductase (related to aryl-alcohol dehydrogenase) [General function prediction only]
COG0656	1	0	0	0	[Q]	Aldo/keto reductase, related to diketogulonate reductase [Secondary metabolites biosynthesis, transport and catabolism]
COG1064	0	1	0	0	[G]	D-arabinose 1-dehydrogenase, Zn-dependent alcohol dehydrogenase family [Carbohydrate transport and metabolism]
COG3370	0	0	1	0	[S]	Uncharacterized protein [Function unknown]
COG0537	0	1	0	0	[FGR]	Diadenosine tetraphosphate (Ap4A) hydrolase or other HIT family hydrolase []
COG1733	1	0	0	0	[K]	DNA-binding transcriptional regulator, HxlR family [Transcription]
COG0730	0	1	0	0	[S]	Uncharacterized membrane protein YfcA [Function unknown]
COG1208	0	1	0	0	[JM]	NDP-sugar pyrophosphorylase, includes eIF-2Bgamma, eIF-2Bepsilon, and LPS biosynthesis proteins []
COG0443	0	1	0	0	[O]	Molecular chaperone DnaK (HSP70) [Posttranslational modification, protein turnover, chaperones]
COG0071	0	0	0	1	[O]	Molecular chaperone IbpA, HSP20 family [Posttranslational modification, protein turnover, chaperones]
COG0449	1	0	0	0	[M]	Glucosamine 6-phosphate synthetase, contains amidotransferase and phosphosugar isomerase domains [Cell wall/membrane/envelope biogenesis]
COG1173	1	0	0	0	[EP]	ABC-type dipeptide/oligopeptide/nickel transport system, permease component []
COG0607	1	0	0	0	[P]	Rhodanese-related sulfurtransferase [Inorganic ion transport and metabolism]
COG1277	1	0	0	0	[O]	ABC-type transport system involved in multi-copper enzyme maturation, permease component [Posttranslational modification, protein turnover, chaperones]
COG0601	0	1	0	0	[EP]	ABC-type dipeptide/oligopeptide/nickel transport system, permease component []
COG1695	1	0	0	0	[K]	DNA-binding transcriptional regulator, PadR family [Transcription]
COG1545	1	0	0	0	[R]	Uncharacterized OB-fold protein, contains Zn-ribbon domain [General function prediction only]
COG0589	1	0	0	0	[T]	Nucleotide-binding universal stress protein, UspA family [Signal transduction mechanisms]
COG0651	0	1	0	0	[CP]	Formate hydrogenlyase subunit 3/Multisubunit Na+/H+ antiporter, MnhD subunit []
COG0119	0	1	0	0	[E]	Isopropylmalate/homocitrate/citramalate synthases [Amino acid transport and metabolism]
COG1201	0	0	1	0	[L]	Lhr-like helicase [Replication, recombination and repair]
COG2244	1	0	0	0	[M]	Membrane protein involved in the export of O-antigen and teichoic acid [Cell wall/membrane/envelope biogenesis]
COG0028	0	1	0	0	[EH]	Acetolactate synthase large subunit or other thiamine pyrophosphate-requiring enzyme []
COG1433	0	0	1	0	[O]	Predicted Fe-Mo cluster-binding protein, NifX family [Posttranslational modification, protein turnover, chaperones]
COG0402	1	0	0	0	[FR]	Cytosine/adenosine deaminase or related metal-dependent hydrolase []
COG0673	0	1	0	0	[R]	Predicted dehydrogenase [General function prediction only]
COG0714	0	1	0	0	[R]	MoxR-like ATPase [General function prediction only]
COG0125	0	1	0	0	[F]	Thymidylate kinase [Nucleotide transport and metabolism]
COG0382	1	0	0	0	[H]	4-hydroxybenzoate polyprenyltransferase [Coenzyme transport and metabolism]
COG0663	0	1	0	0	[R]	Carbonic anhydrase or acetyltransferase, isoleucine patch superfamily [General function prediction only]
COG0112	0	1	0	0	[E]	Glycine/serine hydroxymethyltransferase [Amino acid transport and metabolism]
COG0484	0	1	0	0	[O]	DnaJ-class molecular chaperone with C-terminal Zn finger domain [Posttranslational modification, protein turnover, chaperones]
COG3666	1	0	0	0	[X]	Transposase [Mobilome: prophages, transposons]
COG0526	1	0	0	0	[O]	Thiol-disulfide isomerase or thioredoxin [Posttranslational modification, protein turnover, chaperones]
COG3344	1	0	0	0	[X]	Retron-type reverse transcriptase [Mobilome: prophages, transposons]
COG1378	0	0	1	0	[K]	Sugar-specific transcriptional regulator TrmB [Transcription]
COG3677	0	1	0	0	[X]	Transposase [Mobilome: prophages, transposons]
COG2026	1	0	0	0	[V]	mRNA-degrading endonuclease RelE, toxin component of the RelBE toxin-antitoxin system [Defense mechanisms]
COG1321	1	0	0	0	[K]	Mn-dependent transcriptional regulator, DtxR family [Transcription]
COG0776	0	1	0	0	[L]	Bacterial nucleoid DNA-binding protein [Replication, recombination and repair]
COG0723	0	1	0	0	[C]	Rieske Fe-S protein [Energy production and conversion]
COG0444	1	0	0	0	[EP]	ABC-type dipeptide/oligopeptide/nickel transport system, ATPase component []
COG0366	0	1	0	0	[G]	Glycosidase [Carbohydrate transport and metabolism]
COG3255	0	0	1	0	[I]	Putative sterol carrier protein [Lipid transport and metabolism]
COG3439	0	0	1	0	[S]	Uncharacterized conserved protein, DUF302 family [Function unknown]
COG1196	1	0	0	0	[D]	Chromosome segregation ATPase [Cell cycle control, cell division, chromosome partitioning]
COG0524	1	0	0	0	[G]	Sugar or nucleoside kinase, ribokinase family [Carbohydrate transport and metabolism]
COG0626	1	0	0	0	[E]	Cystathionine beta-lyase/cystathionine gamma-synthase [Amino acid transport and metabolism]
COG0441	1	0	0	0	[J]	Threonyl-tRNA synthetase [Translation, ribosomal structure and biogenesis]
COG0719	1	0	0	0	[O]	Fe-S cluster assembly scaffold protein SufB [Posttranslational modification, protein turnover, chaperones]
COG0179	0	1	0	0	[Q]	2-keto-4-pentenoate hydratase/2-oxohepta-3-ene-1,7-dioic acid hydratase (catechol pathway) [Secondary metabolites biosynthesis, transport and catabolism]
COG0030	1	0	0	0	[J]	16S rRNA A1518 and A1519 N6-dimethyltransferase RsmA/KsgA/DIM1 (may also have DNA glycosylase/AP lyase activity) [Translation, ribosomal structure and biogenesis]
COG0470	1	0	0	0	[L]	DNA polymerase III, delta prime subunit [Replication, recombination and repair]
COG0450	1	0	0	0	[V]	Alkyl hydroperoxide reductase subunit AhpC (peroxiredoxin) [Defense mechanisms]
COG2250	0	0	1	0	[S]	HEPN domain [Function unknown]
COG0476	0	1	0	0	[H]	Molybdopterin or thiamine biosynthesis adenylyltransferase [Coenzyme transport and metabolism]
COG0606	1	0	0	0	[O]	Predicted ATPase with chaperone activity [Posttranslational modification, protein turnover, chaperones]
COG2217	1	0	0	0	[P]	Cation transport ATPase [Inorganic ion transport and metabolism]
COG0079	1	0	0	0	[E]	Histidinol-phosphate/aromatic aminotransferase or cobyric acid decarboxylase [Amino acid transport and metabolism]
COG0665	1	0	0	0	[E]	Glycine/D-amino acid oxidase (deaminating) [Amino acid transport and metabolism]
COG2146	1	0	0	0	[PQ]	Ferredoxin subunit of nitrite reductase or a ring-hydroxylating dioxygenase []
COG1487	0	1	0	0	[R]	Predicted nucleic acid-binding protein, contains PIN domain [General function prediction only]
COG0681	1	0	0	0	[U]	Signal peptidase I [Intracellular trafficking, secretion, and vesicular transport]
COG1917	0	0	0	1	[R]	Cupin domain protein related to quercetin dioxygenase [General function prediction only]
COG0520	1	0	0	0	[E]	Selenocysteine lyase/Cysteine desulfurase [Amino acid transport and metabolism]
COG1051	1	0	0	0	[F]	ADP-ribose pyrophosphatase YjhB, NUDIX family [Nucleotide transport and metabolism]
COG1250	1	0	0	0	[I]	3-hydroxyacyl-CoA dehydrogenase [Lipid transport and metabolism]
COG1599	1	0	0	0	[L]	ssDNA-binding replication factor A, large subunit [Replication, recombination and repair]
COG0388	0	1	0	0	[R]	Predicted amidohydrolase [General function prediction only]
COG2963	0	1	0	0	[X]	Transposase and inactivated derivatives [Mobilome: prophages, transposons]
COG0604	0	1	0	0	[CR]	NADPH:quinone reductase or related Zn-dependent oxidoreductase []
COG0006	0	1	0	0	[E]	Xaa-Pro aminopeptidase [Amino acid transport and metabolism]
COG0180	0	1	0	0	[J]	Tryptophanyl-tRNA synthetase [Translation, ribosomal structure and biogenesis]
COG0372	0	1	0	0	[C]	Citrate synthase [Energy production and conversion]
COG1222	0	0	0	1	[O]	ATP-dependent 26S proteasome regulatory subunit [Posttranslational modification, protein turnover, chaperones]
COG1633	0	0	0	1	[P]	Rubrerythrin [Inorganic ion transport and metabolism]
COG5001	1	0	0	0	[T]	Predicted signal transduction protein containing a membrane domain, an EAL and a GGDEF domain [Signal transduction mechanisms]
COG3842	1	0	0	0	[E]	ABC-type Fe3+/spermidine/putrescine transport systems, ATPase components [Amino acid transport and metabolism]
COG0473	1	0	0	0	[CE]	Isocitrate/isopropylmalate dehydrogenase []
COG1009	1	0	0	0	[CP]	NADH:ubiquinone oxidoreductase subunit 5 (chain L)/Multisubunit Na+/H+ antiporter, MnhA subunit []
COG2872	0	0	1	0	[J]	Ser-tRNA(Ala) deacylase AlaX (editing enzyme) [Translation, ribosomal structure and biogenesis]
COG1961	1	0	0	0	[L]	Site-specific DNA recombinase related to the DNA invertase Pin [Replication, recombination and repair]
COG0301	1	0	0	0	[HJ]	Adenylyl- and sulfurtransferase ThiI, participates in tRNA 4-thiouridine and thiamine biosynthesis []
COG0312	1	0	0	0	[R]	Predicted Zn-dependent protease or its inactivated homolog [General function prediction only]
COG4113	0	0	1	0	[R]	Predicted nucleic acid-binding protein, contains PIN domain [General function prediction only]
COG1287	0	0	1	0	[O]	Asparagine N-glycosylation enzyme, membrane subunit Stt3 [Posttranslational modification, protein turnover, chaperones]
COG2605	0	0	1	0	[R]	Predicted kinase related to galactokinase and mevalonate kinase [General function prediction only]
COG1271	1	0	0	0	[C]	Cytochrome bd-type quinol oxidase, subunit 1 [Energy production and conversion]
COG0527	0	1	0	0	[E]	Aspartokinase [Amino acid transport and metabolism]
COG0603	0	0	1	0	[J]	7-cyano-7-deazaguanine synthase (queuosine biosynthesis) [Translation, ribosomal structure and biogenesis]
COG0358	0	1	0	0	[L]	DNA primase (bacterial type) [Replication, recombination and repair]
COG1793	1	0	0	0	[L]	ATP-dependent DNA ligase [Replication, recombination and repair]
COG0025	0	0	0	1	[P]	NhaP-type Na+/H+ or K+/H+ antiporter [Inorganic ion transport and metabolism]
COG0621	0	1	0	0	[J]	tRNA A37 methylthiotransferase MiaB [Translation, ribosomal structure and biogenesis]
COG0177	0	1	0	0	[L]	Endonuclease III [Replication, recombination and repair]
COG3706	1	0	0	0	[TK]	Two-component response regulator, PleD family, consists of two REC domains and a diguanylate cyclase (GGDEF) domain []
COG0630	1	0	0	0	[U]	Type IV secretory pathway ATPase VirB11/Archaellum biosynthesis ATPase [Intracellular trafficking, secretion, and vesicular transport]
COG1672	0	0	1	0	[R]	Predicted ATPase, archaeal AAA+ ATPase superfamily [General function prediction only]
COG0034	1	0	0	0	[F]	Glutamine phosphoribosylpyrophosphate amidotransferase [Nucleotide transport and metabolism]
COG0321	1	0	0	0	[H]	Lipoate-protein ligase B [Coenzyme transport and metabolism]
COG1958	0	0	1	0	[K]	Small nuclear ribonucleoprotein (snRNP) homolog [Transcription]
COG0346	1	0	0	0	[Q]	Catechol 2,3-dioxygenase or other lactoylglutathione lyase family enzyme [Secondary metabolites biosynthesis, transport and catabolism]
COG1878	1	0	0	0	[E]	Kynurenine formamidase [Amino acid transport and metabolism]
COG2423	0	0	1	0	[E]	Ornithine cyclodeaminase/archaeal alanine dehydrogenase, mu-crystallin family [Amino acid transport and metabolism]
COG2876	0	0	1	0	[E]	3-deoxy-D-arabino-heptulosonate 7-phosphate (DAHP) synthase [Amino acid transport and metabolism]
COG0585	1	0	0	0	[J]	tRNA(Glu) U13 pseudouridine synthase TruD [Translation, ribosomal structure and biogenesis]
COG1234	1	0	0	0	[J]	Ribonuclease BN, tRNA processing enzyme [Translation, ribosomal structure and biogenesis]
COG0507	0	1	0	0	[L]	ATP-dependent exoDNAse (exonuclease V), alpha subunit, helicase superfamily I [Replication, recombination and repair]
COG1199	1	0	0	0	[L]	Rad3-related DNA helicase [Replication, recombination and repair]
COG3407	1	0	0	0	[I]	Mevalonate pyrophosphate decarboxylase [Lipid transport and metabolism]
COG0210	1	0	0	0	[L]	Superfamily I DNA or RNA helicase [Replication, recombination and repair]
COG0550	1	0	0	0	[L]	DNA topoisomerase IA [Replication, recombination and repair]
COG0380	0	1	0	0	[G]	Trehalose-6-phosphate synthase [Carbohydrate transport and metabolism]
COG1236	0	0	1	0	[J]	RNA processing exonuclease, beta-lactamase fold, Cft2 family [Translation, ribosomal structure and biogenesis]
COG0648	1	0	0	0	[L]	Endonuclease IV [Replication, recombination and repair]
COG1572	0	0	1	0	[O]	Serine protease, subtilase family [Posttranslational modification, protein turnover, chaperones]
COG3118	1	0	0	0	[O]	Negative regulator of GroEL, contains thioredoxin-like and TPR-like domains [Posttranslational modification, protein turnover, chaperones]
COG3374	0	0	1	0	[S]	Uncharacterized membrane protein [Function unknown]
COG0639	0	1	0	0	[T]	Diadenosine tetraphosphatase ApaH/serine/threonine protein phosphatase, PP2A family [Signal transduction mechanisms]
COG1598	0	1	0	0	[V]	Predicted nuclease of the RNAse H fold, HicB family [Defense mechanisms]
COG0074	1	0	0	0	[C]	Succinyl-CoA synthetase, alpha subunit [Energy production and conversion]
COG1053	1	0	0	0	[C]	Succinate dehydrogenase/fumarate reductase, flavoprotein subunit [Energy production and conversion]
COG0209	1	0	0	0	[F]	Ribonucleotide reductase alpha subunit [Nucleotide transport and metabolism]
COG0489	0	1	0	0	[D]	Chromosome partitioning ATPase, Mrp family, contains Fe-S cluster [Cell cycle control, cell division, chromosome partitioning]
COG0452	0	1	0	0	[H]	Phosphopantothenoylcysteine synthetase/decarboxylase [Coenzyme transport and metabolism]
COG0009	0	1	0	0	[J]	tRNA A37 threonylcarbamoyladenosine synthetase subunit TsaC/SUA5/YrdC [Translation, ribosomal structure and biogenesis]
COG2890	1	0	0	0	[J]	Methylase of polypeptide chain release factors [Translation, ribosomal structure and biogenesis]
COG4986	0	0	1	0	[P]	ABC-type anion transport system, duplicated permease component [Inorganic ion transport and metabolism]
COG1048	1	0	0	0	[C]	Aconitase A [Energy production and conversion]
COG0078	1	0	0	0	[E]	Ornithine carbamoyltransferase [Amino acid transport and metabolism]
COG0329	1	0	0	0	[EM]	Dihydrodipicolinate synthase/N-acetylneuraminate lyase []
COG4783	1	0	0	0	[R]	Putative Zn-dependent protease, contains TPR repeats [General function prediction only]
COG3829	1	0	0	0	[KT]	Transcriptional regulator containing PAS, AAA-type ATPase, and DNA-binding Fis domains []
COG2205	0	0	1	0	[T]	K+-sensing histidine kinase KdpD [Signal transduction mechanisms]
COG0583	1	0	0	0	[K]	DNA-binding transcriptional regulator, LysR family [Transcription]
COG1553	1	0	0	0	[P]	Sulfur relay (sulfurtransferase) complex TusBCD TusD component, DsrE family [Inorganic ion transport and metabolism]
COG2084	1	0	0	0	[I]	3-hydroxyisobutyrate dehydrogenase or related beta-hydroxyacid dehydrogenase [Lipid transport and metabolism]
COG0553	0	0	1	0	[KL]	Superfamily II DNA or RNA helicase, SNF2 family []
COG0425	1	0	0	0	[O]	TusA-related sulfurtransferase [Posttranslational modification, protein turnover, chaperones]
COG2223	0	0	1	0	[P]	Nitrate/nitrite transporter NarK [Inorganic ion transport and metabolism]
COG1848	0	0	1	0	[R]	Predicted nucleic acid-binding protein, contains PIN domain [General function prediction only]
COG2104	1	0	0	0	[H]	Sulfur carrier protein ThiS (thiamine biosynthesis) [Coenzyme transport and metabolism]
COG0188	1	0	0	0	[L]	DNA gyrase/topoisomerase IV, subunit A [Replication, recombination and repair]
COG0004	0	0	1	0	[P]	Ammonia channel protein AmtB [Inorganic ion transport and metabolism]
COG1873	1	0	0	0	[R]	Sporulation protein YlmC, PRC-barrel domain family [General function prediction only]
COG0494	0	1	0	0	[V]	8-oxo-dGTP pyrophosphatase MutT and related house-cleaning NTP pyrophosphohydrolases, NUDIX family [Defense mechanisms]
COG1529	1	0	0	0	[C]	CO or xanthine dehydrogenase, Mo-binding subunit [Energy production and conversion]
COG3427	0	0	1	0	[C]	Carbon monoxide dehydrogenase subunit G [Energy production and conversion]
COG1060	1	0	0	0	[H]	2-iminoacetate synthase ThiH (tyrosine cleavage enzyme, thamine biosynthesis) [Coenzyme transport and metabolism]
COG1241	1	0	0	0	[L]	DNA replicative helicase MCM subunit Mcm2, Cdc46/Mcm family [Replication, recombination and repair]
COG1520	1	0	0	0	[M]	Outer membrane protein assembly factor BamB, contains PQQ-like beta-propeller repeat [Cell wall/membrane/envelope biogenesis]
COG1100	0	0	1	0	[R]	GTPase SAR1 family domain [General function prediction only]
COG1801	0	0	1	0	[S]	Uncharacterized conserved protein YecE, DUF72 family [Function unknown]
COG5466	0	0	1	0	[S]	Predicted small metal-binding protein [Function unknown]
COG0479	1	0	0	0	[C]	Succinate dehydrogenase/fumarate reductase, Fe-S protein subunit [Energy production and conversion]
COG4992	0	1	0	0	[E]	Acetylornithine/succinyldiaminopimelate/putrescine aminotransferase [Amino acid transport and metabolism]
COG1270	1	0	0	0	[H]	Cobalamin biosynthesis protein CobD/CbiB [Coenzyme transport and metabolism]
COG2345	0	0	1	0	[K]	Predicted transcriptional regulator, ArsR family [Transcription]
COG0863	1	0	0	0	[L]	DNA modification methylase [Replication, recombination and repair]
COG3590	1	0	0	0	[O]	Predicted metalloendopeptidase [Posttranslational modification, protein turnover, chaperones]
COG0599	1	0	0	0	[R]	Uncharacterized conserved protein YurZ, alkylhydroperoxidase/carboxymuconolactone decarboxylase family [General function prediction only]
COG1073	0	0	1	0	[T]	Fermentation-respiration switch protein FrsA, has esterase activity, DUF1100 family [Signal transduction mechanisms]
COG0348	1	0	0	0	[C]	Polyferredoxin [Energy production and conversion]
COG1109	1	0	0	0	[G]	Phosphomannomutase [Carbohydrate transport and metabolism]
COG0087	1	0	0	0	[J]	Ribosomal protein L3 [Translation, ribosomal structure and biogenesis]
COG0197	1	0	0	0	[J]	Ribosomal protein L16/L10AE [Translation, ribosomal structure and biogenesis]
COG2520	1	0	0	0	[J]	tRNA G37 N-methylase Trm5 [Translation, ribosomal structure and biogenesis]
COG0501	1	0	0	0	[O]	Zn-dependent protease with chaperone function [Posttranslational modification, protein turnover, chaperones]
COG2608	0	1	0	0	[P]	Copper chaperone CopZ [Inorganic ion transport and metabolism]
COG3369	0	0	1	0	[S]	Uncharacterized protein, contains Zn-finger domain of CDGSH type [Function unknown]
COG0538	1	0	0	0	[C]	Isocitrate dehydrogenase [Energy production and conversion]
COG0337	0	1	0	0	[E]	3-dehydroquinate synthetase [Amino acid transport and metabolism]
COG0062	0	0	1	0	[F]	NAD(P)H-hydrate repair enzyme Nnr, NAD(P)H-hydrate epimerase domain [Nucleotide transport and metabolism]
COG0167	1	0	0	0	[F]	Dihydroorotate dehydrogenase [Nucleotide transport and metabolism]
COG0558	1	0	0	0	[I]	Phosphatidylglycerophosphate synthase [Lipid transport and metabolism]
COG0008	1	0	0	0	[J]	Glutamyl- or glutaminyl-tRNA synthetase [Translation, ribosomal structure and biogenesis]
COG2519	0	0	0	1	[J]	tRNA A58 N-methylase Trm61 [Translation, ribosomal structure and biogenesis]
COG0420	0	0	1	0	[L]	DNA repair exonuclease SbcCD nuclease subunit [Replication, recombination and repair]
COG0592	1	0	0	0	[L]	DNA polymerase III sliding clamp (beta) subunit, PCNA homolog [Replication, recombination and repair]
COG1573	0	1	0	0	[L]	Uracil-DNA glycosylase [Replication, recombination and repair]
COG0668	0	1	0	0	[M]	Small-conductance mechanosensitive channel [Cell wall/membrane/envelope biogenesis]
COG1116	1	0	0	0	[P]	ABC-type nitrate/sulfonate/bicarbonate transport system, ATPase component [Inorganic ion transport and metabolism]
COG3253	0	1	0	0	[P]	Chlorite dismutase [Inorganic ion transport and metabolism]
COG0108	0	1	0	0	[H]	3,4-dihydroxy-2-butanone 4-phosphate synthase [Coenzyme transport and metabolism]
COG0060	0	1	0	0	[J]	Isoleucyl-tRNA synthetase [Translation, ribosomal structure and biogenesis]
COG0215	1	0	0	0	[J]	Cysteinyl-tRNA synthetase [Translation, ribosomal structure and biogenesis]
COG0330	0	1	0	0	[O]	Regulator of protease activity HflC, stomatin/prohibitin superfamily [Posttranslational modification, protein turnover, chaperones]
COG1226	0	0	0	1	[P]	Voltage-gated potassium channel Kch [Inorganic ion transport and metabolism]
COG3064	1	0	0	0	[M]	Membrane protein involved in colicin uptake [Cell wall/membrane/envelope biogenesis]
COG0226	1	0	0	0	[P]	ABC-type phosphate transport system, periplasmic component [Inorganic ion transport and metabolism]
COG0760	1	0	0	0	[O]	Parvulin-like peptidyl-prolyl isomerase [Posttranslational modification, protein turnover, chaperones]
COG0515	1	0	0	0	[T]	Serine/threonine protein kinase [Signal transduction mechanisms]
COG3463	0	0	1	0	[S]	Uncharacterized membrane protein [Function unknown]
COG3634	0	0	1	0	[V]	Alkyl hydroperoxide reductase subunit AhpF [Defense mechanisms]
COG3466	1	0	0	0	[X]	Putative transposon-encoded protein [Mobilome: prophages, transposons]
COG0778	1	0	0	0	[C]	Nitroreductase [Energy production and conversion]
COG0620	1	0	0	0	[E]	Methionine synthase II (cobalamin-independent) [Amino acid transport and metabolism]
COG0616	1	0	0	0	[O]	Periplasmic serine protease, ClpP class [Posttranslational modification, protein turnover, chaperones]
COG1779	0	0	1	0	[R]	C4-type Zn-finger protein [General function prediction only]
COG0460	1	0	0	0	[E]	Homoserine dehydrogenase [Amino acid transport and metabolism]
COG1449	0	0	1	0	[G]	Alpha-amylase/alpha-mannosidase, GH57 family [Carbohydrate transport and metabolism]
COG5424	0	0	1	0	[H]	Pyrroloquinoline quinone (PQQ) biosynthesis protein C [Coenzyme transport and metabolism]
COG3291	0	0	1	0	[S]	PKD repeat [Function unknown]
COG1454	1	0	0	0	[C]	Alcohol dehydrogenase, class IV [Energy production and conversion]
COG0065	1	0	0	0	[E]	Homoaconitase/3-isopropylmalate dehydratase large subunit [Amino acid transport and metabolism]
COG0560	1	0	0	0	[E]	Phosphoserine phosphatase [Amino acid transport and metabolism]
COG0591	1	0	0	0	[E]	Na+/proline symporter [Amino acid transport and metabolism]
COG1204	0	0	1	0	[L]	Replicative superfamily II helicase [Replication, recombination and repair]
COG0614	1	0	0	0	[P]	ABC-type Fe3+-hydroxamate transport system, periplasmic component [Inorganic ion transport and metabolism]
COG2150	0	0	1	0	[R]	Predicted regulator of amino acid metabolism, contains ACT domain [General function prediction only]
COG0548	1	0	0	0	[E]	Acetylglutamate kinase [Amino acid transport and metabolism]
COG0147	0	1	0	0	[EH]	Anthranilate/para-aminobenzoate synthases component I []
COG0297	0	1	0	0	[G]	Glycogen synthase [Carbohydrate transport and metabolism]
COG2379	0	0	1	0	[G]	Glycerate-2-kinase [Carbohydrate transport and metabolism]
COG0001	1	0	0	0	[H]	Glutamate-1-semialdehyde aminotransferase [Coenzyme transport and metabolism]
COG1488	1	0	0	0	[H]	Nicotinic acid phosphoribosyltransferase [Coenzyme transport and metabolism]
COG0037	0	1	0	0	[J]	tRNA(Ile)-lysidine synthase TilS/MesJ [Translation, ribosomal structure and biogenesis]
COG1552	0	0	1	0	[J]	Ribosomal protein L40E [Translation, ribosomal structure and biogenesis]
COG0350	1	0	0	0	[L]	O6-methylguanine-DNA--protein-cysteine methyltransferase [Replication, recombination and repair]
COG1047	1	0	0	0	[O]	FKBP-type peptidyl-prolyl cis-trans isomerase 2 [Posttranslational modification, protein turnover, chaperones]
COG0003	0	1	0	0	[P]	Anion-transporting ATPase, ArsA/GET3 family [Inorganic ion transport and metabolism]
COG0474	1	0	0	0	[P]	Magnesium-transporting ATPase (P-type) [Inorganic ion transport and metabolism]
COG0500	0	0	1	0	[QR]	SAM-dependent methyltransferase []
COG2412	0	0	1	0	[S]	Uncharacterized protein [Function unknown]
COG0022	1	0	0	0	[C]	Pyruvate/2-oxoglutarate/acetoin dehydrogenase complex, dehydrogenase (E1) component [Energy production and conversion]
COG1269	1	0	0	0	[C]	Archaeal/vacuolar-type H+-ATPase subunit I/STV1 [Energy production and conversion]
COG0031	1	0	0	0	[E]	Cysteine synthase [Amino acid transport and metabolism]
COG0241	0	1	0	0	[E]	Histidinol phosphatase or a related phosphatase [Amino acid transport and metabolism]
COG0026	0	1	0	0	[F]	Phosphoribosylaminoimidazole carboxylase (NCAIR synthetase) [Nucleotide transport and metabolism]
COG0044	1	0	0	0	[F]	Dihydroorotase or related cyclic amidohydrolase [Nucleotide transport and metabolism]
COG0126	1	0	0	0	[G]	3-phosphoglycerate kinase [Carbohydrate transport and metabolism]
COG0320	0	1	0	0	[H]	Lipoate synthase [Coenzyme transport and metabolism]
COG0423	1	0	0	0	[J]	Glycyl-tRNA synthetase (class II) [Translation, ribosomal structure and biogenesis]
COG0085	0	1	0	0	[K]	DNA-directed RNA polymerase, beta subunit/140 kD subunit [Transcription]
COG2101	1	0	0	0	[K]	TATA-box binding protein (TBP), component of TFIID and TFIIIB [Transcription]
COG1030	0	0	1	0	[O]	Membrane-bound serine protease (ClpP class) [Posttranslational modification, protein turnover, chaperones]
COG2151	1	0	0	0	[O]	Metal-sulfur cluster biosynthetic enzyme [Posttranslational modification, protein turnover, chaperones]
COG1303	0	0	1	0	[R]	Predicted rRNA methylase, SpoU family [General function prediction only]
COG1765	1	0	0	0	[R]	Uncharacterized OsmC-related protein [General function prediction only]
COG1602	0	0	1	0	[S]	Uncharacterized protein [Function unknown]
COG0083	0	1	0	0	[E]	Homoserine kinase [Amino acid transport and metabolism]
COG0717	1	0	0	0	[F]	Deoxycytidine triphosphate deaminase [Nucleotide transport and metabolism]
COG2329	0	0	0	1	[H]	Heme-degrading monooxygenase HmoA and related ABM domain proteins [Coenzyme transport and metabolism]
COG0012	1	0	0	0	[J]	Ribosome-binding ATPase YchF, GTP1/OBG family [Translation, ribosomal structure and biogenesis]
COG0094	1	0	0	0	[J]	Ribosomal protein L5 [Translation, ribosomal structure and biogenesis]
COG0097	0	1	0	0	[J]	Ribosomal protein L6P/L9E [Translation, ribosomal structure and biogenesis]
COG0480	1	0	0	0	[J]	Translation elongation factor EF-G, a GTPase [Translation, ribosomal structure and biogenesis]
COG1514	0	0	0	1	[J]	2'-5' RNA ligase [Translation, ribosomal structure and biogenesis]
COG0086	0	1	0	0	[K]	DNA-directed RNA polymerase, beta' subunit/160 kD subunit [Transcription]
COG0704	1	0	0	0	[P]	Phosphate uptake regulator [Inorganic ion transport and metabolism]
COG1611	0	1	0	0	[R]	Predicted Rossmann fold nucleotide-binding protein [General function prediction only]
COG0204	1	0	0	0	[I]	1-acyl-sn-glycerol-3-phosphate acyltransferase [Lipid transport and metabolism]
COG0741	1	0	0	0	[M]	Soluble lytic murein transglycosylase and related regulatory proteins (some contain LysM/invasin domains) [Cell wall/membrane/envelope biogenesis]
COG0726	1	0	0	0	[GM]	Peptidoglycan/xylan/chitin deacetylase, PgdA/CDA1 family []
COG1136	1	0	0	0	[M]	ABC-type lipoprotein export system, ATPase component [Cell wall/membrane/envelope biogenesis]
COG1309	1	0	0	0	[K]	DNA-binding transcriptional regulator, AcrR family [Transcription]
COG2189	0	0	1	0	[L]	Adenine specific DNA methylase Mod [Replication, recombination and repair]
COG1473	1	0	0	0	[R]	Metal-dependent amidase/aminoacylase/carboxypeptidase [General function prediction only]
COG0277	0	1	0	0	[C]	FAD/FMN-containing dehydrogenase [Energy production and conversion]
COG0578	1	0	0	0	[C]	Glycerol-3-phosphate dehydrogenase [Energy production and conversion]
COG0129	1	0	0	0	[EG]	Dihydroxyacid dehydratase/phosphogluconate dehydratase []
COG0394	1	0	0	0	[T]	Protein-tyrosine-phosphatase [Signal transduction mechanisms]
COG0469	1	0	0	0	[G]	Pyruvate kinase [Carbohydrate transport and metabolism]
COG1995	0	1	0	0	[H]	4-hydroxy-L-threonine phosphate dehydrogenase PdxA [Coenzyme transport and metabolism]
COG0111	1	0	0	0	[HR]	Phosphoglycerate dehydrogenase or related dehydrogenase []
COG2002	0	0	1	0	[KV]	Bifunctional DNA-binding transcriptional regulator of stationary/sporulation/toxin gene expression and antitoxin component of the YhaV-PrlF toxin-antitoxin module []
COG0735	1	0	0	0	[P]	Fe2+ or Zn2+ uptake regulation protein [Inorganic ion transport and metabolism]
COG0732	1	0	0	0	[V]	Restriction endonuclease S subunit [Defense mechanisms]
COG2064	1	0	0	0	[W]	Pilus assembly protein TadC [Extracellular structures]
COG1014	1	0	0	0	[C]	Pyruvate:ferredoxin oxidoreductase or related 2-oxoacid:ferredoxin oxidoreductase, gamma subunit [Energy production and conversion]
COG3261	1	0	0	0	[C]	Ni,Fe-hydrogenase III large subunit [Energy production and conversion]
COG1446	0	0	1	0	[E]	Isoaspartyl peptidase or L-asparaginase, Ntn-hydrolase superfamily [Amino acid transport and metabolism]
COG2986	1	0	0	0	[E]	Histidine ammonia-lyase [Amino acid transport and metabolism]
COG4608	1	0	0	0	[E]	ABC-type oligopeptide transport system, ATPase component [Amino acid transport and metabolism]
COG0075	0	1	0	0	[EF]	Archaeal aspartate aminotransferase or a related aminotransferase, includes purine catabolism protein PucG []
COG0493	1	0	0	0	[ER]	NADPH-dependent glutamate synthase beta chain or related oxidoreductase []
COG0395	1	0	0	0	[G]	ABC-type glycerol-3-phosphate transport system, permease component [Carbohydrate transport and metabolism]
COG2079	0	0	1	0	[G]	2-methylcitrate dehydratase PrpD [Carbohydrate transport and metabolism]
COG2220	1	0	0	0	[G]	L-ascorbate metabolism protein UlaG, beta-lactamase superfamily [Carbohydrate transport and metabolism]
COG1405	1	0	0	0	[K]	Transcription initiation factor TFIIIB, Brf1 subunit/Transcription initiation factor TFIIB [Transcription]
COG4860	0	0	0	1	[K]	Predicted DNA-binding transcriptional regulator, ArsR family [Transcription]
COG0338	1	0	0	0	[L]	Site-specific DNA-adenine methylase [Replication, recombination and repair]
COG1782	0	0	0	1	[R]	Predicted metal-dependent RNase, contains metallo-beta-lactamase and KH domains [General function prediction only]
COG1071	1	0	0	0	[C]	TPP-dependent pyruvate or acetoin dehydrogenase subunit alpha [Energy production and conversion]
COG1143	0	1	0	0	[C]	Formate hydrogenlyase subunit 6/NADH:ubiquinone oxidoreductase 23 kD subunit (chain I) [Energy production and conversion]
COG0066	0	1	0	0	[E]	3-isopropylmalate dehydratase small subunit [Amino acid transport and metabolism]
COG0076	1	0	0	0	[E]	Glutamate or tyrosine decarboxylase or a related PLP-dependent protein [Amino acid transport and metabolism]
COG0547	0	1	0	0	[E]	Anthranilate phosphoribosyltransferase [Amino acid transport and metabolism]
COG0807	1	0	0	0	[H]	GTP cyclohydrolase II [Coenzyme transport and metabolism]
COG0543	0	1	0	0	[HC]	NAD(P)H-flavin reductase []
COG0343	1	0	0	0	[J]	Queuine/archaeosine tRNA-ribosyltransferase [Translation, ribosomal structure and biogenesis]
COG2222	0	0	1	0	[M]	Fructoselysine-6-P-deglycase FrlB and related proteins with duplicated sugar isomerase (SIS) domain [Cell wall/membrane/envelope biogenesis]
COG0725	0	1	0	0	[P]	ABC-type molybdate transport system, periplasmic component [Inorganic ion transport and metabolism]
COG1355	0	0	0	1	[R]	Predicted class III extradiol dioxygenase, MEMO1 family [General function prediction only]
COG2409	1	0	0	0	[S]	Uncharacterized membrane protein YdfJ, MMPL/SSD domain [Function unknown]
COG1468	0	0	1	0	[V]	CRISPR/Cas system-associated exonuclease Cas4, RecB family [Defense mechanisms]
COG0508	1	0	0	0	[C]	Pyruvate/2-oxoglutarate dehydrogenase complex, dihydrolipoamide acyltransferase (E2) component [Energy production and conversion]
COG0403	0	0	1	0	[E]	Glycine cleavage system protein P (pyridoxal-binding), N-terminal domain [Amino acid transport and metabolism]
COG0127	0	1	0	0	[F]	Inosine/xanthosine triphosphate pyrophosphatase, all-alpha NTP-PPase family [Nucleotide transport and metabolism]
COG0284	1	0	0	0	[F]	Orotidine-5'-phosphate decarboxylase [Nucleotide transport and metabolism]
COG0461	1	0	0	0	[F]	Orotate phosphoribosyltransferase [Nucleotide transport and metabolism]
COG0176	0	1	0	0	[G]	Transaldolase [Carbohydrate transport and metabolism]
COG1877	0	1	0	0	[G]	Trehalose-6-phosphatase [Carbohydrate transport and metabolism]
COG1489	0	0	0	1	[GT]	DNA-binding protein, stimulates sugar fermentation []
COG0054	1	0	0	0	[H]	6,7-dimethyl-8-ribityllumazine synthase (Riboflavin synthase beta chain) [Coenzyme transport and metabolism]
COG0096	0	1	0	0	[J]	Ribosomal protein S8 [Translation, ribosomal structure and biogenesis]
COG0098	0	1	0	0	[J]	Ribosomal protein S5 [Translation, ribosomal structure and biogenesis]
COG0256	1	0	0	0	[J]	Ribosomal protein L18 [Translation, ribosomal structure and biogenesis]
COG0533	0	1	0	0	[J]	tRNA A37 threonylcarbamoyltransferase TsaD [Translation, ribosomal structure and biogenesis]
COG0731	1	0	0	0	[J]	Wyosine [tRNA(Phe)-imidazoG37] synthetase, radical SAM superfamily [Translation, ribosomal structure and biogenesis]
COG1940	1	0	0	0	[KG]	Sugar kinase of the NBD/HSP70 family, may contain an N-terminal HTH domain []
COG0608	1	0	0	0	[L]	Single-stranded DNA-specific exonuclease, DHH superfamily, may be involved in archaeal DNA replication intiation [Replication, recombination and repair]
COG1933	1	0	0	0	[L]	Archaeal DNA polymerase II, large subunit [Replication, recombination and repair]
COG0412	0	0	0	1	[Q]	Dienelactone hydrolase [Secondary metabolites biosynthesis, transport and catabolism]
COG3462	0	0	0	1	[S]	Uncharacterized membrane protein [Function unknown]
COG1832	0	1	0	0	[R]	Predicted CoA-binding protein [General function prediction only]
COG5464	1	0	0	0	[L]	Predicted transposase YdaD [Replication, recombination and repair]
COG1409	1	0	0	0	[T]	3',5'-cyclic AMP phosphodiesterase CpdA [Signal transduction mechanisms]
COG0303	1	0	0	0	[H]	Molybdopterin biosynthesis enzyme [Coenzyme transport and metabolism]
COG1894	1	0	0	0	[C]	NADH:ubiquinone oxidoreductase, NADH-binding 51 kD subunit (chain F) [Energy production and conversion]
COG1247	1	0	0	0	[E]	L-amino acid N-acyltransferase YncA [Amino acid transport and metabolism]
COG0671	1	0	0	0	[I]	Membrane-associated phospholipid phosphatase [Lipid transport and metabolism]
COG1389	0	1	0	0	[L]	DNA topoisomerase VI, subunit B [Replication, recombination and repair]
COG3384	0	0	1	0	[Q]	Aromatic ring-opening dioxygenase, catalytic subunit, LigB family [Secondary metabolites biosynthesis, transport and catabolism]
COG1113	0	0	0	1	[E]	L-asparagine transporter and related permeases [Amino acid transport and metabolism]
COG0109	0	1	0	0	[HI]	Polyprenyltransferase (heme O synthase) []
COG0657	1	0	0	0	[I]	Acetyl esterase/lipase [Lipid transport and metabolism]
COG1502	0	1	0	0	[I]	Phosphatidylserine/phosphatidylglycerophosphate/cardiolipin synthase or related enzyme [Lipid transport and metabolism]
COG0249	1	0	0	0	[L]	DNA mismatch repair ATPase MutS [Replication, recombination and repair]
COG1902	0	1	0	0	[C]	2,4-dienoyl-CoA reductase or related NADH-dependent reductase, Old Yellow Enzyme (OYE) family [Energy production and conversion]
COG1304	1	0	0	0	[CIR]	FMN-dependent dehydrogenase, includes L-lactate dehydrogenase and type II isopentenyl diphosphate isomerase []
COG2987	1	0	0	0	[E]	Urocanate hydratase [Amino acid transport and metabolism]
COG1102	0	1	0	0	[F]	Cytidylate kinase [Nucleotide transport and metabolism]
COG0189	1	0	0	0	[HJ]	Glutathione synthase/RimK-type ligase, ATP-grasp superfamily []
COG2427	0	0	0	1	[S]	Uncharacterized conserved protein YjgD, DUF1641 family [Function unknown]
COG1518	0	1	0	0	[V]	CRISPR/Cas system-associated endonuclease Cas1 [Defense mechanisms]
COG0839	0	1	0	0	[C]	NADH:ubiquinone oxidoreductase subunit 6 (chain J) [Energy production and conversion]
COG1274	0	1	0	0	[C]	Phosphoenolpyruvate carboxykinase, GTP-dependent [Energy production and conversion]
COG2210	0	0	0	1	[C]	Peroxiredoxin family protein [Energy production and conversion]
COG2440	1	0	0	0	[C]	Ferredoxin-like protein FixX [Energy production and conversion]
COG1052	1	0	0	0	[CHR]	Lactate dehydrogenase or related 2-hydroxyacid dehydrogenase []
COG0137	0	1	0	0	[E]	Argininosuccinate synthase [Amino acid transport and metabolism]
COG1171	1	0	0	0	[E]	Threonine dehydratase [Amino acid transport and metabolism]
COG0115	1	0	0	0	[EH]	Branched-chain amino acid aminotransferase/4-amino-4-deoxychorismate lyase []
COG0296	0	1	0	0	[G]	1,4-alpha-glucan branching enzyme [Carbohydrate transport and metabolism]
COG0352	0	1	0	0	[H]	Thiamine monophosphate synthase [Coenzyme transport and metabolism]
COG0596	1	0	0	0	[HR]	Pimeloyl-ACP methyl ester carboxylesterase []
COG0130	0	1	0	0	[J]	tRNA U55 pseudouridine synthase TruB, may also work on U342 of tmRNA [Translation, ribosomal structure and biogenesis]
COG0419	0	0	0	1	[L]	DNA repair exonuclease SbcCD ATPase subunit [Replication, recombination and repair]
COG0265	0	1	0	0	[O]	Periplasmic serine protease, S1-C subfamily, contain C-terminal PDZ domain [Posttranslational modification, protein turnover, chaperones]
COG1058	0	0	0	1	[R]	Predicted nucleotide-utilizing enzyme related to molybdopterin-biosynthesis enzyme MoeA [General function prediction only]
COG1407	0	0	0	1	[R]	Metallophosphoesterase superfamily enzyme [General function prediction only]
COG1753	0	0	0	1	[V]	Predicted antitoxin, CopG family [Defense mechanisms]
COG0650	0	1	0	0	[C]	Formate hydrogenlyase subunit 4 [Energy production and conversion]
COG1007	0	1	0	0	[C]	NADH:ubiquinone oxidoreductase subunit 2 (chain N) [Energy production and conversion]
COG1008	0	1	0	0	[C]	NADH:ubiquinone oxidoreductase subunit 4 (chain M) [Energy production and conversion]
COG2421	0	0	0	1	[C]	Acetamidase/formamidase [Energy production and conversion]
COG3260	0	1	0	0	[C]	Ni,Fe-hydrogenase III small subunit [Energy production and conversion]
COG0118	1	0	0	0	[E]	Imidazoleglycerol phosphate synthase glutamine amidotransferase subunit HisH [Amino acid transport and metabolism]
COG0159	1	0	0	0	[E]	Tryptophan synthase alpha chain [Amino acid transport and metabolism]
COG0512	0	1	0	0	[EH]	Anthranilate/para-aminobenzoate synthase component II []
COG0518	0	1	0	0	[F]	GMP synthase - Glutamine amidotransferase domain [Nucleotide transport and metabolism]
COG0279	0	1	0	0	[G]	Phosphoheptose isomerase [Carbohydrate transport and metabolism]
COG3958	1	0	0	0	[G]	Transketolase, C-terminal subunit [Carbohydrate transport and metabolism]
COG1257	0	1	0	0	[I]	Hydroxymethylglutaryl-CoA reductase [Lipid transport and metabolism]
COG1163	0	0	1	0	[J]	Ribosome-interacting GTPase 1 [Translation, ribosomal structure and biogenesis]
COG1841	0	1	0	0	[J]	Ribosomal protein L30/L7E [Translation, ribosomal structure and biogenesis]
COG1711	0	0	1	0	[L]	DNA replication initiation complex subunit, GINS family [Replication, recombination and repair]
COG0464	1	0	0	0	[MDT]	AAA+-type ATPase, SpoVK/Ycf46/Vps4 family []
COG2216	0	0	0	1	[P]	High-affinity K+ transport system, ATPase chain B [Inorganic ion transport and metabolism]
COG0287	0	1	0	0	[E]	Prephenate dehydrogenase [Amino acid transport and metabolism]
COG0462	0	1	0	0	[FE]	Phosphoribosylpyrophosphate synthetase []
COG0637	0	0	0	1	[GR]	Beta-phosphoglucomutase or related phosphatase, HAD superfamily []
COG0093	0	1	0	0	[J]	Ribosomal protein L14 [Translation, ribosomal structure and biogenesis]
COG2414	0	0	0	1	[C]	Aldehyde:ferredoxin oxidoreductase [Energy production and conversion]
COG1175	1	0	0	0	[G]	ABC-type sugar transport system, permease component [Carbohydrate transport and metabolism]
COG1884	0	0	0	1	[I]	Methylmalonyl-CoA mutase, N-terminal domain/subunit [Lipid transport and metabolism]
COG3398	0	0	0	1	[K]	Predicted transcriptional regulator, containsd two HTH domains [Transcription]
COG0300	0	1	0	0	[R]	Short-chain dehydrogenase [General function prediction only]
COG1300	0	0	0	1	[D]	Uncharacterized membrane protein SpoIIM, required for sporulation [Cell cycle control, cell division, chromosome partitioning]
COG0019	0	1	0	0	[E]	Diaminopimelate decarboxylase [Amino acid transport and metabolism]
COG0856	0	0	1	0	[F]	Orotate phosphoribosyltransferase homolog [Nucleotide transport and metabolism]
COG1839	0	0	1	0	[F]	Adenosine/AMP kinase [Nucleotide transport and metabolism]
COG3905	0	0	1	0	[K]	Predicted transcriptional regulator [Transcription]
COG1703	0	0	0	1	[O]	Putative periplasmic protein kinase ArgK or related GTPase of G3E family [Posttranslational modification, protein turnover, chaperones]
COG2452	0	0	0	1	[X]	Predicted site-specific integrase-resolvase [Mobilome: prophages, transposons]
COG1018	0	1	0	0	[C]	Ferredoxin-NADP reductase [Energy production and conversion]
COG0235	0	1	0	0	[G]	Ribulose-5-phosphate 4-epimerase/Fuculose-1-phosphate aldolase [Carbohydrate transport and metabolism]
COG3280	0	1	0	0	[G]	Maltooligosyltrehalose synthase [Carbohydrate transport and metabolism]
COG0043	0	1	0	0	[H]	3-polyprenyl-4-hydroxybenzoate decarboxylase [Coenzyme transport and metabolism]
COG1804	0	1	0	0	[I]	Crotonobetainyl-CoA:carnitine CoA-transferase CaiB and related acyl-CoA transferases [Lipid transport and metabolism]
COG2267	0	1	0	0	[I]	Lysophospholipase, alpha-beta hydrolase superfamily [Lipid transport and metabolism]
COG1439	0	1	0	0	[J]	rRNA maturation endonuclease Nob1 [Translation, ribosomal structure and biogenesis]
COG1111	0	0	0	1	[L]	ERCC4-related helicase [Replication, recombination and repair]
COG2270	0	0	0	1	[R]	MFS-type transporter involved in bile tolerance, Atg22 family [General function prediction only]
COG1343	0	0	0	1	[V]	CRISPR/Cas system-associated endoribonuclease Cas2 [Defense mechanisms]
COG0371	1	0	0	0	[C]	Glycerol dehydrogenase or related enzyme, iron-containing ADH family [Energy production and conversion]
COG4237	0	1	0	0	[C]	Hydrogenase-4 membrane subunit HyfE [Energy production and conversion]
COG0077	0	1	0	0	[E]	Prephenate dehydratase [Amino acid transport and metabolism]
COG0165	0	1	0	0	[E]	Argininosuccinate lyase [Amino acid transport and metabolism]
COG1506	0	0	0	1	[E]	Dipeptidyl aminopeptidase/acylaminoacyl peptidase [Amino acid transport and metabolism]
COG2355	0	0	0	1	[E]	Zn-dependent dipeptidase, microsomal dipeptidase homolog [Amino acid transport and metabolism]
COG0237	0	1	0	0	[H]	Dephospho-CoA kinase [Coenzyme transport and metabolism]
COG0561	0	1	0	0	[HR]	Hydroxymethylpyrimidine pyrophosphatase and other HAD family phosphatases []
COG0584	0	0	0	1	[I]	Glycerophosphoryl diester phosphodiesterase [Lipid transport and metabolism]
COG0200	0	1	0	0	[J]	Ribosomal protein L15 [Translation, ribosomal structure and biogenesis]
COG1383	1	0	0	0	[J]	Ribosomal protein S17E [Translation, ribosomal structure and biogenesis]
COG1471	0	1	0	0	[J]	Ribosomal protein S4E [Translation, ribosomal structure and biogenesis]
COG1617	0	1	0	0	[J]	tRNA threonylcarbamoyladenosine modification (KEOPS) complex, Cgi121 subunit [Translation, ribosomal structure and biogenesis]
COG1717	0	1	0	0	[J]	Ribosomal protein L32E [Translation, ribosomal structure and biogenesis]
COG2051	0	0	0	1	[J]	Ribosomal protein S27E [Translation, ribosomal structure and biogenesis]
COG2097	0	1	0	0	[J]	Ribosomal protein L31E [Translation, ribosomal structure and biogenesis]
COG1670	0	1	0	0	[JO]	Protein N-acetyltransferase, RimJ/RimL family []
COG2012	0	1	0	0	[K]	DNA-directed RNA polymerase, subunit H, RpoH/RPB5 [Transcription]
COG3620	0	0	0	1	[K]	Predicted transcriptional regulator with C-terminal CBS domains [Transcription]
COG1167	0	1	0	0	[KE]	DNA-binding transcriptional regulator, MocR family, contains an aminotransferase domain []
COG1091	0	1	0	0	[M]	dTDP-4-dehydrorhamnose reductase [Cell wall/membrane/envelope biogenesis]
COG2124	0	1	0	0	[QV]	Cytochrome P450 []
COG1628	0	0	0	1	[R]	Endonuclease V homolog, UPF0215 family [General function prediction only]
COG1741	0	0	0	1	[R]	Redox-sensitive bicupin YhaK, pirin superfamily [General function prediction only]
COG1837	0	1	0	0	[R]	Predicted RNA-binding protein YlqC, contains KH domain, UPF0109 family [General function prediction only]
COG0201	0	1	0	0	[U]	Preprotein translocase subunit SecY [Intracellular trafficking, secretion, and vesicular transport]
COG0627	0	1	0	0	[V]	S-formylglutathione hydrolase FrmB [Defense mechanisms]
COG1254	0	0	0	1	[C]	Acylphosphatase [Energy production and conversion]
COG0138	0	1	0	0	[F]	AICAR transformylase/IMP cyclohydrolase PurH [Nucleotide transport and metabolism]
COG0048	0	1	0	0	[J]	Ribosomal protein S12 [Translation, ribosomal structure and biogenesis]
COG0049	0	1	0	0	[J]	Ribosomal protein S7 [Translation, ribosomal structure and biogenesis]
COG0255	0	1	0	0	[J]	Ribosomal protein L29 [Translation, ribosomal structure and biogenesis]
COG0525	0	1	0	0	[J]	Valyl-tRNA synthetase [Translation, ribosomal structure and biogenesis]
COG1632	0	0	1	0	[J]	Ribosomal protein L15E [Translation, ribosomal structure and biogenesis]
COG0164	0	1	0	0	[L]	Ribonuclease HII [Replication, recombination and repair]
COG1331	0	0	0	1	[R]	Uncharacterized conserved protein YyaL, SSP411 family, contains thoiredoxin and six-hairpin glycosidase-like domains [General function prediction only]
COG1501	0	0	0	1	[G]	Alpha-glucosidase, glycosyl hydrolase family GH31 [Carbohydrate transport and metabolism]
COG3678	0	1	0	0	[O]	Periplasmic protein refolding chaperone Spy/CpxP family [Posttranslational modification, protein turnover, chaperones]
COG2206	0	0	0	1	[T]	HD-GYP domain, c-di-GMP phosphodiesterase class II (or its inactivated variant) [Signal transduction mechanisms]
COG1575	0	1	0	0	[H]	1,4-dihydroxy-2-naphthoate octaprenyltransferase [Coenzyme transport and metabolism]
COG3832	0	1	0	0	[S]	Uncharacterized conserved protein YndB, AHSA1/START domain [Function unknown]
COG0666	0	0	0	1	[T]	Ankyrin repeat [Signal transduction mechanisms]
COG2971	0	0	0	1	[G]	BadF-type ATPase, related to human N-acetylglucosamine kinase [Carbohydrate transport and metabolism]
COG1498	0	0	0	1	[J]	RNA processing factor Prp31, contains Nop domain [Translation, ribosomal structure and biogenesis]
COG1243	0	1	0	0	[KB]	Histone acetyltransferase, component of the RNA polymerase elongator complex []
COG4962	0	1	0	0	[UW]	Pilus assembly protein, ATPase of CpaF family []
COG0506	0	1	0	0	[E]	Proline dehydrogenase [Amino acid transport and metabolism]
COG1232	0	1	0	0	[H]	Protoporphyrinogen oxidase [Coenzyme transport and metabolism]
COG4670	0	0	0	1	[I]	Acyl CoA:acetate/3-ketoacid CoA transferase [Lipid transport and metabolism]
COG0050	0	1	0	0	[J]	Translation elongation factor EF-Tu, a GTPase [Translation, ribosomal structure and biogenesis]
COG0122	0	0	0	1	[L]	3-methyladenine DNA glycosylase/8-oxoguanine DNA glycosylase [Replication, recombination and repair]
COG4260	0	0	0	1	[O]	Membrane protease subunit, stomatin/prohibitin family, contains C-terminal Zn-ribbon domain [Posttranslational modification, protein turnover, chaperones]
COG0376	0	1	0	0	[P]	Catalase (peroxidase I) [Inorganic ion transport and metabolism]
COG1524	0	1	0	0	[R]	Predicted pyrophosphatase or phosphodiesterase, AlkP superfamily [General function prediction only]
COG1724	0	1	0	0	[R]	Predicted RNA binding protein YcfA, dsRBD-like fold, HicA-like mRNA interferase family [General function prediction only]
COG2304	0	0	0	1	[R]	Secreted protein containing bacterial Ig-like domain and vWFA domain [General function prediction only]
COG1361	0	1	0	0	[S]	Uncharacterized conserved protein [Function unknown]
COG5650	0	1	0	0	[S]	Uncharacterized membrane protein [Function unknown]
COG1145	0	1	0	0	[C]	Ferredoxin [Energy production and conversion]
COG4106	0	1	0	0	[C]	Trans-aconitate methyltransferase [Energy production and conversion]
COG0405	0	1	0	0	[E]	Gamma-glutamyltranspeptidase [Amino acid transport and metabolism]
COG1980	0	1	0	0	[G]	Archaeal fructose 1,6-bisphosphatase [Carbohydrate transport and metabolism]
COG1010	0	1	0	0	[H]	Precorrin-3B methylase [Coenzyme transport and metabolism]
COG1648	0	1	0	0	[H]	Siroheme synthase (precorrin-2 oxidase/ferrochelatase domain) [Coenzyme transport and metabolism]
COG1608	0	1	0	0	[I]	Isopentenyl phosphate kinase [Lipid transport and metabolism]
COG1245	0	1	0	0	[J]	Translation initiation factor RLI1, contains Fe-S and AAA+ ATPase domains [Translation, ribosomal structure and biogenesis]
COG2167	0	0	0	1	[J]	Ribosomal protein L39E [Translation, ribosomal structure and biogenesis]
COG1112	0	0	0	1	[L]	Superfamily I DNA and/or RNA helicase [Replication, recombination and repair]
COG1697	0	1	0	0	[L]	DNA topoisomerase VI, subunit A [Replication, recombination and repair]
COG0641	0	0	0	1	[O]	Sulfatase maturation enzyme AslB, radical SAM superfamily [Posttranslational modification, protein turnover, chaperones]
COG0793	0	1	0	0	[O]	C-terminal processing protease CtpA/Prc, contains a PDZ domain [Posttranslational modification, protein turnover, chaperones]
COG1975	0	1	0	0	[O]	Xanthine and CO dehydrogenase maturation factor, XdhC/CoxF family [Posttranslational modification, protein turnover, chaperones]
COG1999	0	1	0	0	[O]	Cytochrome oxidase Cu insertion factor, SCO1/SenC/PrrC family [Posttranslational modification, protein turnover, chaperones]
COG3885	0	0	0	1	[Q]	Aromatic ring-opening dioxygenase, LigB subunit [Secondary metabolites biosynthesis, transport and catabolism]
COG0693	0	1	0	0	[R]	Putative intracellular protease/amidase [General function prediction only]
COG2159	0	0	0	1	[R]	Predicted metal-dependent hydrolase, TIM-barrel fold [General function prediction only]
COG3173	0	0	0	1	[R]	Predicted kinase, aminoglycoside phosphotransferase (APT) family [General function prediction only]
COG3368	0	0	0	1	[R]	Predicted permease [General function prediction only]
COG5592	0	0	0	1	[R]	Hemerythrin superfamily protein [General function prediction only]
COG1721	0	1	0	0	[S]	Uncharacterized conserved protein, DUF58 family, contains vWF domain [Function unknown]
COG1888	0	0	0	1	[S]	Uncharacterized protein [Function unknown]
COG2013	0	0	0	1	[S]	Uncharacterized conserved protein, AIM24 family [Function unknown]
COG2808	0	0	0	1	[T]	Predicted FMN-binding regulatory protein PaiB [Signal transduction mechanisms]
COG1203	0	0	0	1	[V]	CRISPR/Cas system-associated endonuclease/helicase Cas3 [Defense mechanisms]
COG0134	0	1	0	0	[E]	Indole-3-glycerol phosphate synthase [Amino acid transport and metabolism]
COG0135	0	1	0	0	[E]	Phosphoribosylanthranilate isomerase [Amino acid transport and metabolism]
COG0579	0	0	0	1	[G]	L-2-hydroxyglutarate oxidase LhgO [Carbohydrate transport and metabolism]
COG3386	0	0	0	1	[G]	Sugar lactone lactonase YvrE [Carbohydrate transport and metabolism]
COG1812	0	1	0	0	[H]	Archaeal S-adenosylmethionine synthetase [Coenzyme transport and metabolism]
COG0442	0	1	0	0	[J]	Prolyl-tRNA synthetase [Translation, ribosomal structure and biogenesis]
COG1460	0	0	0	1	[K]	DNA-directed RNA polymerase, subunit F [Transcription]
COG0708	0	1	0	0	[L]	Exonuclease III [Replication, recombination and repair]
COG1180	0	1	0	0	[O]	Pyruvate-formate lyase-activating enzyme [Posttranslational modification, protein turnover, chaperones]
COG1899	0	1	0	0	[OJ]	Deoxyhypusine synthase []
COG1881	0	1	0	0	[R]	Uncharacterized conserved protein, phosphatidylethanolamine-binding protein (PEBP) family [General function prediction only]
COG3631	0	0	0	1	[R]	Ketosteroid isomerase-related protein [General function prediction only]
COG1415	0	0	0	1	[S]	Uncharacterized protein [Function unknown]
COG2835	0	1	0	0	[S]	Uncharacterized conserved protein YbaR, Trm112 family [Function unknown]
COG1357	0	1	0	0	[S]	Uncharacterized protein YjbI, contains pentapeptide repeats [Function unknown]
COG1715	0	0	0	1	[V]	Restriction endonuclease Mrr [Defense mechanisms]
COG3395	0	1	0	0	[S]	Uncharacterized conserved protein YgbK, DUF1537 family [Function unknown]
COG2856	0	1	0	0	[E]	Zn-dependent peptidase ImmA, M78 family [Amino acid transport and metabolism]
COG0146	0	0	0	1	[EQ]	N-methylhydantoinase B/oxoprolinase/acetone carboxylase, alpha subunit []
COG1387	0	1	0	0	[ER]	Histidinol phosphatase or related hydrolase of the PHP family []
COG0471	0	1	0	0	[G]	Di- and tricarboxylate transporter [Carbohydrate transport and metabolism]
COG0314	0	1	0	0	[H]	Molybdopterin synthase catalytic subunit [Coenzyme transport and metabolism]
COG2242	0	0	0	1	[H]	Precorrin-6B methylase 2 [Coenzyme transport and metabolism]
COG3177	0	0	0	1	[K]	Fic family protein [Transcription]
COG3355	0	0	0	1	[K]	Predicted transcriptional regulator [Transcription]
COG3432	0	0	0	1	[K]	Predicted transcriptional regulator [Transcription]
COG0415	0	1	0	0	[L]	Deoxyribodipyrimidine photolyase [Replication, recombination and repair]
COG1266	0	1	0	0	[O]	Membrane protease YdiL, CAAX protease family [Posttranslational modification, protein turnover, chaperones]
COG0490	0	0	0	1	[P]	K+/H+ antiporter YhaU, regulatory subunit KhtT [Inorganic ion transport and metabolism]
COG1451	0	1	0	0	[R]	Predicted metal-dependent hydrolase [General function prediction only]
COG2263	0	0	0	1	[R]	Predicted RNA methylase [General function prediction only]
COG3379	0	0	0	1	[R]	Predicted phosphohydrolase or phosphomutase, AlkP superfamily [General function prediction only]
COG3383	0	0	0	1	[R]	Predicted molibdopterin-dependent oxidoreductase YjgC [General function prediction only]
COG0342	0	1	0	0	[U]	Preprotein translocase subunit SecD [Intracellular trafficking, secretion, and vesicular transport]
COG5444	0	0	0	1	[V]	Predicted ribonuclease, toxin component of the YeeF-YezG toxin-antitoxin module [Defense mechanisms]
COG0431	0	1	0	0	[C]	NAD(P)H-dependent FMN reductase [Energy production and conversion]
COG2041	0	0	0	1	[C]	Periplasmic DMSO/TMAO reductase YedYZ, molybdopterin-dependent catalytic subunit [Energy production and conversion]
COG0139	0	1	0	0	[E]	Phosphoribosyl-AMP cyclohydrolase [Amino acid transport and metabolism]
COG0351	0	1	0	0	[H]	Hydroxymethylpyrimidine/phosphomethylpyrimidine kinase [Coenzyme transport and metabolism]
COG1011	0	0	0	1	[H]	FMN phosphatase YigB, HAD superfamily [Coenzyme transport and metabolism]
COG0199	0	1	0	0	[J]	Ribosomal protein S14 [Translation, ribosomal structure and biogenesis]
COG1384	0	1	0	0	[J]	Lysyl-tRNA synthetase, class I [Translation, ribosomal structure and biogenesis]
COG0270	0	1	0	0	[L]	Site-specific DNA-cytosine methylase [Replication, recombination and repair]
COG0496	0	1	0	0	[L]	Broad specificity polyphosphatase and 5'/3'-nucleotidase SurE [Replication, recombination and repair]
COG0827	0	0	0	1	[L]	Adenine-specific DNA methylase [Replication, recombination and repair]
COG1089	0	1	0	0	[M]	GDP-D-mannose dehydratase [Cell wall/membrane/envelope biogenesis]
COG0229	0	1	0	0	[O]	Peptide methionine sulfoxide reductase MsrB [Posttranslational modification, protein turnover, chaperones]
COG3389	0	0	0	1	[O]	Presenilin-like membrane protease, A22 family [Posttranslational modification, protein turnover, chaperones]
COG1938	0	0	0	1	[R]	Predicted ATP-dependent carboligase, ATP-grasp superfamily [General function prediction only]
COG2391	0	1	0	0	[R]	Uncharacterized membrane protein YedE/YeeE, contains two sulfur transport domains [General function prediction only]
COG4818	0	0	0	1	[S]	Uncharacterized membrane protein [Function unknown]
COG3378	0	1	0	0	[X]	Phage- or plasmid-associated DNA primase [Mobilome: prophages, transposons]
COG4733	0	0	0	1	[X]	Phage-related protein, tail component [Mobilome: prophages, transposons]
COG1139	0	0	0	1	[C]	L-lactate utilization protein LutB, contains a ferredoxin-type domain [Energy production and conversion]
COG0175	0	1	0	0	[EH]	3'-phosphoadenosine 5'-phosphosulfate sulfotransferase (PAPS reductase)/FAD synthetase or related enzyme []
COG0580	0	0	0	1	[G]	Glycerol uptake facilitator and related aquaporins (Major Intrinsic Protein Family) [Carbohydrate transport and metabolism]
COG1072	0	1	0	0	[H]	Panthothenate kinase [Coenzyme transport and metabolism]
COG2865	0	0	0	1	[K]	Predicted transcriptional regulator, contains HTH domain [Transcription]
COG1681	0	0	0	1	[N]	Archaellin (archaeal flagellin) [Cell motility]
COG2518	0	1	0	0	[O]	Protein-L-isoaspartate O-methyltransferase [Posttranslational modification, protein turnover, chaperones]
COG0715	0	0	0	1	[P]	ABC-type nitrate/sulfonate/bicarbonate transport system, periplasmic component [Inorganic ion transport and metabolism]
COG3473	0	0	0	1	[Q]	Maleate cis-trans isomerase [Secondary metabolites biosynthesis, transport and catabolism]
COG1106	0	0	0	1	[R]	ATPase/GTPase, AAA15 family [General function prediction only]
COG2425	0	0	0	1	[S]	Uncharacterized protein, contains a von Willebrand factor type A (vWA) domain [Function unknown]
COG3467	0	0	0	1	[V]	Nitroimidazol reductase NimA or a related FMN-containing flavoprotein, pyridoxamine 5'-phosphate oxidase superfamily [Defense mechanisms]
COG4342	0	0	0	1	[X]	Intergrase/Recombinase [Mobilome: prophages, transposons]
COG0136	0	1	0	0	[E]	Aspartate-semialdehyde dehydrogenase [Amino acid transport and metabolism]
COG3340	0	0	0	1	[E]	Peptidase E [Amino acid transport and metabolism]
COG3643	0	0	0	1	[E]	Glutamate formiminotransferase [Amino acid transport and metabolism]
COG0746	0	0	0	1	[H]	Molybdopterin-guanine dinucleotide biosynthesis protein A [Coenzyme transport and metabolism]
COG0539	0	1	0	0	[J]	Ribosomal protein S1 [Translation, ribosomal structure and biogenesis]
COG1305	0	0	0	1	[O]	Transglutaminase-like enzyme, putative cysteine protease [Posttranslational modification, protein turnover, chaperones]
COG1585	0	0	0	1	[O]	Membrane protein implicated in regulation of membrane protease activity [Posttranslational modification, protein turnover, chaperones]
COG1416	0	0	0	1	[P]	Intracellular sulfur oxidation protein, DsrE/DsrF family [Inorganic ion transport and metabolism]
COG1574	0	0	0	1	[R]	Predicted amidohydrolase YtcJ [General function prediction only]
COG2353	0	1	0	0	[R]	Polyisoprenoid-binding periplasmic protein YceI [General function prediction only]
COG4272	0	0	0	1	[S]	Uncharacterized membrane protein [Function unknown]
COG4519	0	1	0	0	[S]	Uncharacterized protein [Function unknown]
COG2337	0	0	0	1	[V]	mRNA-degrading endonuclease, toxin component of the MazEF toxin-antitoxin module [Defense mechanisms]
COG3342	0	0	0	1	[R]	Uncharacterized conserved protein, Ntn-hydrolase superfamily [General function prediction only]
COG0208	0	1	0	0	[F]	Ribonucleotide reductase beta subunit, ferritin-like domain [Nucleotide transport and metabolism]
COG1414	0	1	0	0	[K]	DNA-binding transcriptional regulator, IclR family [Transcription]
COG0389	0	0	0	1	[L]	Nucleotidyltransferase/DNA polymerase involved in DNA repair [Replication, recombination and repair]
COG1397	0	0	0	1	[O]	ADP-ribosylglycohydrolase [Posttranslational modification, protein turnover, chaperones]
COG2128	0	1	0	0	[P]	Alkylhydroperoxidase family enzyme, contains CxxC motif [Inorganic ion transport and metabolism]
COG0613	0	1	0	0	[R]	Predicted metal-dependent phosphoesterase TrpH, contains PHP domain [General function prediction only]
COG4249	0	0	0	1	[R]	Uncharacterized protein, contains caspase domain [General function prediction only]
COG2445	0	0	0	1	[S]	Uncharacterized conserved protein YutE, UPF0331/DUF86 family [Function unknown]
COG5483	0	0	0	1	[S]	Uncharacterized conserved protein, DUF488 family [Function unknown]
