# Supplementary material for: How Microbes Shape Their Communities? A Microbial Community Model Based on Functional Genes
Source: Genomics Proteomics Bioinformatics. 2019 Apr 23;17(1):91–105. doi: 10.1016/j.gpb.2018.09.003 (PMC6521236; doi:10.1016/j.gpb.2018.09.003)
Supplement: Supplementary Table S5 [file mmc5.xlsx]

## Sheet: Sheet2
Table S5 Probability of each COG in the CSS gene set in human gut microbiota samples
Note: The number in column 2 represents whether the corresponding COG in the DEG. The value 1 means "Yes" and 0 means "No". The number in column 4 to 57 shows the probability of COG in the CSS gene set. COG, clusters of orthologous groups; CSS, community structure shaping; DEG, database of essential genes; COMO, comorbidity; CON, health control; DEP, depression; IBS, irritable bowel syndrome.
COG number	DEG	COG category	Function	COMO_135	COMO_142	COMO_157	COMO_158	COMO_161	COMO_174	COMO_175	COMO_56	COMO_79	COMO_80	COMO_89	COMO_96	CON_102	CON_103	CON_105	CON_107	CON_110	CON_114	CON_119	CON_120	CON_121	CON_123	CON_38	CON_58	CON_64	CON_69	CON_71	DEP_115	DEP_118	DEP_130	DEP_176	DEP_77	DEP_84	IBS_101	IBS_128	IBS_160	IBS_169	IBS_22	IBS_25	IBS_34	IBS_36	IBS_37	IBS_41	IBS_42	IBS_45	IBS_46
COG0001	1	[H]	Glutamate-1-semialdehyde aminotransferase [Coenzyme transport and metabolism]	0	0	0.56	0.54	0	0	0	0	0.04	0.26	0	0.52	0	0.02	0	0	0	0.44	0.2	0.54	0.46	0	0.02	0.02	0.02	0	0.02	0.06	0	0	0.24	0	0	0.06	0.04	0.26	0	0.02	0	0.06	0	0.06	0.06	0	0	0
COG0002	1	[E]	N-acetyl-gamma-glutamylphosphate reductase [Amino acid transport and metabolism]	0	0	0	0	0	0	0	0	0	0	0	0	0	0	0	0	0	0	0	0	0	0	0	0	0	0	0	0	0	0	0	0	0	0	0	0	0	0	0.02	0	0	0	0	0	0	0
COG0003	1	[P]	Anion-transporting ATPase, ArsA/GET3 family [Inorganic ion transport and metabolism]	0.02	0.72	1	0.12	0.28	0	0	0	0	0.28	0.24	0.66	0.12	0.02	0.36	0.02	0.16	0.74	0.24	0.38	0.3	0.02	0	0.86	0.48	0	0.12	0.46	0	0.82	0.42	0.12	0.18	0.68	0	0.4	0.12	0	0.98	0.96	0.06	0.66	0	0.34	0.68	0
COG0004	0	[P]	Ammonia channel protein AmtB [Inorganic ion transport and metabolism]	0	0	0	0	0	0	0	0	0	0	0	0	0	0	0	0	0	0	0	0	0	0	0	0	0	0	0	0	0	0	0	0	0	0	0.26	0	0	0	0	0	0	0	0	0	0	0
COG0005	0	[F]	Purine nucleoside phosphorylase [Nucleotide transport and metabolism]	0	0	0	0	0	0	0	0	0	0	0	0	0	0	0	0	0	0	0	0	0	0	0	0	0	0	0	0	0	0	0	0	0	0	0.24	0	0	0	0	0	0	0	0	0	0	0
COG0006	1	[E]	Xaa-Pro aminopeptidase [Amino acid transport and metabolism]	0.32	0.02	0.02	0.02	0.04	0.02	0	0.46	0.94	0.1	0.36	0.18	0.26	0.02	0.04	0	0	0.4	0	0.86	0.54	0.1	0	0.44	0.08	1	0.38	0	0.22	0	0.54	0	0.16	0.44	0.8	0.86	0.1	0	0.24	0.72	0.68	0.56	0.96	0.36	0.06	0.28
COG0007	1	[H]	Uroporphyrinogen-III methylase (siroheme synthase) [Coenzyme transport and metabolism]	0	0	0.46	0.42	0	0	0	0	0	0.02	0	0.54	0	0	0.04	0.08	0.1	0.08	0.08	0	0.54	0.5	0	0	0.22	0.32	0	0.32	0	0.16	0	0	0.38	0	0.04	0	0.02	0.18	0.22	0	0.12	0	0.64	0	0.1	0
COG0008	1	[J]	Glutamyl- or glutaminyl-tRNA synthetase [Translation, ribosomal structure and biogenesis]	0.96	1	0.26	0.62	0.28	0.9	0	0.34	0.8	0.04	0.94	0.86	0.98	0.32	0.1	0	0.26	0.52	0.12	0.64	0.42	0.42	0.06	0.52	0.2	1	0.62	0.08	0.56	0.02	0.94	0.04	0.24	1	0.44	1	0.56	0.12	0.62	0.48	0.52	0.58	0.98	0.34	0.5	0.42
COG0009	1	[J]	tRNA A37 threonylcarbamoyladenosine synthetase subunit TsaC/SUA5/YrdC [Translation, ribosomal structure and biogenesis]	0	0.38	0.5	0	0.04	0.1	0	0.84	0	0.26	0.12	0.26	0.04	0	0.02	0	0	0.36	0	0.04	0.02	0.4	0	0.86	0.74	0.56	0.14	0	0.9	0	0.4	0	0.18	0	0.18	0.66	0.02	0.2	0.82	0.78	0.22	0.98	0.86	0.5	0.34	0.08
COG0010	1	[E]	Arginase family enzyme [Amino acid transport and metabolism]	0	0	0	0	0	0	0	0	0	0	0	0	0	0	0	0	0	0	0	0	0	0	0	0	0	0	0	0	0	0	0	0	0	0.06	0.26	0	0	0	0	0	0	0	0	0	0	0
COG0011	0	[S]	Uncharacterized conserved protein YqgV, UPF0045/DUF77 family [Function unknown]	0	0.86	0.96	0	0.2	0.42	0	0.28	0.08	0.22	0.16	0.92	0.04	0.02	0.06	0.02	0	0.6	0.06	0.5	0	0.44	0	0.54	0.9	0.68	0.1	0.12	0.04	0.54	0.3	0.1	0.52	0.78	0.26	0.42	0	0	0.48	0.52	0.82	1	0.66	0.38	0.12	0
COG0012	1	[J]	Ribosome-binding ATPase YchF, GTP1/OBG family [Translation, ribosomal structure and biogenesis]	0	0.04	0.22	0	0	0	0	0.02	0.02	0	0	0.84	0	0	0	0	0	0.12	0	0	0	0	0	0.28	0.18	0	0	0	0.04	0	0	0	0	0	0.12	0	0	0	0.92	0.36	0	0.16	0	0	0	0
COG0013	1	[J]	Alanyl-tRNA synthetase [Translation, ribosomal structure and biogenesis]	0.8	0.94	0.84	0.78	0.02	0.24	0	0.24	0.92	0.82	0.84	0.9	0.96	0.02	0	0.08	0	0.98	0.3	0.36	0.14	0.46	0	0.4	0.9	0.92	0.24	0.46	0.24	0	0.8	0.28	0.22	1	0.42	0.92	0.42	0.06	1	0.96	0.36	0.2	0.72	0.12	1	0.02
COG0014	1	[E]	Gamma-glutamyl phosphate reductase [Amino acid transport and metabolism]	0	0	0	0	0	0	0	0	0	0	0	0	0	0	0	0	0	0	0	0	0	0	0	0	0	0	0	0	0	0	0	0	0	0	0	0	0	0	0	0	0	0	0	0	0	0
COG0015	1	[F]	Adenylosuccinate lyase [Nucleotide transport and metabolism]	0	0.06	0.34	0	0	0	0	0	0	0.02	0	0.82	0	0	0	0	0	0.18	0	0	0	0	0	0.3	0.22	0.02	0	0	0.04	0	0	0	0	0	0	0	0	0	0.68	0.18	0	0.08	0.02	0.04	0.16	0
COG0016	1	[J]	Phenylalanyl-tRNA synthetase alpha subunit [Translation, ribosomal structure and biogenesis]	0.02	0.34	0.28	0	0	0	0	0.44	0.04	0	0.24	0.88	0	0	0	0	0	0.4	0	0	0	0.08	0	0.58	0.4	0.16	0.04	0	0.44	0	0.22	0	0.04	0	0.26	0.12	0	0	0.56	0.84	0.16	0.94	0.16	0	0.02	0
COG0017	1	[J]	Aspartyl/asparaginyl-tRNA synthetase [Translation, ribosomal structure and biogenesis]	0.26	0.86	0	0.02	0	0.32	0	0	0.4	0.2	0.16	0.9	0.34	0	0	0.04	0	0.36	0.02	0	0.02	0.62	0	0.04	0.34	0	0	0	0.56	0	0.64	0.02	0.42	0	0.56	0.96	0	0.14	0.06	0.28	0.48	0	0.3	0.1	0.52	0
COG0018	1	[J]	Arginyl-tRNA synthetase [Translation, ribosomal structure and biogenesis]	0	0	0.56	0	0	0	0	0.08	0	0.02	0	0.86	0	0.02	0	0	0	0.3	0	0	0	0	0	0.48	0.34	0.04	0.02	0	0.02	0	0	0	0	0	0.04	0	0	0	0.98	0.66	0	0.28	0	0.02	0.18	0.02
COG0019	1	[E]	Diaminopimelate decarboxylase [Amino acid transport and metabolism]	0	0.5	0	0.06	0	0	0	0	0	0.5	0	0.02	0.1	0.02	0.02	0	0	0.04	0	0.56	0.18	0.06	0	0	0	1	0	0.1	0.4	0	0	0	0	0.26	0.26	0	0.12	0	0.06	0	0.32	0	1	0	0.08	0.24
COG0020	1	[I]	Undecaprenyl pyrophosphate synthase [Lipid transport and metabolism]	0	0	0	0	0	0	0	0	0	0	0	0	0	0	0	0	0	0	0	0	0	0	0	0	0	0	0	0	0	0	0	0	0	0.02	0.02	0	0	0	0	0	0	0	0.04	0	0	0
COG0021	1	[G]	Transketolase [Carbohydrate transport and metabolism]	0	0	0	0	0	0	0	0.02	0	0	0	0	0	0.02	0	0	0	0.02	0	0	0	0	0	0	0	0	0.04	0	0	0	0	0	0	0	0.26	0	0	0	0.42	0	0	0	0	0	0	0.02
COG0022	1	[C]	Pyruvate/2-oxoglutarate/acetoin dehydrogenase complex, dehydrogenase (E1) component [Energy production and conversion]	0	0	0	0	0	0	0	0	0.06	0	0	0.02	0	0	0.04	0	0	0	0	0	0.06	0	0	0	0	0.32	0	0	0	0	0	0.42	0	0	0.12	0	0	0	0	0	0	0	0.32	0	0	0
COG0023	1	[J]	Translation initiation factor 1 (eIF-1/SUI1) [Translation, ribosomal structure and biogenesis]	0	0	0	0	0	0	0	0.02	0	0	0	0	0	0	0	0	0	0	0	0	0	0	0	0	0	0.12	0	0	0	0	0	0	0	0	0.02	0	0	0	0.3	0	0	0	0.66	0	0	0
COG0024	1	[J]	Methionine aminopeptidase [Translation, ribosomal structure and biogenesis]	0.16	0	0.52	0	0	0.4	0	0.46	0.24	0	0.22	0.54	0.02	0	0	0.04	0	0.4	0	0	0.04	0.42	0	0.48	0.44	0.44	0.06	0	0.34	0	0.3	0	0.1	0.06	0.36	0.3	0	0.02	0.52	0.84	0.48	0.7	0.34	0	0	0
COG0025	0	[P]	NhaP-type Na+/H+ or K+/H+ antiporter [Inorganic ion transport and metabolism]	0	0	0.22	0.4	0	0	0	0	0	0	0	0.42	0	0	0.02	0.26	0	0.56	0.44	0	0.38	0.5	0	0	0	0.32	0	0.44	0	0.22	0	0	0.5	0	0.04	0	0.16	0.46	0	0	0.38	0	0.62	0	0	0
COG0026	1	[F]	Phosphoribosylaminoimidazole carboxylase (NCAIR synthetase) [Nucleotide transport and metabolism]	0.02	0.74	0.02	0.04	0.08	0.9	0	0.56	0.52	0	0.46	0.82	0.26	0.02	0.46	0	0.08	0	0.1	0.52	0.54	0.34	0	0.92	0	1	0.22	0	0.88	0	0.6	0	0.38	0.68	0	0.84	0.02	0.02	0.38	0.4	0.86	1	1	0.06	0	0.08
COG0027	0	[F]	Formate-dependent phosphoribosylglycinamide formyltransferase (GAR transformylase) [Nucleotide transport and metabolism]	0	0	0	0	0	0	0	0	0	0	0	0	0	0	0	0	0	0	0	0	0	0	0	0	0	0	0	0	0	0	0	0	0	0	0.2	0	0	0	0	0	0	0	0.16	0	0	0
COG0028	1	[EH]	Acetolactate synthase large subunit or other thiamine pyrophosphate-requiring enzyme []	0	0	0	0	0	0	0	0	0	0	0	0	0	0	0	0	0	0.36	0	0.04	0.1	0	0	0	0.18	0.32	0	0	0.58	0	0	0	0	0.26	0.3	0	0	0	0.1	0.02	0	0	0.42	0	0.48	0.04
COG0029	1	[H]	Aspartate oxidase [Coenzyme transport and metabolism]	0	0	0.08	0	0	0	0	0	0	0	0	0	0	0.02	0	0	0	0.06	0	0.1	0.2	0	0	0.1	0.08	0	0.06	0	0.04	0	0	0	0	0.16	0	0	0	0	0.6	0.18	0	0.08	0.14	0	0	0
COG0030	1	[J]	16S rRNA A1518 and A1519 N6-dimethyltransferase RsmA/KsgA/DIM1 (may also have DNA glycosylase/AP lyase activity) [Translation, ribosomal structure and biogenesis]	0	0	0.26	0	0	0	0	0.02	0	0	0	0.84	0	0	0	0	0	0.12	0	0	0	0	0	0.3	0.22	0	0	0	0.08	0	0	0	0	0	0.06	0	0	0	0.5	0.42	0	0.18	0	0	0	0
COG0031	1	[E]	Cysteine synthase [Amino acid transport and metabolism]	0	0.32	0.36	0	0	0	0	0.52	0	0.18	0.1	0.96	0.04	0	0	0	0	0.08	0	0	0	0.04	0	0.62	0.38	0.02	0	0	0.52	0	0.22	0	0.06	0	0.24	0.32	0	0.02	0.92	0.58	0.02	0.64	0.12	0.36	0.5	0.04
COG0033	1	[G]	Phosphoglucomutase [Carbohydrate transport and metabolism]	0	0.266667	0.63	0	0.03	0.00666667	0	0.09	0.00666667	0.02	0.0866667	0.46	0	0.0133333	0.00666667	0	0	0.326667	0.00666667	0.293333	0.05	0.0133333	0	0.88	0.493333	0.453333	0.13	0	0.04	0.126667	0.03	0	0.0333333	0.28	0.186667	0.29	0	0	1	0.89	0.346667	0.67	0.226667	0.00666667	0.113333	0
COG0034	1	[F]	Glutamine phosphoribosylpyrophosphate amidotransferase [Nucleotide transport and metabolism]	0	0	0.46	0	0.06	0.14	0	0.46	0.06	0	0.12	0	0.04	0	0	0	0	0.48	0	0	0.02	0.32	0	0.94	0.42	0.28	0.04	0	0.44	0	0.36	0	0.08	0.36	0.6	0.22	0	0.04	0.94	0.76	0.06	0.48	0.56	0	0.14	0.38
COG0035	0	[F]	Uracil phosphoribosyltransferase [Nucleotide transport and metabolism]	0	0	0	0	0	0	0	0	0	0	0	0	0	0	0	0	0	0	0	0.06	0	0	0	0	0	0.14	0	0.04	0	0	0	0	0	0	0	0	0	0	0	0	0	0	0.3	0	0	0
COG0036	1	[G]	Pentose-5-phosphate-3-epimerase [Carbohydrate transport and metabolism]	0	0	0.12	0	0	0	0	0.02	0	0	0	0.88	0	0	0	0	0	0.04	0	0	0	0	0	0	0.04	0	0	0	0.04	0	0	0	0	0	0	0	0	0	0.14	0.24	0	0.06	0.02	0.02	0.02	0
COG0037	1	[J]	tRNA(Ile)-lysidine synthase TilS/MesJ [Translation, ribosomal structure and biogenesis]	0.32	0.88	0.02	0.02	0.04	0.26	0	0	0.58	0.02	0.36	0.52	0.02	0.02	0	0	0	0	0	0.2	0.08	0.1	0	0	0	1	0.06	0	0	0.02	0.12	0	0.02	0.28	0.68	0.34	0	0	0.06	0.1	0.62	0	0.94	0	0.1	0
COG0038	1	[P]	H+/Cl- antiporter ClcA [Inorganic ion transport and metabolism]	0	0	0	0	0	0	0	0.18	0	0	0	0	0	0	0	0	0	0.04	0	0	0	0	0	0.44	0.28	0	0	0	0.24	0	0	0	0	0	0.02	0	0	0	0.52	0.48	0	0.38	0.02	0	0	0
COG0039	1	[C]	Malate/lactate dehydrogenase [Energy production and conversion]	0.12	0.78	0.88	0	0.02	0.38	0	0.12	0.72	0.64	0.28	0.52	0.34	0.04	0	0	0	0.78	0.08	0.34	0.4	0.58	0	0.68	0.28	0	0.32	0.02	0.04	0	0.68	0.08	0.02	0.48	0.44	0.74	0.04	0	1	0.96	0.38	0.52	0.66	0.7	0.48	0.48
COG0040	1	[E]	ATP phosphoribosyltransferase [Amino acid transport and metabolism]	0	0	0	0	0	0	0	0.02	0	0	0	0.02	0	0	0	0	0	0	0	0.1	0	0	0	0.02	0	0	0	0	0	0	0	0	0	0.04	0	0	0	0	0.44	0	0	0.02	0.02	0	0	0
COG0041	1	[F]	Phosphoribosylcarboxyaminoimidazole (NCAIR) mutase [Nucleotide transport and metabolism]	0	0	1	0	0	0.42	0	0.84	0	0.24	0	0	0	0	0	0.04	0	0.54	0	0	0	0.32	0	1	0.94	0	0.2	0	0.62	0	0.18	0.1	0.14	0.14	0	0.18	0	0	1	0.96	0.32	1	0.3	0.52	0.78	0.1
COG0042	0	[J]	tRNA-dihydrouridine synthase [Translation, ribosomal structure and biogenesis]	0	0.04	0.02	0	0	0	0	0	0.02	0	0	0.36	0	0	0	0	0	0.3	0	0	0	0	0	0	0	0.1	0	0	0	0	0	0	0	0.04	0.24	0	0	0	0	0	0.04	0.14	0.12	0	0.02	0
COG0043	1	[H]	3-polyprenyl-4-hydroxybenzoate decarboxylase [Coenzyme transport and metabolism]	0.02	1	0.98	0.04	0.26	0.24	0	0.28	0.18	0.62	0.16	0.5	0.26	0.02	0.78	0	0.36	0.88	0.34	1	0.54	0.66	0	0.94	0.86	1	0.38	0.16	0.6	0.56	0.88	0.46	0.66	1	0.7	0.54	0.32	0	0.94	1	0.74	0.88	1	0.66	0.86	0
COG0044	1	[F]	Dihydroorotase or related cyclic amidohydrolase [Nucleotide transport and metabolism]	0	0	0.6	0	0	0	0	0.02	0	0	0	0.24	0	0	0	0	0	0.08	0	0	0	0	0	0.38	0.32	0	0.02	0	0.2	0	0	0	0	0.04	0.26	0	0	0	0.96	0.44	0	0.26	0.02	0	0	0
COG0045	1	[C]	Succinyl-CoA synthetase, beta subunit [Energy production and conversion]	0	0	0	0	0	0	0	0	0	0	0	0	0	0	0	0	0	0	0	0	0.54	0	0	0	0	0.32	0	0	0	0	0	0	0	0.02	0.26	0	0	0	0	0	0	0	0.36	0	0	0
COG0046	1	[F]	Phosphoribosylformylglycinamidine (FGAM) synthase, synthetase domain [Nucleotide transport and metabolism]	0.4	0.5	0.4	0.02	0.02	0.24	0	0.96	0.56	0.02	0.36	0.84	0.48	0	0	0.04	0	0.08	0	0	0.12	0.16	0	0.6	0.4	0.32	0.14	0	0.7	0	0.78	0	0.02	0.28	0.1	0.88	0.08	0.02	1	0.72	0.36	0.66	0.4	0.44	0.62	0.56
COG0047	1	[F]	Phosphoribosylformylglycinamidine (FGAM) synthase, glutamine amidotransferase domain [Nucleotide transport and metabolism]	0.08	0.24	0.129545	0.27	0.130909	0.13	0.27	0.150455	0.14	0.14	0.07	0.136364	0.144545	0.19	0.25	0.025	0.133636	0.27	0.18	0.26	0.130909	0.125	0.11	0.146364	0.105	0.08	0.143182	0.24	0.085	0.19	0.128182	0.166364	0.115	0.34	0.065	0.153182	0.21	0.06	0.254091	0.156364	0.135	0.139091	0.08	0.19	0.24	0.38
COG0048	1	[J]	Ribosomal protein S12 [Translation, ribosomal structure and biogenesis]	0	0.2	0.32	0	0	0.3	0	0	0	0.06	0.08	1	0.02	0	0	0	0	0.38	0	0	0	0	0	0	0.02	0.02	0.04	0	0	0	0.28	0	0.02	0	0.26	0.18	0	0	0.9	0.32	0.08	0.04	0.24	0.04	0	0
COG0049	1	[J]	Ribosomal protein S7 [Translation, ribosomal structure and biogenesis]	0	0.12	0.42	0	0.02	0.1	0	0.22	0.04	0.18	0.18	0.38	0	0	0.04	0.02	0	0.54	0	0.12	0.02	0	0	0.66	0.52	0.9	0.12	0.02	0.36	0.56	0	0.02	0.02	0	0.26	0.08	0	0	0.5	0.78	0.12	0.52	0.96	0.36	0.64	0.04
COG0050	1	[J]	Translation elongation factor EF-Tu, a GTPase [Translation, ribosomal structure and biogenesis]	0.94	0.98	0.3	0.32	0.2	0.82	0	0.02	0.8	0.38	0.9	0.86	0.96	0.38	0.1	0.06	0.16	0.48	0.1	0.66	0.72	0.48	0.04	0	0	1	0.24	0.14	0	0.2	0.98	0.02	0.48	0.94	0.68	1	0.22	0	0.38	0.14	0.88	0.64	1	0.94	0	0
COG0051	1	[J]	Ribosomal protein S10 [Translation, ribosomal structure and biogenesis]	0	0	1	0.02	0	0.46	0	0.94	0.02	0.2	0.04	0	0	0	0	0.06	0	0.68	0.04	0.34	0.1	0	0	1	0.98	0.8	0.58	0	0.82	0	0	0.1	0	0	0.04	0.02	0	0.24	1	1	0.5	1	0.74	0.64	0.94	0.16
COG0052	1	[J]	Ribosomal protein S2 [Translation, ribosomal structure and biogenesis]	1	1	0.88	0.14	0.2	0.76	0.04	0.32	0.96	0.08	1	1	0.7	0.2	0.06	0.2	0.38	0.42	0.66	0.94	0.38	0.88	0.14	0.9	0.68	1	0.84	0.02	0.34	0.44	0.96	0.02	0.76	0.22	0.52	1	0.6	0.16	0.88	0.78	0.96	0.6	0.98	0.74	0.72	0
COG0053	1	[P]	Divalent metal cation (Fe/Co/Zn/Cd) transporter [Inorganic ion transport and metabolism]	0	0	0	0	0	0	0	0.02	0	0	0	0	0	0	0	0	0	0	0	0	0	0	0	0	0	0	0	0	0	0	0	0	0	0	0	0	0	0	0.04	0	0	0	0	0	0	0
COG0054	1	[H]	6,7-dimethyl-8-ribityllumazine synthase (Riboflavin synthase beta chain) [Coenzyme transport and metabolism]	0	0.14	0.82	0	0	0.08	0	0.4	0	0.02	0	0.94	0	0	0	0	0	0.24	0	0	0	0.02	0	0.92	0.56	0	0.06	0	0.34	0	0.12	0	0.04	0	0	0.14	0	0	0.96	0.76	0	0.94	0.22	0.06	0.1	0
COG0055	1	[C]	FoF1-type ATP synthase, beta subunit [Energy production and conversion]	0.12	0.44	0.4	0	0	0.08	0	0	0.06	0.02	0.1	0.68	0	0.02	0	0	0	0.24	0	0	0	0.1	0	0	0.02	0.5	0.04	0	0	0.02	0	0	0	0	0.26	0.18	0	0	0.42	0	0.2	0.02	0.18	0.04	0.06	0
COG0056	1	[C]	FoF1-type ATP synthase, alpha subunit [Energy production and conversion]	0	0.04	0	0	0	0	0	0.2	0	0	0	0.3	0	0	0	0	0	0.16	0	0	0	0	0	0.06	0.3	0	0	0	0.22	0	0	0	0	0	0.2	0.02	0	0	0.46	0.4	0	0.26	0	0	0	0
COG0057	1	[G]	Glyceraldehyde-3-phosphate dehydrogenase/erythrose-4-phosphate dehydrogenase [Carbohydrate transport and metabolism]	0.26	0.78	0.08	0.02	0	0	0	0.46	0.38	0.28	0.24	0.94	0.26	0.02	0	0.04	0	0.28	0.02	0	0.06	0.62	0	0.9	0.34	0.42	0.16	0	1	0	0.42	0	0.06	0	0.4	0.96	0.04	0	0.98	0.9	0.62	0.72	0.34	0.46	0.98	0.24
COG0058	1	[G]	Glucan phosphorylase [Carbohydrate transport and metabolism]	0.44	0.36	0.42	0.14	0	0.58	0	0.32	0.56	0	0.48	0.76	0.36	0.02	0	0.02	0.02	0.26	0	0	0.14	0.52	0	0.38	0.18	0.32	0.12	0	0.16	0	0.58	0.02	0.4	0.78	0.4	0.38	0	0.04	0.4	0.48	0.72	0.4	0.5	0	0.06	0
COG0059	1	[EH]	Ketol-acid reductoisomerase []	0	0.14	0.34	0	0	0	0	0.34	0	0	0	0.84	0	0	0	0	0	0.12	0	0	0	0	0	0.12	0.14	0	0	0	0.22	0	0.06	0	0	0	0	0.04	0	0	0.86	0.5	0	0.58	0	0	0	0
COG0060	1	[J]	Isoleucyl-tRNA synthetase [Translation, ribosomal structure and biogenesis]	0.62	0.96	0.08	0.34	0	0.6	0	0.64	1	0.66	0.76	0.94	0.82	0.14	0	0	0.08	0.44	0	0.32	0.14	0.48	0	0.98	0.3	1	0.3	0.02	0.94	0	0.42	0	0.26	0.76	0.78	0.92	0.46	0.02	1	0.92	0.74	0.96	0.9	0.32	1	0.82
COG0061	1	[F]	NAD kinase [Nucleotide transport and metabolism]	0	0	0	0	0	0	0	0	0	0	0	0	0	0	0	0	0	0	0	0.02	0	0	0	0	0	0	0	0	0	0	0	0	0	0.42	0	0	0	0	0.02	0	0	0	0	0	0	0
COG0062	0	[F]	NAD(P)H-hydrate repair enzyme Nnr, NAD(P)H-hydrate epimerase domain [Nucleotide transport and metabolism]	0	0	0	0	0	0	0	0	0	0	0	0	0	0	0	0	0	0	0	0	0	0	0	0	0	0	0	0	0	0	0	0	0	0	0.06	0	0	0	0.02	0	0	0	0	0	0	0
COG0063	0	[F]	NAD(P)H-hydrate repair enzyme Nnr, NAD(P)H-hydrate dehydratase domain [Nucleotide transport and metabolism]	0	0.38	0.5	0	0.08	0.12	0	0.1	0.04	0.16	0.1	0.42	0	0	0.04	0	0	0.58	0.06	0.48	0.04	0.12	0	0.4	0.32	1	0	0	0.14	0.04	0	0.02	0.3	0.3	0.3	0.12	0	0	0.6	0.9	0.44	0.7	0.98	0.3	0.06	0
COG0064	1	[J]	Asp-tRNAAsn/Glu-tRNAGln amidotransferase B subunit [Translation, ribosomal structure and biogenesis]	0	0	0	0	0	0	0	0	0	0	0	0.2	0	0	0	0	0	0	0	0	0.44	0	0	0	0	0	0	0	0	0	0	0	0	0	0.02	0	0	0	0	0	0	0	0	0	0	0
COG0065	1	[E]	Homoaconitase/3-isopropylmalate dehydratase large subunit [Amino acid transport and metabolism]	0	0.12	0	0	0	0.02	0	0.12	0	0	0	0.02	0	0	0	0	0	0.14	0	0	0	0	0	0.36	0.3	0	0.06	0	0.18	0	0	0	0	0	0	0	0	0	0.54	0.64	0.02	0.62	0	0	0	0
COG0066	1	[E]	3-isopropylmalate dehydratase small subunit [Amino acid transport and metabolism]	0.02	0.12	0.64	0	0	0.34	0	0.04	0	0.12	0	0.02	0	0	0	0	0	0.02	0	0	0.02	0.16	0	0.46	0.44	0	0.02	0	0.34	0	0.1	0.02	0	0.1	0	0.04	0	0	0.86	0.48	0.22	0.48	0	0	0	0
COG0067	1	[E]	Glutamate synthase domain 1 [Amino acid transport and metabolism]	0	0.18	0.74	0	0	0	0	0.38	0	0.14	0.02	0.28	0.02	0	0	0	0	0.52	0	0	0	0	0	0.5	0.68	0.02	0	0	0.48	0	0.08	0	0	0	0.24	0.06	0	0	1	0.46	0	0.44	0.16	0.28	0.4	0.02
COG0068	0	[O]	Hydrogenase maturation factor HypF (carbamoyltransferase) [Posttranslational modification, protein turnover, chaperones]	0.18	0.66	0.98	0.9	1	0.38	0	0	0	0.66	0.26	0.5	0.44	0	0.3	0.26	0.86	0.82	0.56	0.04	0.5	0.5	0.24	0.76	0.8	0.32	0.8	0.9	0.28	0.3	0.66	0.74	0.18	0.06	0	0.98	0.66	0.5	0.98	0.98	0.82	0.52	0.44	0.14	0.38	0
COG0069	1	[E]	Glutamate synthase domain 2 [Amino acid transport and metabolism]	0	0.52	0.92	0.02	0.28	0.22	0	0.04	0.16	0.6	0.34	0.32	0	0	0.38	0	0	0.86	0.04	0.58	0.26	0.2	0	0.96	0.98	1	0.1	0	0.42	0.82	0	0.1	0.64	1	0.68	0.42	0.1	0	1	0.48	0.68	0.46	1	0.3	0.82	0
COG0070	0	[E]	Glutamate synthase domain 3 [Amino acid transport and metabolism]	0	0.6	0.5	0	0.12	0	0	0.04	0.02	0.1	0.06	0.4	0	0	0.04	0	0	0.5	0.02	0.48	0	0.06	0	0.7	0.62	0.66	0.1	0	0.04	0.4	0	0	0.06	0.3	0.26	0.18	0	0	0.98	0.94	0.32	0.56	0.68	0.22	0.24	0
COG0071	0	[O]	Molecular chaperone IbpA, HSP20 family [Posttranslational modification, protein turnover, chaperones]	0.56	0.98	0.54	0.42	0	0.84	0	0.72	0.8	0.94	0.5	1	0.92	0.04	0	0.08	0	0.92	0.3	0.18	0.48	0.86	0.02	0.94	0.7	0.54	0.46	0.24	1	0	1	0.02	0.7	0.72	0.78	1	0.54	0	0.94	1	0.86	1	0.44	0.94	1	0.94
COG0072	1	[J]	Phenylalanyl-tRNA synthetase beta subunit [Translation, ribosomal structure and biogenesis]	0.44	0.54	0.12	0.02	0	0.44	0	0.34	0.54	0.1	0.36	0.98	0.02	0.02	0	0	0	0.66	0.08	0	0.1	0.6	0	0.42	0.64	0.98	0.08	0	0.56	0	0.32	0	0.08	0.04	0.52	0.96	0	0	0.7	0.96	0.7	0.56	0.62	0.24	0.26	0.02
COG0073	1	[J]	tRNA-binding EMAP/Myf domain [Translation, ribosomal structure and biogenesis]	1	1	0.58	0.06	0.5	0.98	0.1	0.36	0.54	0.04	1	1	0.88	0.46	0.38	0.66	0.78	0.28	0.6	0.54	0.78	1	0.56	0.94	0.42	1	0.88	0.02	0.34	0.5	0.94	0.04	0.98	0.74	0.62	0.64	0.74	0.24	0.92	0.58	0.76	0.48	1	0.52	0.54	0.2
COG0074	1	[C]	Succinyl-CoA synthetase, alpha subunit [Energy production and conversion]	0.26	0	0.36	0	0.36	0.42	0.46	0.46	0.86	0.14	0.02	0.86	0.4	0	0	0.94	0.52	0	0	0.56	0.54	0.5	0.26	0.46	0.42	0.32	0.52	0	0.34	0.58	0.16	0.24	0.08	0.74	0.04	0.38	0.16	0.24	0.52	0.82	0.54	0.48	0.86	0	0.52	0
COG0075	1	[EF]	Archaeal aspartate aminotransferase or a related aminotransferase, includes purine catabolism protein PucG []	0	0	0	0	0	0	0	0	0	0	0	0	0	0	0	0	0	0	0	0	0	0	0	0	0	0	0	0	0	0	0	0	0	0	0.26	0	0	0	0	0	0	0	0	0	0	0
COG0076	1	[E]	Glutamate or tyrosine decarboxylase or a related PLP-dependent protein [Amino acid transport and metabolism]	0	0	0	0	0	0	0	0.02	0	0	0	0	0	0	0	0	0	0	0	0	0	0	0	0	0	0	0	0	0	0	0	0	0	0	0.08	0	0	0	0.24	0	0	0	0	0	0	0
COG0077	1	[E]	Prephenate dehydratase [Amino acid transport and metabolism]	0	0	0.44	0	0	0	0	0.02	0	0	0	0.02	0	0	0	0	0	0.08	0	0	0	0	0	0.3	0.24	0	0.06	0	0.06	0	0	0	0	0	0	0	0	0	1	0.46	0	0.18	0	0	0.02	0
COG0078	1	[E]	Ornithine carbamoyltransferase [Amino acid transport and metabolism]	0	0.16	0.36	0	0	0	0	0.28	0	0	0	0.06	0	0	0	0	0	0	0	0	0	0	0	0.44	0.2	0	0	0	0.28	0	0	0	0	0	0.22	0.16	0	0	0.58	0.48	0	0.46	0	0	0	0
COG0079	1	[E]	Histidinol-phosphate/aromatic aminotransferase or cobyric acid decarboxylase [Amino acid transport and metabolism]	0.02	0	0	0	0	0	0	0	0.26	0	0.04	0	0	0	0	0	0	0	0	0.18	0.02	0	0	0	0	0.6	0	0	0	0	0	0	0	0.34	0	0.02	0	0	0	0	0	0	0.74	0	0	0
COG0080	1	[J]	Ribosomal protein L11 [Translation, ribosomal structure and biogenesis]	0.14	0.34	0.06	0	0	0	0	0.2	0.22	0.1	0.16	0.98	0.12	0	0	0.02	0	0.38	0.02	0	0.04	0.26	0	0.2	0.04	0.02	0.12	0	0.34	0	0.38	0	0.02	0	0.24	0.68	0	0	0.82	0.78	0.3	0.58	0.14	0.06	0.08	0.12
COG0081	1	[J]	Ribosomal protein L1 [Translation, ribosomal structure and biogenesis]	0.64	0.88	0.2	0	0.04	0.36	0	0.42	0.62	0.02	0.38	0.98	0.14	0.02	0	0	0	0.36	0.08	0.06	0.14	0.64	0	0.42	0.38	0.98	0.06	0	0.34	0.16	0.48	0	0.4	0.02	0.46	0.96	0	0	0.92	0.48	0.78	0.68	0.78	0.06	0.04	0
COG0082	1	[E]	Chorismate synthase [Amino acid transport and metabolism]	0	0	0	0	0	0	0	0	0	0	0	0	0	0	0	0	0	0	0	0	0	0	0	0	0	0	0	0	0	0	0	0	0	0	0	0	0	0	0	0	0	0	0	0	0	0
COG0083	1	[E]	Homoserine kinase [Amino acid transport and metabolism]	0.04	0.2	0.42	0.04	0.14	0.22	0	0.98	0.06	0	0	0.26	0.24	0.06	0.38	0.04	0.72	0	0	0.96	0.46	0.5	0.02	0.08	0.38	1	0	0	0	0	0.7	0	0.42	1	0.78	0.04	0	0	0.34	0.3	0.34	0.36	0.8	0.02	0	0.02
COG0084	1	[N]	Tat protein secretion system quality control protein TatD (DNase activity) [Cell motility]	0	0	0.2	0	0	0	0	0.02	0	0	0	0.06	0	0	0	0	0	0.08	0	0.14	0	0	0	0.06	0.04	0.36	0.04	0	0	0.04	0	0	0	0.02	0	0	0	0	0.6	0.38	0	0.06	0.64	0	0	0
COG0085	1	[K]	DNA-directed RNA polymerase, beta subunit/140 kD subunit [Transcription]	0.82	0.98	0.96	0.86	0.58	0.68	0	1	1	0.72	0.9	1	1	0.16	0.06	0.08	0.8	1	0.54	0.46	0.72	0.86	0.04	1	0.98	1	0.96	0.56	1	0	1	0.24	0.8	0.32	0.52	1	0.74	0.24	1	1	0.94	1	0.92	0.62	1	0.78
COG0086	1	[K]	DNA-directed RNA polymerase, beta' subunit/160 kD subunit [Transcription]	0.94	1	1	0.8	0.56	0.96	0.06	0.92	0.78	1	0.88	1	1	0.54	0.52	0.1	0.72	0.86	0.26	0.66	0.76	0.54	0.06	1	0.78	1	1	0.58	1	0.18	1	0.14	0.82	1	0.44	1	0.86	0.42	1	1	0.94	1	1	1	1	0.98
COG0087	1	[J]	Ribosomal protein L3 [Translation, ribosomal structure and biogenesis]	0.26	0.88	0.64	0.02	0	0.34	0	0.98	0.28	0.54	0.24	0.82	0.3	0	0	0.04	0	0.72	0.02	0	0.14	0.66	0	0.94	0.56	0.2	0.1	0	1	0	0.66	0.02	0.44	0	0.5	0.98	0.08	0.16	1	1	0.7	0.96	0.32	0.66	1	0.46
COG0088	1	[J]	Ribosomal protein L4 [Translation, ribosomal structure and biogenesis]	0.12	0.36	1	0	0	0.48	0	0.66	0.12	0.2	0.14	0.9	0.08	0	0	0	0	0.52	0	0	0.04	0.42	0	1	0.88	0.24	0.02	0	0.6	0	0.4	0	0.22	0	0.3	0.36	0	0	1	0.94	0.34	1	0.3	0.42	0.7	0.08
COG0089	1	[J]	Ribosomal protein L23 [Translation, ribosomal structure and biogenesis]	0	0.02	1	0	0	0.26	0	0.72	0	0.14	0.14	0	0.2	0.02	0	0.02	0	0.5	0	0.02	0.6	0.06	0	1	0.86	0.46	0.38	0	0.56	0	0	0.08	0.08	0	0	0.06	0	0.2	1	0.96	0.36	1	0.82	0.34	0.56	0.08
COG0090	1	[J]	Ribosomal protein L2 [Translation, ribosomal structure and biogenesis]	0.22	0.76	0.76	0.02	0	0.16	0	0.56	0.24	0.54	0.28	0.98	0.36	0.02	0	0.04	0	0.72	0.08	0	0.08	0.62	0	0.5	0.88	0.18	0.32	0	0.56	0	0.64	0.02	0.3	0	0.3	1	0	0	0.8	0.96	0.7	0.82	0.32	0.74	0.92	0.34
COG0091	1	[J]	Ribosomal protein L22 [Translation, ribosomal structure and biogenesis]	0	0	0.26	0	0	0	0	0	0	0	0	0.04	0	0	0	0	0	0.06	0	0	0	0	0	0.1	0	0	0	0	0.02	0	0	0	0	0	0	0	0	0	0.52	0.04	0	0	0	0	0	0
COG0092	1	[J]	Ribosomal protein S3 [Translation, ribosomal structure and biogenesis]	0.2	0.68	0.08	0.02	0.02	0	0	0.9	0.22	0.16	0.12	0.84	0.1	0.02	0	0	0	0.16	0.04	0	0.04	0.42	0	0.46	0.16	0.06	0.38	0	0.58	0	0.3	0	0	0	0.28	0.9	0	0.02	0.84	0.74	0.48	0.86	0.1	0.48	0.82	0.14
COG0093	1	[J]	Ribosomal protein L14 [Translation, ribosomal structure and biogenesis]	0.14	0	0.96	0.06	0	0.38	0	0.76	0.56	0.04	0.1	0.72	0	0.02	0	0.04	0	0.5	0	0.94	0.32	0.06	0	1	1	1	0.06	0.04	0.88	0	0	0.12	0	0.04	0.56	0.18	0	0	1	1	0.84	0.48	1	0.58	1	0.56
COG0094	1	[J]	Ribosomal protein L5 [Translation, ribosomal structure and biogenesis]	0.04	0.74	0	0.02	0.1	0	0	0.04	0.24	0.04	0.14	0.06	0.14	0	0	0	0	0.06	0	0	0	0.24	0	0.5	0	0	0	0	0.66	0	0.04	0	0	0	0.28	0.84	0	0	0.58	0.62	0.08	0	0	0	0.96	0.22
COG0095	1	[H]	Lipoate-protein ligase A [Coenzyme transport and metabolism]	0	0	0	0	0	0	0	0	0	0	0	0	0	0	0.14	0	0	0	0	0	0.28	0	0	0	0	0.32	0	0	0	0.34	0	0.36	0.44	0	0.04	0	0	0	0	0.06	0	0	0.38	0	0	0
COG0096	1	[J]	Ribosomal protein S8 [Translation, ribosomal structure and biogenesis]	0	0.14	0.06	0	0	0	0	0.04	0	0.02	0	0.96	0	0	0	0	0	0.28	0	0	0	0	0	0.3	0.06	0	0.06	0	0.04	0	0.06	0	0	0	0	0.1	0	0	0.4	0.5	0	0.58	0.1	0.08	0.12	0
COG0097	1	[J]	Ribosomal protein L6P/L9E [Translation, ribosomal structure and biogenesis]	0	0.06	0.92	0	0	0	0	0.24	0	0.02	0	0.36	0	0	0	0	0	0.24	0	0	0	0	0	0.94	0.44	0	0.06	0	0.26	0	0.02	0	0	0.04	0	0.02	0	0.04	1	0.76	0	0.88	0	0.12	0.12	0
COG0098	1	[J]	Ribosomal protein S5 [Translation, ribosomal structure and biogenesis]	0	0	0.38	0	0	0	0	0.02	0	0	0	0.28	0	0	0	0	0	0.08	0	0	0	0	0	0.38	0.18	0	0.06	0	0.06	0	0	0	0	0.12	0	0	0	0	1	0.46	0	0.28	0	0	0	0
COG0099	1	[J]	Ribosomal protein S13 [Translation, ribosomal structure and biogenesis]	0.06	0.44	1	0	0	0.4	0	0.82	0.06	0.3	0.22	0.86	0.26	0.02	0	0.04	0	0.58	0	0.06	0.4	0.1	0	1	0.94	0.72	0.3	0.02	0.6	0.1	0.32	0.04	0.1	0	0.26	0.2	0	0.16	0.98	0.98	0.34	1	0.9	0.48	0.8	0.1
COG0100	1	[J]	Ribosomal protein S11 [Translation, ribosomal structure and biogenesis]	0.18	0.38	0.96	0	0.02	0.4	0	0.74	0.1	0	0.18	0.98	0	0.02	0	0	0	0.2	0.02	0	0.06	0.36	0	0.62	0.8	0.46	0.06	0	0.34	0.02	0.04	0	0.14	0.04	0.3	0.06	0	0	1	0.84	0.38	0.5	0.38	0.12	0.48	0
COG0101	1	[J]	tRNA U38,U39,U40 pseudouridine synthase TruA [Translation, ribosomal structure and biogenesis]	0	0	0.14	0	0	0	0	0	0	0.02	0	0.02	0	0	0	0	0	0.06	0	0	0	0	0	0.1	0.14	0	0	0	0.04	0.02	0	0	0	0.02	0	0	0	0	0.1	0.04	0	0.02	0.38	0	0.12	0
COG0102	1	[J]	Ribosomal protein L13 [Translation, ribosomal structure and biogenesis]	0.24	0.7	1	0.02	0	0.48	0	0.98	0.36	0.42	0.1	0.92	0.28	0	0	0	0	0.64	0.06	0	0.06	0.62	0	1	0.82	0.08	0.2	0	0.96	0	0.56	0	0.28	0	0.28	0.94	0	0	1	1	0.56	1	0.3	0.66	0.94	0.16
COG0103	1	[J]	Ribosomal protein S9 [Translation, ribosomal structure and biogenesis]	0.04	0.4	0.02	0	0.06	0	0	0.46	0.08	0.08	0.18	1	0.08	0	0	0.02	0	0.18	0	0	0.04	0.36	0	0.22	0.2	0.46	0.1	0	0.02	0.06	0.32	0	0.12	0	0.28	0.54	0	0	0.7	0.68	0.42	0.94	0.58	0.28	0.66	0.06
COG0104	1	[F]	Adenylosuccinate synthase [Nucleotide transport and metabolism]	0	0.2	0.92	0	0.08	0.06	0	1	0	0.36	0.04	0	0.04	0	0.02	0	0	0.56	0.04	0	0	0.34	0	1	0.92	0	0.3	0	0.72	0	0.34	0.02	0.04	0.08	0.02	0.8	0	0.04	1	0.98	0.12	1	0.02	0.58	0.86	0.22
COG0105	1	[F]	Nucleoside diphosphate kinase [Nucleotide transport and metabolism]	0	0	0	0	0	0	0	0	0	0	0	0	0	0	0	0	0	0	0	0	0.42	0	0	0	0	0	0	0	0	0	0	0	0	0	0	0	0	0	0	0	0	0	0.32	0	0	0
COG0106	1	[E]	Phosphoribosylformimino-5-aminoimidazole carboxamide ribonucleotide (ProFAR) isomerase [Amino acid transport and metabolism]	0	0	0	0	0	0	0	0	0	0	0	0	0	0	0	0	0	0	0	0	0	0	0	0	0	0	0	0	0	0	0	0	0	0.04	0	0	0	0	0	0	0	0	0.08	0	0	0
COG0107	1	[E]	Imidazole glycerol phosphate synthase subunit HisF [Amino acid transport and metabolism]	0	0	0.88	0	0	0	0	0.02	0	0	0	0	0	0	0	0	0	0.2	0	0	0	0	0	0.38	0.3	0	0.02	0	0.16	0	0	0	0	0	0	0	0	0	1	0.46	0	0.36	0	0.1	0	0
COG0108	1	[H]	3,4-dihydroxy-2-butanone 4-phosphate synthase [Coenzyme transport and metabolism]	0	0	0.04	0	0	0	0	0.02	0	0	0	0.2	0	0	0	0	0	0	0	0	0	0	0	0	0.1	0	0	0	0	0	0	0	0	0	0	0	0	0	0.18	0	0	0	0	0	0	0
COG0109	1	[HI]	Polyprenyltransferase (heme O synthase) []	0.08	0	0.255714	0	0.248571	0.13	0	0.262857	0.14	0	0.07	0.25	0.254286	0	0	0.025	0.248571	0	0	0	0.247143	0.125	0.11	0.271429	0.13	0.08	0.267143	0	0.085	0	0.245714	0.265714	0.115	0	0.0666667	0.261429	0	0.06	0.464286	0.322857	0.136667	0.254286	0.09	0	0	0
COG0110	1	[R]	Acetyltransferase (isoleucine patch superfamily) [General function prediction only]	0.94	0.04	0	0.5	0.04	0.9	0	0.3	1	0	0.98	0.2	0.26	0.36	0.36	0.02	0.04	0.74	0.08	1	0.56	0.5	0.1	0.04	0.42	1	0.82	0	0.32	0	0.9	0	0.26	1	0.84	0.92	0.62	0.04	0.18	0.3	0.24	0.92	1	0.06	0.08	0.32
COG0111	1	[HR]	Phosphoglycerate dehydrogenase or related dehydrogenase []	0	0	0.12	0	0	0	0	0.02	0	0	0	0.04	0	0	0	0	0	0.08	0	0	0	0	0	0.24	0.16	0	0	0	0.04	0	0	0	0	0	0	0	0	0	0.78	0.38	0	0.1	0	0	0	0
COG0112	1	[E]	Glycine/serine hydroxymethyltransferase [Amino acid transport and metabolism]	0	0	0.06	0	0	0	0	0.02	0	0	0.02	0	0	0	0	0	0	0	0	0	0	0	0	0.18	0.12	0	0	0	0.02	0	0	0	0	0.04	0	0	0	0	0.54	0.28	0	0.1	0	0	0	0
COG0113	1	[H]	Delta-aminolevulinic acid dehydratase, porphobilinogen synthase [Coenzyme transport and metabolism]	0.56	0.52	1	1	0.48	0.6	0.04	0.94	0	0.3	0.02	0.88	0.78	0.3	0.74	0.38	0.98	0.54	0.32	1	0.88	0.98	0.08	0.76	0.5	0.72	0.4	0.12	0.3	0.24	0.98	0	0.6	1	0.62	0.88	0.44	0.5	1	0.96	0.44	0.92	1	0.98	0.96	0.7
COG0114	1	[C]	Fumarate hydratase class II [Energy production and conversion]	0.14	0.05	0	0.095	0	0.9	0	0.52	0.82	0.005	0	0.38	0.02	0.08	0	0.32	0	0.22	0.045	0.26	0.46	0.98	0.1	0	0.58	0.68	0.28	0	0.52	0.015	0	0	0	0.26	0.78	0.12	0	0.42	0	0	0.84	0.52	0	0.155	0.01	0
COG0115	1	[EH]	Branched-chain amino acid aminotransferase/4-amino-4-deoxychorismate lyase []	0	0.44	0	0	0	0	0	0.88	0	0	0.16	0.12	0.06	0	0.02	0	0	0.06	0	0	0.02	0.4	0	0.56	0	0.02	0.16	0	0.96	0	0.34	0	0.12	0	0.24	0.44	0	0	0.54	0.7	0.36	1	0.14	0	0.34	0.14
COG0116	0	[J]	23S rRNA G2445 N2-methylase RlmL [Translation, ribosomal structure and biogenesis]	0	0	0	0	0	0	0	0	0	0	0	0	0	0	0	0	0	0	0	0	0	0	0	0	0	0	0	0	0	0	0	0	0	0	0.22	0	0	0	0.16	0	0	0	0	0	0	0
COG0117	1	[H]	Pyrimidine deaminase domain of riboflavin biosynthesis protein RibD [Coenzyme transport and metabolism]	0	0.24	0	0.27	0	0	0.27	0	0	0.14	0	0.02	0	0.19	0.25	0	0	0.27	0.18	0.26	0	0	0	0	0	0	0	0.24	0	0.19	0	0	0	0.34	0.26	0	0.21	0	0.02	0	0	0	0	0.19	0.24	0.38
COG0118	1	[E]	Imidazoleglycerol phosphate synthase glutamine amidotransferase subunit HisH [Amino acid transport and metabolism]	0	0	0.18	0	0	0	0	0.02	0	0	0	0	0	0	0	0	0	0.08	0	0	0.04	0	0	0.1	0.12	0	0	0	0	0	0	0	0	0.04	0	0	0	0	0.84	0.26	0	0.06	0	0	0	0
COG0119	1	[E]	Isopropylmalate/homocitrate/citramalate synthases [Amino acid transport and metabolism]	0.16	0.07	0	0	0.02	0	0	0	0.42	0.185	0.12	0.26	0	0	0.005	0	0	0.04	0	0	0.08	0	0	0	0	0.82	0	0	0	0	0.12	0	0	0.065	0.4	0.16	0	0	0.72	0.14	0.32	0.12	0.56	0.09	0	0
COG0120	1	[G]	Ribose 5-phosphate isomerase [Carbohydrate transport and metabolism]	0.24	0	0.54	0.46	0.06	0.96	0	0.32	0.46	0.24	0.1	0.92	0	0.14	0	0.1	0.52	0.94	0.36	1	0.92	1	0.2	0	0.98	1	0.86	0.34	0.58	0	0.66	0.28	0.52	1	0.74	0.82	0.02	0.98	0.02	0.34	0.98	0.44	0.94	0.38	0.42	0
COG0121	1	[R]	Predicted glutamine amidotransferase [General function prediction only]	0.74	0.14	0	0.24	0.12	0.84	0.04	0.28	0.78	0.64	0.34	0.94	0	0.62	0.34	0.88	0.22	0.38	0.9	0.48	0	0.98	0.38	0.12	0.52	0.68	0.52	0.5	0.26	0.36	0.8	0.26	0.68	0.32	0.74	0.02	0.1	0.92	0.34	0.44	1	0.4	0.68	0.62	0.34	0.04
COG0122	0	[L]	3-methyladenine DNA glycosylase/8-oxoguanine DNA glycosylase [Replication, recombination and repair]	0	0.045	0	0	0	0	0	0	0	0.005	0	0.06	0	0.005	0	0	0	0.085	0	0.065	0	0	0	0	0	0	0	0	0	0.005	0	0	0	0.035	0.06	0	0	0	0	0	0	0	0.06	0	0.005	0
COG0123	0	[BQ]	Acetoin utilization deacetylase AcuC or a related deacetylase []	0	0.286667	0.39	0.18	0.045	0	0.18	0.035	0	0.1	0	0.195	0	0.133333	0.166667	0	0	0.34	0.126667	0.313333	0.01	0	0	0.505	0.24	0.52	0.09	0.16	0	0.14	0	0.01	0	0.453333	0.26	0.09	0.14	0	0.985	0.67	0.18	0.31	0.5	0.173333	0.2	0.253333
COG0124	1	[J]	Histidyl-tRNA synthetase [Translation, ribosomal structure and biogenesis]	0	0.0233333	0.62	0.018	0	0.06	0.018	0.38	0	0.0113333	0.04	0	0	0.014	0.0166667	0.02	0	0.0566667	0.012	0.0313333	0	0.02	0	0.46	0.82	0	0.02	0.016	0.3	0.014	0.12	0.04	0.02	0.0333333	0.26	0.08	0.014	0.04	0.6	0.8	0	0.74	0	0.0133333	0.0206667	0.0253333
COG0125	1	[F]	Thymidylate kinase [Nucleotide transport and metabolism]	0	0.07	0	0	0	0	0	0	0	0.01	0	0	0	0.01	0	0	0	0.11	0	0.07	0	0	0	0	0	0	0	0	0	0.01	0	0	0	0.06	0	0	0	0	0	0	0	0	0.3	0	0.01	0
COG0126	1	[G]	3-phosphoglycerate kinase [Carbohydrate transport and metabolism]	0.02	0	0.36	0	0	0.2	0	0.44	0.04	0.0533333	0.24	0.98	0.04	0.00666667	0	0	0	0.24	0.00666667	0.0933333	0	0.1	0	0.54	0.12	0.26	0.08	0	0	0	0.04	0	0	0.04	0.26	0.54	0	0	0.48	0.82	0.18	0.62	0.14	0.0933333	0.153333	0.04
COG0127	1	[F]	Inosine/xanthosine triphosphate pyrophosphatase, all-alpha NTP-PPase family [Nucleotide transport and metabolism]	0.02	0	0.96	0.04	0.02	0.5	0	1	0	0.64	0.06	0	0.02	0	0	0.04	0	0.8	0.14	0	0.02	0.58	0	1	1	0	0.1	0	1	0	0.4	0.2	0.04	0.24	0.4	0.2	0.04	0.08	1	1	0.46	1	0.02	0.8	1	0.56
COG0128	1	[E]	5-enolpyruvylshikimate-3-phosphate synthase [Amino acid transport and metabolism]	0	0.05	0	0	0	0	0	0.02	0	0.01	0	0	0	0.01	0	0	0	0.11	0	0.14	0	0	0	0	0	0	0	0	0	0	0	0	0	0.08	0	0	0	0	0.14	0	0	0	0	0	0.02	0
COG0129	1	[EG]	Dihydroxyacid dehydratase/phosphogluconate dehydratase []	0.04	0.25	0.02	0	0	0	0	0.02	0	0.02	0.12	0.66	0.04	0	0	0	0	0.13	0	0	0	0.3	0	0	0	0.02	0.04	0	0	0	0.2	0.04	0.02	0	0.32	0.48	0	0	0.68	0.54	0.32	0.18	0.2	0.01	0	0
COG0130	1	[J]	tRNA U55 pseudouridine synthase TruB, may also work on U342 of tmRNA [Translation, ribosomal structure and biogenesis]	0	0	0	0	0	0	0	0	0	0	0	0	0	0	0	0	0	0	0	0	0	0	0	0	0	0	0	0	0	0	0	0	0	0	0.02	0	0	0	0.02	0	0	0	0	0	0	0
COG0131	1	[E]	Imidazoleglycerol phosphate dehydratase HisB [Amino acid transport and metabolism]	0	0	0	0	0	0	0	0	0	0	0	0	0	0	0	0	0	0	0	0	0	0	0	0	0	0	0	0	0	0	0	0	0	0.12	0.26	0	0	0	0.02	0	0	0	0	0	0	0
COG0132	1	[H]	Dethiobiotin synthetase [Coenzyme transport and metabolism]	0	0	0	0	0	0	0	0	0	0	0	0.04	0	0	0.00666667	0	0	0.02	0	0	0.54	0	0	0	0	0.32	0	0	0	0	0	0	0	0	0.24	0	0	0	0	0	0	0	0	0	0	0
COG0133	1	[E]	Tryptophan synthase beta chain [Amino acid transport and metabolism]	0	0	0	0	0	0	0	0.02	0	0	0	0	0	0	0	0	0	0.00666667	0	0	0	0	0	0	0	0	0	0	0	0	0	0.02	0	0.02	0	0	0	0	0.06	0	0	0	0	0	0	0
COG0134	1	[E]	Indole-3-glycerol phosphate synthase [Amino acid transport and metabolism]	0	0	0	0	0	0	0	0	0	0	0	0	0	0	0	0	0	0.0266667	0	0	0	0	0	0	0	0	0	0	0	0	0	0	0	0	0.26	0	0	0	0	0	0	0	0	0	0	0
COG0135	1	[E]	Phosphoribosylanthranilate isomerase [Amino acid transport and metabolism]	0	0	0	0	0	0	0	0	0	0	0	0	0	0	0	0	0	0	0	0	0	0	0	0	0	0	0	0	0	0	0	0	0	0.16	0	0	0	0	0.02	0	0	0	0.02	0	0	0
COG0136	1	[E]	Aspartate-semialdehyde dehydrogenase [Amino acid transport and metabolism]	0	0.2	0.2	0	0	0	0	0.02	0	0.032	0	0	0	0.008	0.012	0	0	0.236	0.016	0.1	0.02	0	0	0.08	0.16	0	0.06	0	0	0.1	0	0	0	0.164	0	0	0	0	0.68	0.3	0	0.06	0	0.04	0.056	0
COG0137	1	[E]	Argininosuccinate synthase [Amino acid transport and metabolism]	0	0.1	0.36	0	0	0	0	0.14	0	0	0	0.66	0	0	0	0	0	0.14	0	0	0	0	0	0.78	0.26	0	0.04	0	0.24	0	0	0	0	0	0	0.02	0	0	1	0.58	0	0.64	0.08	0	0.02	0
COG0138	1	[F]	AICAR transformylase/IMP cyclohydrolase PurH [Nucleotide transport and metabolism]	0	0	1	0.02	0	0.28	0	0.92	0	0.44	0.06	0	0	0	0	0.02	0	0.64	0.04	0	0	0.12	0	1	0.98	0	0.34	0	0.96	0	0.14	0.1	0.08	0.22	0.24	0.48	0.04	0.22	1	1	0.02	1	0	0.68	0.94	0.18
COG0139	1	[E]	Phosphoribosyl-AMP cyclohydrolase [Amino acid transport and metabolism]	0	0.08	0	0.09	0	0	0.09	0	0	0.0466667	0	0	0	0.0633333	0.0833333	0	0	0.102222	0.06	0.0866667	0	0	0	0	0	0	0	0.08	0	0.0633333	0	0	0	0.113333	0.26	0	0.07	0	0.04	0	0	0	0	0.0633333	0.08	0.126667
COG0140	0	[E]	Phosphoribosyl-ATP pyrophosphohydrolase [Amino acid transport and metabolism]	0	0.7	0.96	0	0.22	0.18	0	0.1	0.02	0.16	0.14	0.68	0	0.02	0.06	0	0	0.54	0.06	0.18	0.04	0.1	0	1	0.86	0.98	0.16	0.08	0.18	0.38	0	0.06	0.3	0	0.04	0.4	0	0	1	0.98	0.64	1	0.88	0.3	0.22	0
COG0141	1	[E]	Histidinol dehydrogenase [Amino acid transport and metabolism]	0	0	0	0	0	0	0	0	0	0	0	0	0	0	0	0	0	0	0	0	0	0	0	0	0	0	0	0	0	0	0	0	0	0.08	0	0	0	0	0	0	0	0	0	0	0	0
COG0142	1	[H]	Geranylgeranyl pyrophosphate synthase [Coenzyme transport and metabolism]	0	0.0125	0.02	0	0	0	0	0.02	0	0.0075	0	0	0	0	0	0	0	0.065	0	0.0825	0.08	0	0	0.02	0.02	0.3	0	0	0	0.0025	0	0	0	0.045	0	0	0	0	0.22	0.08	0	0	0.06	0	0.005	0
COG0143	1	[J]	Methionyl-tRNA synthetase [Translation, ribosomal structure and biogenesis]	0	0.37	0.92	0	0.24	0.28	0	0.28	0	0.11	0.02	0.86	0.08	0	0.04	0.02	0	0.39	0.04	0.06	0.1	0.2	0	1	0.86	0.98	0.04	0	0.26	0.06	0.36	0	0.38	0.31	0.04	0.4	0	0	1	1	0.8	1	0.88	0.2	0.22	0
COG0144	0	[J]	16S rRNA C967 or C1407 C5-methylase, RsmB/RsmF family [Translation, ribosomal structure and biogenesis]	0	0	0.42	0	0	0	0	0	0	0.02	0	0.06	0	0	0	0	0	0	0	0	0	0	0	0.3	0.2	0.04	0	0	0.22	0	0	0	0	0.02	0	0.02	0	0	0.52	0.22	0	0	0.16	0	0.02	0
COG0145	0	[EQ]	N-methylhydantoinase A/oxoprolinase/acetone carboxylase, beta subunit []	0.44	0.415	0.84	0.15	0.04	0.96	0	0.44	0.7	0.21	0.6	0.94	0.36	0.04	0.14	0.22	0.48	0.53	0.205	0.305	0.7	0.96	0.08	0.46	1	1	0.86	0.105	1	0.29	0.88	0.7	0.64	0.32	0.74	0.98	0.12	0.3	0.52	0.48	1	0.48	1	0.3	0.235	0
COG0146	0	[EQ]	N-methylhydantoinase B/oxoprolinase/acetone carboxylase, alpha subunit []	0	0.0266667	0.168571	0	0.0228571	0	0	0.02	0	0.00666667	0.004	0.0714286	0	0	0	0	0	0.0666667	0	0.146667	0.00285714	0	0	0.157143	0.073	0	0.0428571	0	0.002	0	0	0.00285714	0	0.0866667	0.054	0.0457143	0	0	0.711429	0.46	0.021	0.108571	0.022	0	0.02	0
COG0147	1	[EH]	Anthranilate/para-aminobenzoate synthases component I []	0	0	0.58	0	0	0	0	0.02	0	0.02	0	0	0	0	0	0	0	0.1	0	0.04	0.06	0	0	0.22	0.5	0	0	0	0.02	0.02	0	0.02	0	0	0.02	0	0	0	0.98	0.42	0	0.06	0.5	0.04	0.08	0
COG0148	1	[G]	Enolase [Carbohydrate transport and metabolism]	0.04	0.376	0.48	0	0	0.1	0	0	0.02	0.092	0.18	1	0	0.012	0.024	0	0	0.36	0.02	0.096	0	0	0	0.42	0.42	0.24	0.12	0.012	0.04	0.176	0.02	0	0.02	0.124	0.24	0.28	0	0	0.9	0.54	0.16	0.08	0.18	0.108	0.204	0.012
COG0149	1	[G]	Triosephosphate isomerase [Carbohydrate transport and metabolism]	0.14	0.2	0.98	0.02	0.1	0.16	0	1	0.02	0.42	0.18	0.04	0.14	0	0	0.04	0	0.68	0.06	0	0.06	0.52	0	1	0.96	0.18	0.42	0	0.96	0	0.44	0.06	0.28	0.04	0.34	0.9	0	0.04	1	1	0.54	1	0.2	0.68	0.96	0.18
COG0150	1	[F]	Phosphoribosylaminoimidazole (AIR) synthetase [Nucleotide transport and metabolism]	0	0.316	0.78	0	0	0.02	0	0.32	0	0.056	0	0	0	0.012	0.024	0	0	0.344	0.024	0.084	0	0	0	0.96	0.7	0	0.06	0.024	0.38	0.156	0	0	0	0.06	0	0.02	0	0	1	0.8	0	0.94	0	0.1	0.128	0
COG0151	1	[F]	Phosphoribosylamine-glycine ligase [Nucleotide transport and metabolism]	0	0	0.42	0	0	0.04	0	0	0	0.02	0.04	0.24	0	0	0	0	0	0.02	0	0	0	0.02	0	0.48	0.4	0.04	0	0	0.42	0	0.08	0	0.04	0	0.22	0.04	0	0	0.62	0.5	0	0.1	0.04	0	0.12	0.02
COG0152	1	[F]	Phosphoribosylaminoimidazole-succinocarboxamide synthase [Nucleotide transport and metabolism]	0	0.25	0.96	0	0	0.02	0	0.44	0	0.08	0	0	0.02	0.01	0.01	0	0	0.41	0	0	0	0	0	1	0.88	0	0.18	0	0.52	0.06	0.12	0.02	0	0.03	0.2	0.12	0.01	0.04	1	0.94	0.02	1	0.14	0.17	0.36	0.03
COG0153	0	[G]	Galactokinase [Carbohydrate transport and metabolism]	0	0.26	0.78	0.2	0.08	0.38	0.2	0.8	0	0.232	0.06	0.04	0.02	0.2	0.2	0	0	0.3	0.2	0.2	0	0.14	0	0.98	0.5	0	0.1	0.2	0.58	0.2	0.28	0	0.1	0.212	0.16	0.28	0.2	0.04	0.96	0.98	0.16	0.8	0	0.228	0.3	0.22
COG0154	1	[J]	Asp-tRNAAsn/Glu-tRNAGln amidotransferase A subunit or related amidase [Translation, ribosomal structure and biogenesis]	0	0.26	0	0.23	0	0	0.23	0	0	0.36	0	0	0	0.31	0.25	0	0	0.23	0.32	0.24	0.54	0	0	0	0	0.1	0	0.26	0	0.31	0	0	0	0.16	0.04	0	0.29	0	0	0	0	0	0.36	0.31	0.26	0.12
COG0155	1	[P]	Sulfite reductase, beta subunit (hemoprotein) [Inorganic ion transport and metabolism]	0.2	1	0.98	0.66	0.4	0.94	0	0.6	0.46	0.94	0.14	0.98	0.56	0.08	1	0.18	0.64	0.92	0.78	1	0.6	0.9	0	1	1	1	0.3	0.36	0.96	0.76	0.92	0.04	0.92	1	0.74	0.96	0.88	0.34	1	1	1	1	1	1	1	0.2
COG0156	1	[H]	7-keto-8-aminopelargonate synthetase or related enzyme [Coenzyme transport and metabolism]	0.02	0.22	0.94	0	0	0.38	0	0.86	0	0.24	0	0	0	0	0	0	0	0.48	0.04	0.32	0.02	0.16	0	0.94	0.48	0.54	0.04	0	0.34	0.02	0.14	0	0.04	0.14	0.2	0.06	0	0	1	0.98	0.52	0.84	0.8	0.56	0.68	0.1
COG0157	1	[H]	Nicotinate-nucleotide pyrophosphorylase [Coenzyme transport and metabolism]	0	0	0	0	0	0	0	0	0	0	0	0	0	0	0	0	0	0	0	0	0	0	0	0	0	0	0	0	0	0	0	0	0	0	0	0	0	0	0.02	0	0	0	0	0	0	0
COG0158	1	[G]	Fructose-1,6-bisphosphatase [Carbohydrate transport and metabolism]	0	0.01	0.44	0	0	0	0	0.02	0	0.01	0.06	0.3	0	0.01	0	0	0	0.19	0	0.13	0.02	0.02	0	0.8	0.54	0.08	0.12	0	0.06	0	0	0	0	0.08	0.02	0.16	0	0	1	0.86	0.38	0.38	0.18	0.01	0.06	0
COG0159	1	[E]	Tryptophan synthase alpha chain [Amino acid transport and metabolism]	0	0.0266667	0	0	0	0	0	0	0	0.00666667	0	0	0	0	0	0	0	0.1	0	0.04	0	0	0	0	0	0	0	0	0	0	0	0	0	0.02	0	0	0	0	0.02	0	0	0	0	0	0.00666667	0
COG0160	0	[E]	4-aminobutyrate aminotransferase or related aminotransferase [Amino acid transport and metabolism]	0.02	0.5	1	0.01	0.3	0.56	0	0.26	0.18	0.28	0.18	0.88	0.22	0.01	0.25	0.06	0.24	0.44	0.14	0.48	0.48	0.66	0	1	0.96	1	0.14	0	0.5	0.41	0.9	0.3	0.88	0.5	0.66	0.74	0.09	0	1	1	0.88	0.58	1	0.31	0.43	0
COG0161	1	[H]	Adenosylmethionine-8-amino-7-oxononanoate aminotransferase [Coenzyme transport and metabolism]	0	0.204	0	0	0	0	0	0.02	0	0.016	0	0	0	0.012	0.004	0	0	0.196	0.004	0.16	0	0	0	0	0	0	0	0	0	0.116	0	0	0	0.164	0.26	0	0	0	0.16	0	0	0	0	0.02	0.076	0
COG0162	1	[J]	Tyrosyl-tRNA synthetase [Translation, ribosomal structure and biogenesis]	0	0	0.12	0	0	0	0	0.02	0	0	0	0.48	0	0	0	0	0	0.08	0	0	0	0	0	0.06	0.08	0	0	0	0.02	0	0	0	0	0	0	0	0	0	0.76	0.1	0	0.06	0	0	0.06	0
COG0163	1	[H]	3-polyprenyl-4-hydroxybenzoate decarboxylase [Coenzyme transport and metabolism]	0.14	0.846667	1	0.04	0.32	0.8	0	0.26	0.42	0.413333	0.12	0.96	0.12	0.0133333	0.34	0.08	0.1	0.673333	0.166667	0.493333	0.5	0.72	0	1	1	0.04	0.36	0.133333	0.82	0.613333	0.76	0.42	1	0.433333	0	0.84	0.166667	0	1	1	0.96	0.48	1	0.32	0.533333	0
COG0164	1	[L]	Ribonuclease HII [Replication, recombination and repair]	0	0.0644444	0	0.06	0	0	0.06	0	0	0.0311111	0	0	0	0.042963	0.0555556	0	0	0.0955556	0.0407407	0.0644444	0	0	0	0	0	0	0	0.0533333	0	0.0459259	0	0	0	0.0822222	0	0	0.0466667	0	0.02	0	0	0	0	0.042963	0.0540741	0.0844444
COG0165	1	[E]	Argininosuccinate lyase [Amino acid transport and metabolism]	0	0	0.04	0	0	0	0	0.02	0	0	0	0	0	0	0	0	0	0.06	0	0	0	0	0	0.1	0.06	0	0.06	0	0.04	0	0	0.08	0	0	0	0	0	0	0.7	0.2	0	0.06	0	0	0.01	0
COG0166	1	[G]	Glucose-6-phosphate isomerase [Carbohydrate transport and metabolism]	0	0.0433333	0	0	0	0	0	0	0	0.00333333	0	0.66	0	0.00333333	0.00333333	0	0	0.0566667	0	0	0	0	0	0	0	0	0	0	0	0.01	0	0	0	0	0	0	0	0	0.02	0	0	0	0	0	0.0266667	0
COG0167	1	[F]	Dihydroorotate dehydrogenase [Nucleotide transport and metabolism]	0.16	0.9	0	0	0	0.02	0	0.04	0	0	0.14	0.84	0.22	0	0	0	0	0	0	0	0.06	0	0	0	0	0.2	0.08	0	0	0	0.08	0	0	0	0.32	0.98	0	0	0	0.2	0.4	0.24	0.74	0	0	0.1
COG0168	0	[P]	Trk-type K+ transport system, membrane component [Inorganic ion transport and metabolism]	0.44	0.7	0	0.29	0	0.5	0.27	0.02	0.8	0.14	0.4	0.96	0.58	0.2	0.25	0	0	0.27	0.18	0.35	0.08	0.5	0	0.2	0	0.02	0.02	0.24	0.32	0.19	0.22	0	0.36	0.47	0.78	1	0.21	0	0.4	0.5	0.28	0.4	0.36	0.19	0.24	0.38
COG0169	1	[E]	Shikimate 5-dehydrogenase [Amino acid transport and metabolism]	0	0.11	0.46	0	0	0	0	0	0	0.02	0	0	0	0.01	0	0	0	0.14	0.01	0	0	0	0	0.28	0.28	0	0	0	0.08	0.05	0	0	0	0.02	0	0	0	0	0.52	0.42	0	0.04	0	0.01	0.03	0
COG0170	0	[O]	Dolichol kinase [Posttranslational modification, protein turnover, chaperones]	0.0492308	0	0.285	0	0.27	0.08	0	0.235	0.0861538	0	0.0430769	0.25	0.22	0	0	0.0153846	0.26	0	0	0	0.27	0.0769231	0.0676923	0.245	0.113846	0.0492308	0.29	0	0.0523077	0	0.28	0.14	0.0707692	0	0.04	0.19	0	0.0369231	0.425	0.26	0.0876923	0.24	0.0523077	0	0	0
COG0171	1	[H]	NH3-dependent NAD+ synthetase [Coenzyme transport and metabolism]	0	0.01	0.08	0	0	0	0	0.02	0	0.01	0	0.18	0	0	0	0	0	0.09	0	0.14	0	0	0	0.06	0.1	0.02	0.02	0	0.02	0	0	0	0	0.08	0	0	0	0	0.7	0.12	0	0.04	0.6	0	0.02	0
COG0172	1	[J]	Seryl-tRNA synthetase [Translation, ribosomal structure and biogenesis]	0	0.11	0.14	0	0	0	0	0.04	0	0	0	0.96	0	0	0	0	0	0.04	0	0	0	0	0	0.46	0.3	0	0.02	0	0.42	0	0.1	0	0.02	0	0.18	0.16	0	0	0.7	0.56	0	0.7	0	0.02	0.14	0.01
COG0173	1	[J]	Aspartyl-tRNA synthetase [Translation, ribosomal structure and biogenesis]	0.02	0.0266667	0.78	0	0	0.02	0	0.5	0.04	0.04	0	0.98	0	0.00666667	0	0	0	0.153333	0	0	0	0.02	0	0.76	0.92	0.28	0.06	0	0.58	0	0.02	0	0	0.0133333	0.26	0.1	0	0	0.96	0.86	0.08	0.96	0.26	0.0733333	0.113333	0.02
COG0174	1	[E]	Glutamine synthetase [Amino acid transport and metabolism]	0	0	0.02	0	0	0	0	0	0	0	0	0	0	0	0	0	0	0	0	0	0	0	0	0.02	0	0	0	0	0	0	0	0	0	0.12	0	0	0	0	0.18	0	0	0	0	0	0	0
COG0175	1	[EH]	3'-phosphoadenosine 5'-phosphosulfate sulfotransferase (PAPS reductase)/FAD synthetase or related enzyme []	0	0	0	0	0	0	0	0.02	0	0	0	0	0	0	0	0	0	0.03	0	0.08	0	0	0	0	0	0.22	0	0	0	0	0	0	0	0.02	0	0	0	0	0.22	0.04	0	0.02	0.4	0	0	0
COG0176	1	[G]	Transaldolase [Carbohydrate transport and metabolism]	0	0	0	0	0	0	0	0	0	0	0	0	0	0	0	0	0	0	0	0.02	0	0	0	0	0	0	0	0	0	0	0	0	0	0	0.26	0	0	0	0.02	0	0	0	0.16	0	0	0
COG0177	1	[L]	Endonuclease III [Replication, recombination and repair]	0	0.34	0.94	0	0	0.04	0	0.46	0	0.0466667	0.02	0	0	0.0133333	0.0133333	0	0	0.426667	0.00666667	0.153333	0	0	0	0.98	0.92	0	0.06	0	0.56	0.173333	0	0	0	0.16	0.26	0.02	0	0	0.98	0.9	0	0.98	0	0.18	0.273333	0.00666667
COG0178	1	[L]	Excinuclease UvrABC ATPase subunit [Replication, recombination and repair]	0.52	0	0	0.04	0	0.16	0	0.3	0.6	0.12	0.34	0.12	0.62	0.04	0.02	0	0	0.46	0.1	0.46	0.26	0.08	0.02	0.08	0.16	0.98	0.22	0	0	0	0.38	0	0.08	1	0.44	0.94	0.04	0	0	0.18	0.28	0.26	1	0	0	0
COG0179	1	[Q]	2-keto-4-pentenoate hydratase/2-oxohepta-3-ene-1,7-dioic acid hydratase (catechol pathway) [Secondary metabolites biosynthesis, transport and catabolism]	0	0.22	0	0	0	0	0	0	0	0.05	0	0	0	0	0.01	0	0	0.24	0.01	0.21	0	0	0	0	0	0	0	0	0	0.15	0	0	0	0.12	0.26	0	0	0	0.02	0	0	0	0	0.07	0.07	0
COG0180	1	[J]	Tryptophanyl-tRNA synthetase [Translation, ribosomal structure and biogenesis]	0	0	0	0	0	0	0	0.02	0	0	0	0.04	0	0	0	0	0	0	0	0	0	0	0	0	0	0	0	0	0	0	0	0	0	0.07	0.04	0	0	0	0.22	0	0	0	0.1	0	0	0
COG0181	1	[H]	Porphobilinogen deaminase [Coenzyme transport and metabolism]	0.24	0.16	0.54	0.98	0.58	0.98	0	0.46	0.4	0.46	0.42	0.38	0.38	0.04	0.12	0.12	0.5	0.6	0.58	0.48	0.38	1	0.28	0.48	0.8	0.68	0.84	0.82	0.72	0.2	0.56	0.06	0.56	0.32	0.72	0.54	0.4	0.98	0.92	0.64	0.94	0.48	0.68	0	0.5	0
COG0182	1	[E]	Methylthioribose-1-phosphate isomerase (methionine salvage pathway), a paralog of eIF-2B alpha subunit [Amino acid transport and metabolism]	0.94	0.112	0.8	0.096	0.14	0.74	0	0.54	0	0.012	0.22	0.98	0.9	0.028	0.004	0.84	0.12	0.316	0.192	0.292	0.88	1	0.74	1	0.42	1	0.66	0.048	0.34	0.06	0.28	0.46	0.02	0.308	0.5	0.84	0	0.26	0.52	0.7	0.94	0.58	0.36	0.08	0.14	0.06
COG0183	1	[I]	Acetyl-CoA acetyltransferase [Lipid transport and metabolism]	0	0.07	0	0	0	0	0	0	0	0.01	0	0	0	0.01	0	0	0	0.12	0	0.13	0	0	0	0	0	0	0	0	0	0.03	0	0	0	0.09	0	0	0	0	0	0	0	0	0	0	0.01	0
COG0184	1	[J]	Ribosomal protein S15P/S13E [Translation, ribosomal structure and biogenesis]	0	0	0.98	0	0	0.1	0	0.64	0	0.16	0	0	0.16	0.02	0	0.04	0	0.48	0	0	0.26	0.02	0	1	0.86	0.46	0.24	0	0.52	0.46	0.04	0.02	0.02	0	0	0.06	0	0.22	0.94	0.94	0.1	1	0.84	0.24	0.46	0.06
COG0185	1	[J]	Ribosomal protein S19 [Translation, ribosomal structure and biogenesis]	0	0	1	0	0	0.06	0	0.74	0	0.07	0	0	0	0	0	0	0	0.24	0	0.01	0	0.02	0	1	0.88	0.38	0.02	0	0.44	0	0.06	0.1	0	0	0	0	0	0.04	1	0.98	0.04	1	0.42	0.18	0.27	0.04
COG0186	1	[J]	Ribosomal protein S17 [Translation, ribosomal structure and biogenesis]	0	0.096	1	0	0	0.22	0	0.72	0	0.044	0.02	0	0.02	0.008	0.008	0.02	0	0.264	0.004	0.044	0.1	0.04	0	1	0.92	0.74	0.02	0	0.58	0.076	0	0.04	0.06	0	0.26	0.04	0	0.04	1	0.98	0.24	1	0.64	0.084	0.16	0.016
COG0187	1	[L]	DNA gyrase/topoisomerase IV, subunit B [Replication, recombination and repair]	0.74	0.24	0	0.26	0.06	0.12	0	0.44	0.62	0	0.94	0.8	0.94	0.44	0.08	0	0.16	0.22	0.04	0.48	0.24	0	0	0.46	0	1	0.36	0	0.62	0	0.48	0	0	1	0.64	0.88	0.06	0.02	0.52	0.54	0	0.46	1	0	0.1	0
COG0188	1	[L]	DNA gyrase/topoisomerase IV, subunit A [Replication, recombination and repair]	1	1	0.26	0.86	0.18	0.42	0.06	1	1	0.16	1	1	1	0.92	0.26	0.32	0.86	0.88	0.72	0.76	0.92	0.2	0.9	0.9	0.3	1	1	0.54	0.42	0.2	1	0.08	0.42	1	0.92	1	0.8	0.5	0.68	1	0.96	1	1	0.44	0.28	0.78
COG0189	1	[HJ]	Glutathione synthase/RimK-type ligase, ATP-grasp superfamily []	0	0	0	0	0	0	0	0	0	0	0	0.08	0	0	0	0	0	0	0	0	0	0	0	0	0	0.24	0	0	0	0	0	0	0	0	0.12	0	0	0	0	0	0	0	0.32	0	0	0
COG0190	1	[H]	5,10-methylene-tetrahydrofolate dehydrogenase/Methenyl tetrahydrofolate cyclohydrolase [Coenzyme transport and metabolism]	0	0	0.04	0	0.02	0	0	0.02	0	0	0	0	0	0	0	0	0	0.02	0	0	0	0	0	0.08	0.1	0	0.02	0	0.02	0	0	0	0	0.04	0	0	0	0	0.5	0.1	0	0.02	0.06	0	0	0
COG0191	1	[G]	Fructose/tagatose bisphosphate aldolase [Carbohydrate transport and metabolism]	0.98	0.5	1	0.18	0.18	0.9	0.07	0.52	1	0.49	0.96	1	0.72	0.23	0	0.5	0.1	0.49	0.21	0.27	0.2	1	0.02	0.96	1	1	0.28	0.01	0.68	0.22	0.96	0.02	0.82	0.36	0.92	1	0.14	0	1	1	0.96	0.94	1	0.17	0.5	0.21
COG0192	1	[H]	S-adenosylmethionine synthetase [Coenzyme transport and metabolism]	0.14	0.225714	0.52	0.00285714	0.02	0.36	0	0.9	0.16	0.0771429	0.08	0.48	0.02	0.00571429	0.00571429	0	0	0.222857	0.0114286	0.0857143	0.04	0.52	0	0.9	0.88	0.3	0.32	0	1	0.0742857	0.34	0	0.06	0.165714	0.44	0.82	0.00571429	0.14	0.98	1	0.28	1	0.16	0.122857	0.177143	0.0228571
COG0193	1	[J]	Peptidyl-tRNA hydrolase [Translation, ribosomal structure and biogenesis]	0	0	0.4	0	0	0	0	0.02	0	0	0	0.02	0	0	0	0	0	0.08	0	0	0.02	0	0	0.38	0.28	0	0.06	0	0.12	0	0	0	0	0.08	0	0	0	0	0.86	0.48	0	0.26	0	0	0.02	0
COG0194	1	[F]	Guanylate kinase [Nucleotide transport and metabolism]	0	0.46	0.56	0.01	0	0.14	0	0.42	0.06	0.235	0.16	0.54	0	0.01	0.195	0	0	0.43	0.11	0.405	0	0.02	0	0.46	0.92	0.24	0	0.055	0.6	0.315	0.14	0	0.02	0.515	0.24	0.08	0.065	0	0.52	0.48	0.14	0.48	0.06	0.265	0.41	0
COG0195	1	[K]	Transcription antitermination factor NusA, contains S1 and KH domains [Transcription]	0	0.065	1	0	0	0.28	0	0.84	0.1	0.07	0	0.54	0	0.005	0	0	0	0.26	0.005	0.02	0.02	0.02	0	1	0.66	0.18	0.16	0	0.4	0	0.14	0	0	0.02	0.32	0.56	0	0	1	0.98	0.1	0.98	0.02	0.075	0.19	0.03
COG0196	1	[H]	FAD synthase [Coenzyme transport and metabolism]	0	0	0	0	0	0	0	0	0	0.01	0	0	0	0	0	0	0	0.05	0	0.14	0	0	0	0	0	0.28	0	0	0	0.01	0	0	0	0.06	0.06	0	0	0	0	0	0	0	0.64	0	0	0
COG0197	1	[J]	Ribosomal protein L16/L10AE [Translation, ribosomal structure and biogenesis]	0	0.2	0.62	0	0	0	0	0.2	0	0.01	0	0.48	0	0.01	0.01	0	0	0.28	0.01	0	0	0	0	0.56	0.42	0	0	0	0.28	0.07	0	0	0	0.09	0	0	0	0	0.98	0.54	0	0.58	0	0.01	0.11	0
COG0198	1	[J]	Ribosomal protein L24 [Translation, ribosomal structure and biogenesis]	0.02	0.34	0.36	0.34	0	0	0.333333	0.12	0.22	0.373333	0.1	0	0.18	0.34	0.333333	0.06	0	0.613333	0.333333	0.586667	0.48	0.62	0	1	0.9	1	0.12	0.433333	1	0.333333	0	0.02	0.04	0.333333	0.22	0.16	0.333333	0.14	1	0.8	0.76	0.18	1	0.406667	0.66	0.453333
COG0199	1	[J]	Ribosomal protein S14 [Translation, ribosomal structure and biogenesis]	0	0.0433333	1	0	0	0.1	0	0.68	0	0.00666667	0	0	0	0.00333333	0.00166667	0.02	0	0.106667	0	0.0316667	0.04	0	0	1	0.92	0.46	0.36	0	0.54	0.0166667	0	0.12	0	0.025	0	0.02	0	0.2	1	0.94	0.1	1	0.44	0.0316667	0.0583333	0.005
COG0200	1	[J]	Ribosomal protein L15 [Translation, ribosomal structure and biogenesis]	0	0.12	0.34	0	0	0	0	0	0	0	0	0.88	0	0	0	0	0	0.24	0	0	0	0	0	0.2	0	0.06	0.04	0	0.04	0	0.04	0	0	0	0	0.04	0	0	0.56	0.18	0	0.02	0.02	0	0.08	0
COG0201	1	[U]	Preprotein translocase subunit SecY [Intracellular trafficking, secretion, and vesicular transport]	0.3	0.573333	0.04	0.0133333	0.04	0.28	0	0.18	0.64	0.286667	0.34	1	0.36	0.02	0.0733333	0	0	0.313333	0.0333333	0.166667	0.08	0.2	0	0.26	0	0.32	0	0	0.64	0.253333	0.64	0	0.02	0.24	0.58	0.9	0.0133333	0.14	0.56	0.46	0.58	0.4	0.34	0.366667	0.34	0.08
COG0202	1	[K]	DNA-directed RNA polymerase, alpha subunit/40 kD subunit [Transcription]	0.5	0.98	0.44	0.08	0.3	0.44	0	1	0.84	0.02	0.54	1	0.52	0.02	0.06	0	0.02	0	0	0.22	0.14	0.1	0	1	0.28	1	0.6	0.04	1	0.06	0.82	0.02	0.5	0.36	0.84	1	0.28	0.1	1	0.82	0.86	1	0.98	0.8	0.6	0.8
COG0203	1	[J]	Ribosomal protein L17 [Translation, ribosomal structure and biogenesis]	0.2	0.84	1	0.02	0.02	0.48	0	0.94	0.18	0.3	0.02	0.76	0.22	0.02	0.1	0	0	0.71	0.12	0.46	0.1	0.62	0	1	0.98	0.22	0.06	0	0.84	0.09	0.4	0	0.32	0.5	0.28	0.92	0.05	0	1	1	0.32	1	0.32	0.56	0.86	0.07
COG0204	1	[I]	1-acyl-sn-glycerol-3-phosphate acyltransferase [Lipid transport and metabolism]	0.72	0	0.06	0.56	0	0.2	0	0	0.54	0	0.68	0	0.02	0.02	0	0	0	0.38	0.28	0.48	0.24	0	0.06	0	0	1	0.58	0	0	0	0.44	0.14	0	0.08	0.14	0.26	0.06	0	0.02	0.22	0	0	0.9	0.04	0.04	0
COG0205	0	[G]	6-phosphofructokinase [Carbohydrate transport and metabolism]	0.18	0.09	0.14	0.28	0.14	0.18	0	0.5	0.38	0	0.2	0.26	0.58	0.01	0.03	0	0.04	0.27	0.12	0.23	0.16	0.02	0.02	0.3	0.08	0.86	0.8	0.01	0.08	0	0.24	0.48	0	0.49	0.46	0.78	0.18	0.1	0.4	0.98	0	0.96	0.68	0.01	0.24	0.38
COG0206	1	[D]	Cell division GTPase FtsZ [Cell cycle control, cell division, chromosome partitioning]	0	0.01	0.64	0	0	0	0	0.1	0	0	0	0.9	0	0.01	0	0	0	0.04	0	0	0	0	0	0.46	0.44	0.08	0.02	0	0.18	0	0	0	0	0	0.22	0.02	0	0	0.66	0.58	0	0.56	0.24	0	0	0
COG0207	0	[F]	Thymidylate synthase [Nucleotide transport and metabolism]	0	0.09	0	0	0	0	0	0.02	0	0.006	0	0	0	0.006	0.004	0	0	0.122	0.006	0.026	0	0	0	0	0	0	0	0	0	0.038	0	0	0	0.064	0	0	0	0	0.12	0	0	0	0.04	0.016	0.03	0
COG0208	1	[F]	Ribonucleotide reductase beta subunit, ferritin-like domain [Nucleotide transport and metabolism]	0	0.24	0	0	0	0	0	0	0	0.065	0	0.06	0	0.01	0.035	0	0	0.215	0.05	0.065	0	0	0	0	0	0	0	0.02	0	0.09	0	0	0	0.18	0	0	0	0	0	0	0	0	0	0.09	0.15	0
COG0209	1	[F]	Ribonucleotide reductase alpha subunit [Nucleotide transport and metabolism]	0.2	0.122857	1	0.00285714	0.06	0.5	0	0.56	0.06	0.02	0.08	0.92	0	0.00571429	0	0	0	0.134286	0.00571429	0.0714286	0.06	0.66	0	0.66	0.96	0.28	0.08	0	0	0	0.04	0	0.16	0.0371429	0.18	0.72	0	0	1	0.9	0.56	0.22	0.18	0.0485714	0.137143	0.0285714
COG0210	1	[L]	Superfamily I DNA or RNA helicase [Replication, recombination and repair]	0.94	0.205	0.02	0.065	0.06	0.54	0	0.02	0.96	0.055	1	0.7	0.76	0.18	0.02	0	0.14	0.24	0.015	0.375	0.82	0	0.22	0	0.06	1	0.92	0.03	0	0.125	0.66	0	0.02	0.445	0.78	1	0.075	0.02	0	0.54	0.4	0	1	0.095	0.08	0
COG0211	1	[J]	Ribosomal protein L27 [Translation, ribosomal structure and biogenesis]	0	0	0.68	0.02	0.02	0.38	0	0.28	0.04	0.25	0.02	0.46	0	0.01	0	0.04	0	0.41	0	0.38	0.2	0	0	1	1	1	0.16	0.06	1	0	0.04	0.04	0	0	0.08	0.28	0.06	0.04	0.96	1	0.7	0.54	0.98	0.14	0.5	0.26
COG0212	1	[H]	5-formyltetrahydrofolate cyclo-ligase [Coenzyme transport and metabolism]	0	0	0.66	0	0.02	0	0	0.02	0	0	0	0	0	0	0	0	0	0.04	0	0	0	0	0	0.5	0.36	0	0	0	0.16	0	0	0	0	0	0	0	0	0	1	0.48	0	0.38	0.02	0	0.03	0
COG0213	0	[F]	Thymidine phosphorylase [Nucleotide transport and metabolism]	0	0	0	0	0	0	0	0.24	0	0	0	0.36	0	0	0	0	0	0	0	0	0	0	0	0	0	0	0	0	0	0	0	0	0	0	0	0	0	0	0	0	0	0	0.22	0	0	0
COG0214	1	[H]	Pyridoxal biosynthesis lyase PdxS [Coenzyme transport and metabolism]	0.6	0.09	0.46	0.5	0.08	1	0	0	0.14	0.08	0.2	0.9	0.84	0.49	0	0.88	0.64	0.6	0.46	0.71	0.86	1	0.28	1	0.86	0.68	0.82	0.44	0.32	0	0.14	0.1	0	0.63	0.74	1	0.05	1	0.94	0.52	1	0.68	0.64	0.42	0.4	0.18
COG0215	1	[J]	Cysteinyl-tRNA synthetase [Translation, ribosomal structure and biogenesis]	0	0.28	0.62	0	0	0.02	0	0.5	0	0.06	0.04	0.56	0	0.0133333	0.0133333	0	0	0.26	0.0166667	0.13	0	0	0	0.86	0.42	0.08	0.12	0.01	0.46	0.106667	0	0	0	0.07	0.28	0.1	0	0	1	0.94	0.06	1	0.02	0.0833333	0.126667	0.01
COG0216	1	[J]	Protein chain release factor A [Translation, ribosomal structure and biogenesis]	0	0.0866667	0.16	0.0833333	0	0	0.0833333	0.02	0	0.0833333	0	0.18	0	0.0833333	0.0833333	0	0	0.1	0.0833333	0.0833333	0	0	0	0.42	0.28	0	0	0.0833333	0.16	0.0833333	0	0	0	0.0833333	0.06	0	0.0833333	0	0.44	0.42	0	0.28	0.04	0.0833333	0.0833333	0.0833333
COG0217	1	[KJ]	Transcriptional and/or translational regulatory protein YebC/TACO1 []	0	0	0	0	0	0	0	0.02	0	0	0	0	0	0	0	0	0	0	0	0	0	0	0	0	0	0	0	0	0	0	0	0	0	0	0	0	0	0	0.16	0	0	0	0	0	0	0
COG0218	1	[D]	GTP-binding protein EngB required for normal cell division [Cell cycle control, cell division, chromosome partitioning]	0	0.24	0	0.27	0	0	0.27	0.02	0	0.14	0	0	0	0.19	0.25	0	0	0.31	0.18	0.29	0.02	0	0	0.22	0.14	0.04	0.06	0.24	0.04	0.19	0	0	0	0.39	0	0	0.21	0	0.58	0.46	0	0.18	0.16	0.19	0.24	0.38
COG0219	0	[J]	tRNA(Leu) C34 or U34 (ribose-2'-O)-methylase TrmL, contains SPOUT domain [Translation, ribosomal structure and biogenesis]	0	0	0	0	0	0	0	0	0	0	0	0	0	0	0	0	0	0.01	0	0	0	0	0	0	0	0	0	0	0	0	0	0	0	0.03	0.26	0	0	0	0.02	0	0	0	0	0	0	0
COG0220	0	[J]	tRNA G46 methylase TrmB [Translation, ribosomal structure and biogenesis]	0	0	0.7	0	0	0	0	0.06	0	0	0	0	0	0	0	0	0	0.1	0	0	0	0	0	0.48	0.36	0	0	0	0.18	0	0	0	0	0.04	0	0	0	0	0.94	0.48	0	0.28	0	0	0.08	0
COG0221	1	[CP]	Inorganic pyrophosphatase []	0.3	0.22	0.68	0.27	0.08	0.42	0.23	0.46	0.96	0.03	0.06	0.74	0.88	0.18	0.01	0.2	0.34	0.4	0.12	0.26	1	0.5	0.44	1	0.42	0.32	0.88	0	0.34	0.13	0.1	0.34	0	0.19	0.04	1	0	0.24	0.74	1	0.54	0.84	0.92	0.05	0.35	0
COG0222	1	[J]	Ribosomal protein L7/L12 [Translation, ribosomal structure and biogenesis]	0.64	0.35	1	0.05	0.12	0.34	0	0.92	0.74	0.13	0.42	0.84	0.1	0.01	0	0.06	0	0.45	0.03	0.43	0.52	0.38	0	1	0.96	1	0.08	0	1	0	0.38	0.06	0.02	0.1	0.8	0.22	0.04	0	1	1	0.86	0.94	1	0.41	0.5	0.36
COG0223	1	[J]	Methionyl-tRNA formyltransferase [Translation, ribosomal structure and biogenesis]	0	0.02	0	0	0	0	0	0.02	0	0.01	0	0	0	0	0	0	0	0.1	0	0.13	0	0	0	0	0	0	0	0	0	0.01	0	0	0	0.09	0	0	0	0	0.14	0	0	0	0	0	0.02	0
COG0224	1	[C]	FoF1-type ATP synthase, gamma subunit [Energy production and conversion]	0	0.36	0.18	0	0	0	0	0.04	0	0.08	0	0.38	0.04	0	0	0	0	0.4	0.06	0	0	0.16	0	0.08	0.16	0	0	0	0.32	0	0	0	0	0	0.04	0	0	0	0.38	0.1	0.02	0.54	0.06	0.12	0.34	0
COG0225	0	[O]	Peptide methionine sulfoxide reductase MsrA [Posttranslational modification, protein turnover, chaperones]	0	0	0	0	0	0	0	0	0	0	0	0	0	0	0	0	0	0	0	0	0.5	0	0	0	0	0.06	0	0	0	0	0	0	0	0	0.24	0	0	0	0	0	0	0	0.16	0	0	0
COG0226	1	[P]	ABC-type phosphate transport system, periplasmic component [Inorganic ion transport and metabolism]	0	0.07	0.08	0	0	0	0	0.24	0	0	0.02	0.02	0	0	0	0	0	0.16	0	0	0	0	0	0.24	0.48	0.16	0.02	0	0.26	0	0.14	0	0.04	0	0	0.1	0	0	0.48	0.74	0	0.56	0.32	0.02	0.04	0
COG0227	1	[J]	Ribosomal protein L28 [Translation, ribosomal structure and biogenesis]	0	0.06	0.82	0	0	0.02	0	0.24	0	0.02	0.02	0	0.14	0	0	0.02	0	0.18	0	0.64	0.28	0	0	0.84	0.52	0.94	0.22	0	0.36	0.5	0.14	0	0.04	0	0	0.04	0	0.14	0.78	0.62	0.06	0.8	0.98	0.04	0.1	0
COG0228	1	[J]	Ribosomal protein S16 [Translation, ribosomal structure and biogenesis]	0	0.04	0.72	0	0	0	0	0.36	0	0	0	0	0	0	0	0	0	0.18	0	0	0	0	0	0.46	0.48	0.06	0	0	0.34	0	0.08	0	0	0	0	0	0	0	0.94	0.48	0	0.48	0.2	0.06	0.06	0
COG0229	1	[O]	Peptide methionine sulfoxide reductase MsrB [Posttranslational modification, protein turnover, chaperones]	0.0431579	0.0144444	0.04	0	0	0.0536842	0	0.02	0.0557895	0.00222222	0.0415789	0.005	0	0.00111111	0	0.0315789	0	0.0488889	0.00111111	0.0244444	0	0.0526316	0.0494737	0.035	0.08	0.0431579	0.04	0	0.0442105	0.00777778	0	0	0.0505263	0.0177778	0.0557895	0	0	0.0389474	0.69	0.295	0.0610526	0.01	0.0247368	0.00111111	0.00222222	0
COG0230	1	[J]	Ribosomal protein L34 [Translation, ribosomal structure and biogenesis]	0	0.245	0.92	0.005	0	0.02	0	0.3	0	0.06	0.04	0.02	0.2	0.005	0.015	0.02	0	0.22	0.015	0.27	0.32	0	0	0.94	0.62	0.9	0.5	0.035	0.36	0.325	0.12	0.02	0.04	0.195	0	0.08	0	0.16	1	0.78	0.1	0.96	1	0.105	0.115	0
COG0231	1	[J]	Translation elongation factor P (EF-P)/translation initiation factor 5A (eIF-5A) [Translation, ribosomal structure and biogenesis]	0	0.3	0.96	0	0	0.36	0	0.62	0	0.12	0.02	0.76	0	0	0	0	0	0.4	0	0	0	0.16	0	1	0.78	0.16	0	0	0.44	0	0.18	0	0	0	0.26	0.14	0	0	1	0.94	0.14	1	0.32	0.12	0.34	0.02
COG0232	0	[F]	dGTP triphosphohydrolase [Nucleotide transport and metabolism]	0	0	0	0	0	0	0	0	0	0	0	0	0	0	0	0	0	0	0	0	0	0	0	0	0	0	0	0	0	0	0	0	0	0	0.16	0	0	0	0.02	0	0	0	0	0	0	0
COG0233	1	[J]	Ribosome recycling factor [Translation, ribosomal structure and biogenesis]	0.02	0.12	1	0.02	0.02	0.46	0	0.4	0.08	0.3	0.1	0.16	0	0.02	0	0.04	0	0.66	0.06	0	0.04	0.36	0	0.92	0.96	0.3	0.24	0	0.8	0	0.32	0.1	0.02	0.02	0.34	0.46	0	0.1	1	0.96	0.4	0.62	0.2	0.64	0.92	0.12
COG0234	0	[O]	Co-chaperonin GroES (HSP10) [Posttranslational modification, protein turnover, chaperones]	0.7	0.94	1	0.16	0.4	0.52	0	0.86	0.44	0.88	0.52	0.78	0.58	0.02	0.02	0.1	0.04	0.94	0.06	0.96	1	0.74	0	1	1	1	0.9	0.34	1	0.14	0.82	0.22	0.56	0.26	0.76	0.8	0.52	0.44	1	1	0.86	1	1	0.52	1	0.74
COG0235	1	[G]	Ribulose-5-phosphate 4-epimerase/Fuculose-1-phosphate aldolase [Carbohydrate transport and metabolism]	0	0.35	0.56	0	0	0.04	0	0.38	0.06	0.07	0	0	0	0.01	0.03	0	0	0.3	0.03	0	0	0.02	0	0.46	0.42	0.1	0	0.03	0.3	0.21	0.04	0.02	0.04	0	0.08	0	0	0	0.52	0.48	0.08	0.48	0.16	0.1	0.16	0
COG0236	1	[IQ]	Acyl carrier protein []	0.36	0.306667	0.08	0.313333	0.12	0.54	0	0.6	0.78	0.0533333	0.56	0.72	0.64	0.0933333	0.02	0	0	0.433333	0.1	0.446667	1	0.14	0.5	0.54	0.02	1	0.72	0.04	0.38	0.133333	0	0.18	0	0.32	0.24	0.86	0	0.42	0.48	0.52	0.94	1	1	0.193333	0.34	0.28
COG0237	1	[H]	Dephospho-CoA kinase [Coenzyme transport and metabolism]	0	0	0	0	0	0	0	0.02	0	0	0	0	0	0	0	0	0	0	0	0	0	0	0	0	0	0	0	0	0	0	0	0	0	0	0.06	0	0	0	0.24	0	0	0	0.06	0	0	0
COG0238	1	[J]	Ribosomal protein S18 [Translation, ribosomal structure and biogenesis]	0	0	0.86	0.02	0	0.12	0	0.88	0	0.36	0	0	0.16	0.02	0	0.02	0	0.64	0	0.1	0.1	0.06	0	1	1	0.9	0.8	0.08	0.84	0.34	0	0.04	0.02	0	0	0.24	0	0.36	0.92	1	0.42	1	0.68	0.62	0.96	0.14
COG0239	0	[DP]	Fluoride ion exporter CrcB/FEX, affects chromosome condensation []	0	0	0.06	0.02	0.02	0	0	0.02	0	0	0	0	0	0.04	0	0	0	0.02	0	0.64	0.02	0	0	0	0.08	0.56	0.04	0	0	0	0	0.12	0	0	0	0.02	0	0	0.64	0	0	0	0.5	0	0	0
COG0240	1	[C]	Glycerol-3-phosphate dehydrogenase [Energy production and conversion]	0	0.48	0.2	0.00666667	0	0	0	0.02	0	0.06	0	0.18	0	0.0133333	0.06	0	0	0.333333	0.02	0.32	0.02	0	0	0.14	0.16	0	0.04	0	0.04	0.326667	0	0	0	0.453333	0	0	0	0	0.92	0.22	0	0.02	0	0.146667	0.146667	0
COG0241	1	[E]	Histidinol phosphatase or a related phosphatase [Amino acid transport and metabolism]	0.06	0	0	0	0	0	0	0	0.16	0	0	0	0	0	0	0	0	0	0	0	0.54	0	0	0	0	0.32	0	0	0	0	0	0	0	0	0.26	0	0	0	0	0	0	0	0.3	0	0	0
COG0242	1	[J]	Peptide deformylase [Translation, ribosomal structure and biogenesis]	0	0.48	0.18	0.04	0	0	0	0.02	0.58	0.1	0.02	0.46	0.1	0.02	0	0.04	0	0.6	0.02	0.02	0.12	0.18	0	0	0.28	0.96	0	0	0	0.06	0.06	0	0	0.12	0.3	0.58	0	0.14	0.22	0.02	0.32	0.34	0.78	0.04	0.08	0
COG0243	1	[C]	Anaerobic selenocysteine-containing dehydrogenase [Energy production and conversion]	0	0	0	0	0	0	0	0	0	0	0	0.12	0	0	0	0	0	0	0	0	0.2	0	0	0	0	0	0	0	0	0	0	0	0	0	0.22	0	0	0	0	0	0	0	0	0	0	0
COG0244	1	[J]	Ribosomal protein L10 [Translation, ribosomal structure and biogenesis]	0	0.5	0.08	0.02	0	0	0	0.02	0	0.21	0	0.1	0	0.01	0.3	0	0	0.39	0.14	0.5	0	0	0	0.38	0.2	0	0	0.13	0.16	0.25	0	0	0	0.5	0.12	0.06	0.09	0	0.48	0.42	0	0.22	0	0.31	0.41	0
COG0245	1	[I]	2C-methyl-D-erythritol 2,4-cyclodiphosphate synthase [Lipid transport and metabolism]	0	0	0.96	0	0	0.04	0	0.14	0	0.04	0	0	0	0	0	0	0	0.44	0	0	0	0	0	0.82	0.42	0	0.1	0	0.06	0	0.02	0	0	0.1	0.26	0.04	0	0	1	0.82	0	0.82	0	0.16	0.08	0.02
COG0246	0	[G]	Mannitol-1-phosphate/altronate dehydrogenases [Carbohydrate transport and metabolism]	0	0.155	0	0	0	0	0	0.02	0	0.015	0	0	0	0.005	0.01	0	0	0.17	0.005	0	0	0	0	0	0	0	0	0	0	0.08	0	0	0	0.065	0	0	0	0	0.22	0	0	0	0	0.02	0.075	0
COG0247	1	[C]	Fe-S oxidoreductase [Energy production and conversion]	0	0	0	0	0	0	0	0	0	0	0	0	0	0	0	0	0	0	0	0.00666667	0	0	0	0	0	0	0	0	0	0	0	0	0	0.146667	0.24	0	0	0	0.04	0	0	0	0	0	0	0
COG0248	1	[FTP]	Exopolyphosphatase/pppGpp-phosphohydrolase []	0	0	0	0	0	0	0	0	0	0	0	0	0	0	0	0	0	0	0	0	0.34	0	0	0	0	0.3	0	0	0	0	0	0	0	0	0	0	0	0	0	0	0	0	0.06	0	0	0
COG0249	1	[L]	DNA mismatch repair ATPase MutS [Replication, recombination and repair]	0.3	0.025	0	0.17	0	0	0	0	0.64	0	0.8	0.58	0.32	0.085	0	0	0	0	0	0.245	0.14	0	0	0	0	0.68	0.04	0.02	0	0.005	0	0.02	0	0.25	0.92	0.48	0	0	0	0	0.04	0	1	0	0	0
COG0250	1	[K]	Transcription antitermination factor NusG [Transcription]	1	1	1	1	1	1	0.68	1	0.56	1	0.92	0.44	1	0.76	1	1	1	1	0.94	0.98	1	1	0.8	1	1	1	1	1	1	1	1	1	1	1	0.72	1	1	1	1	1	1	1	1	0.38	1	1
COG0251	1	[V]	Enamine deaminase RidA, house cleaning of reactive enamine intermediates, YjgF/YER057c/UK114 family [Defense mechanisms]	0.02	0	0	0.08	0.04	0	0	0.26	0	0	0	0	0	0	0	0	0	0	0	1	0.86	0	0	0.32	0	0.98	0	0	0	0	0	0	0	0.56	0.26	0	0	0	0.1	0.06	0.66	0	1	0	0.18	0.22
COG0252	1	[JU]	L-asparaginase/archaeal Glu-tRNAGln amidotransferase subunit D []	0	0.02	0.72	0	0	0	0	0.32	0	0	0	0	0	0	0	0	0	0.068	0	0	0	0	0	0.72	0.64	0	0.08	0	0.28	0	0	0	0	0	0	0	0	0.02	0.9	0.84	0	1	0	0	0.012	0
COG0253	1	[E]	Diaminopimelate epimerase [Amino acid transport and metabolism]	0	0.1	0	0	0	0	0	0.02	0	0.01	0	0	0	0.01	0	0	0	0.13	0.01	0.08	0.02	0	0	0.02	0.04	0	0	0	0	0.05	0	0	0	0.11	0	0	0	0	0.22	0.08	0	0.02	0	0.01	0.01	0
COG0254	1	[J]	Ribosomal protein L31 [Translation, ribosomal structure and biogenesis]	0.02	0.23	0.66	0.04	0	0	0	0.18	0	0.11	0.02	0.06	0.3	0.01	0	0.04	0	0.43	0.03	0.71	0.42	0.44	0	1	0.9	1	0.24	0.16	0.94	0.27	0	0.06	0	0.13	0	0	0	0.22	1	1	0.76	0.78	1	0.17	0.5	0.11
COG0255	1	[J]	Ribosomal protein L29 [Translation, ribosomal structure and biogenesis]	0	0	0.96	0	0	0.08	0	0.56	0	0.02	0	0	0	0	0	0	0	0.46	0	0	0.02	0	0	1	0.82	0.34	0.08	0	0.4	0	0	0.02	0	0	0.04	0	0	0.12	1	0.88	0.04	1	0.34	0.24	0.32	0.04
COG0256	1	[J]	Ribosomal protein L18 [Translation, ribosomal structure and biogenesis]	0	0.33	0.88	0.01	0.12	0.08	0	0.92	0	0.11	0.02	0	0	0	0.02	0.04	0	0.57	0.02	0.17	0.14	0	0	1	0.96	0.96	0.1	0	0.76	0.14	0	0.08	0	0	0.02	0	0	0	1	1	0.6	0.72	0.82	0.29	0.59	0.07
COG0257	0	[J]	Ribosomal protein L36 [Translation, ribosomal structure and biogenesis]	0	0	0	0	0	0	0	0	0	0	0	0	0	0	0	0	0	0	0	0	0	0	0	0	0	0	0	0	0	0	0	0	0	0	0	0	0	0	0.02	0	0	0	0	0	0	0
COG0258	1	[L]	5'-3' exonuclease [Replication, recombination and repair]	0.08	0.46	0.76	0.23	0	0.2	0.23	0.56	0.08	0.38	0.16	1	0	0.32	0.25	0	0	0.46	0.32	0.24	0	0.04	0	0.94	0.44	0.46	0.06	0.26	0.32	0.32	0.2	0	0.04	0.17	0.2	0.2	0.29	0	0.94	0.92	0.2	1	0.3	0.35	0.3	0.14
COG0259	0	[H]	Pyridoxine/pyridoxamine 5'-phosphate oxidase [Coenzyme transport and metabolism]	0.76	0.39	0.44	0.52	0.44	0.82	0.01	0.74	0.62	0.49	0.68	0.92	0.3	0.46	0.47	0.92	0.48	0.85	0.43	1	0.46	1	0.5	0.34	0.66	0.68	0.8	0.51	0	0.34	0.38	0	0.3	1	0.74	0.98	0.28	0.98	0.36	0.58	1	0.82	0.68	0.4	0.53	0
COG0260	1	[E]	Leucyl aminopeptidase [Amino acid transport and metabolism]	0.1	0.88	1	0.04	0.3	0.5	0	0.24	0.06	0.6	0.04	0.68	0.2	0.02	0.36	0.06	0.38	0.82	0.2	0.34	0.38	0.68	0	0.78	0.84	0.32	0.06	0	0.62	0.72	0.88	0.02	0.84	0.68	0.04	0.68	0.16	0	1	0.96	0.76	1	0.32	0.7	0.74	0
COG0261	1	[J]	Ribosomal protein L21 [Translation, ribosomal structure and biogenesis]	0	0.33	1	0.005	0.02	0.44	0	0.96	0.02	0.15	0	0	0	0.01	0.055	0.04	0	0.47	0.025	0.295	0.14	0	0	1	0.94	0.54	0.04	0	0.64	0.22	0.12	0.08	0	0.28	0	0	0	0	1	1	0.4	0.98	0.48	0.195	0.335	0.035
COG0262	1	[H]	Dihydrofolate reductase [Coenzyme transport and metabolism]	0.04	0.02	1	0.25	0.42	0.86	0.01	1	0	0.49	0.1	0	0.48	0.01	0	0.14	0	0.49	0.18	0.04	0.1	0.94	0.02	1	1	0.04	0.54	0.04	1	0	1	0.42	0.32	0.5	0.42	0.9	0.3	0.32	1	1	0.76	1	0.48	0.5	0.5	0.5
COG0263	1	[E]	Glutamate 5-kinase [Amino acid transport and metabolism]	0	0.03	0	0	0	0	0	0	0	0.01	0	0	0	0.01	0	0	0	0.03	0	0.2	0	0	0	0	0	0	0	0	0	0	0	0	0	0.13	0.26	0	0	0	0.02	0	0	0	0	0	0.02	0
COG0264	1	[J]	Translation elongation factor EF-Ts [Translation, ribosomal structure and biogenesis]	0	0	0.92	0	0	0.02	0	0.32	0	0	0	0.22	0	0	0	0	0	0.04	0	0	0	0.02	0	0.46	0.42	0.08	0	0	0.28	0	0.04	0	0	0	0.22	0.04	0	0	0.98	0.48	0	0.48	0.1	0	0	0
COG0265	1	[O]	Periplasmic serine protease, S1-C subfamily, contain C-terminal PDZ domain [Posttranslational modification, protein turnover, chaperones]	0.76	0.46	0	0.02	0.04	0.64	0	0	1	0.29	0.88	1	0.62	0.16	0	0	0	0.04	0.01	0.21	0.14	0.14	0.02	0	0.16	1	0.02	0	0.04	0	0.94	0	0	0.3	0.7	1	0.04	0	0.04	0	0.88	0	1	0	0.04	0
COG0266	1	[L]	Formamidopyrimidine-DNA glycosylase [Replication, recombination and repair]	0.74	0.18	0.68	1	0	0.8	0.12	0.54	0.06	0.22	0.32	0.98	0.38	0.18	0.18	0.9	0.08	0.94	0.92	0.56	0.92	0.98	0.72	0.36	0.18	0.32	0.54	0.82	0	0.22	0.44	0.16	0.46	0.74	0	0.8	0	0.72	0.18	0.52	0.9	0.52	0.76	0.98	0.24	0.14
COG0267	1	[J]	Ribosomal protein L33 [Translation, ribosomal structure and biogenesis]	0	0.29	0.82	0.01	0.02	0.2	0	0.74	0.18	0.21	0	0.36	0	0.02	0.02	0.04	0	0.57	0.02	0.24	0.16	0	0	1	0.98	0.36	0.08	0.01	0.92	0.16	0.16	0.04	0	0.19	0	0.02	0.02	0	1	1	0.52	0.24	0.78	0.23	0.61	0.16
COG0268	1	[J]	Ribosomal protein S20 [Translation, ribosomal structure and biogenesis]	0	0.0133333	0.54	0	0.08	0	0	0.2	0	0	0	0	0.16	0	0	0.04	0.02	0.1	0	0.206667	0.1	0	0	0.6	0.44	0.08	0.1	0	0.2	0.253333	0	0.16	0	0	0	0.02	0	0.04	1	0.58	0	0.5	0.6	0.0133333	0.04	0.00666667
COG0269	0	[G]	3-keto-L-gulonate-6-phosphate decarboxylase [Carbohydrate transport and metabolism]	0	0.176	0.24	0	0.06	0	0	0.02	0	0.028	0.02	0.08	0	0.004	0.008	0	0	0.192	0.008	0.144	0	0	0	0.36	0.34	0.44	0.08	0	0.02	0.088	0	0	0	0.092	0.26	0.04	0	0	1	0.64	0.2	0.14	0.44	0.032	0.056	0
COG0270	1	[L]	Site-specific DNA-cytosine methylase [Replication, recombination and repair]	0.6	0.78	0.8	0.06	0.08	0.66	0.08	0.3	0.92	0.72	0.62	0.96	0.04	0.04	0.04	0.04	0	0.46	0.28	0.44	0.14	0.76	0	0.4	0.52	1	0.14	0	0.16	0	0.16	0	0.5	0.52	0.82	1	0.02	0	0.62	0.3	0.86	0.42	1	0.6	0.18	0.18
COG0271	0	[T]	Stress-induced morphogen (activity unknown) [Signal transduction mechanisms]	0	0.0436364	0.0177778	0.0490909	0	0	0.0490909	0.0155556	0	0.0254545	0.005	0.00222222	0	0.0345455	0.0454545	0	0	0.0545455	0.0327273	0.0472727	0	0	0	0.0133333	0.09	0	0.0177778	0.0436364	0.005	0.0345455	0	0	0	0.0618182	0.065	0.00222222	0.0381818	0	0.448889	0.202222	0.03	0.00444444	0.01	0.0345455	0.0436364	0.0690909
COG0272	0	[L]	NAD-dependent DNA ligase [Replication, recombination and repair]	0.02	0.63	0.16	0	0.02	0	0	0	0.08	0.08	0.04	0.98	0	0.01	0.02	0	0	0.27	0.04	0.24	0.02	0	0	0.2	0.32	0.78	0.04	0	0	0.27	0	0	0	0.24	0.28	0.04	0	0	0.42	0.14	0.16	0	0.38	0.13	0.19	0
COG0274	0	[F]	Deoxyribose-phosphate aldolase [Nucleotide transport and metabolism]	0	0.02	0	0	0	0	0	0	0	0	0	0.02	0	0	0	0	0	0.07	0	0.01	0	0	0	0	0	0	0.02	0	0	0	0	0.12	0	0	0	0	0	0	0.4	0	0	0	0.04	0	0	0
COG0275	1	[J]	16S rRNA C1402 N4-methylase RsmH [Translation, ribosomal structure and biogenesis]	0	0	0.44	0	0	0	0	0.02	0	0	0	0.48	0	0	0	0	0	0	0	0	0	0	0	0.32	0.28	0	0	0	0.12	0	0	0	0	0	0.04	0	0	0	0.88	0.42	0	0.18	0.02	0	0	0
COG0276	1	[H]	Protoheme ferro-lyase (ferrochelatase) [Coenzyme transport and metabolism]	0	0.03	0.525	0	0.08	0	0	0.025	0	0.005	0.024	0.215	0	0	0	0	0	0.085	0	0.11	0.02	0.004	0	0.555	0.2	0.208	0.075	0	0.012	0	0	0.005	0.008	0.065	0.208	0.095	0	0	0.995	0.71	0.176	0.35	0.112	0	0.02	0
COG0277	1	[C]	FAD/FMN-containing dehydrogenase [Energy production and conversion]	0.22	0	0.56	0	0.4	0.22	0	0.46	0.14	0	0	0.46	0.36	0	0	0.1	0.5	0	0	0.04	0.66	0.5	0.04	0.42	0.4	0.32	0.02	0	0.3	0.08	0.36	0	0.28	0.06	0	0.24	0	0.2	0.52	0.46	0.26	0.48	0.4	0	0	0
COG0278	0	[O]	Glutaredoxin-related protein [Posttranslational modification, protein turnover, chaperones]	0.229116	0	0.331461	0	0.329438	0.227755	0	0.322921	0.227483	0	0.229524	0.325843	0.320449	0	0	0.230612	0.32764	0	0	0	0.329438	0.227891	0.228299	0.323146	0.236871	0.229116	0.329213	0	0.229116	0	0.331236	0.306067	0.228163	0	0.233061	0.315056	0	0.22966	0.347191	0.328764	0.229252	0.324045	0.0665306	0	0	0
COG0279	1	[G]	Phosphoheptose isomerase [Carbohydrate transport and metabolism]	0	0	0	1	0	0	0.82	0	0.18	0.24	0	0.4	0	0.38	0	0.9	0	0.98	0.34	0.56	0.2	0	0	0.02	0.5	0	0.22	0	0	0	0	0.38	0	0.06	0.04	0.02	0.02	0.02	0	0.52	0.28	0.44	0.04	0.74	0.14	0.2
COG0280	1	[C]	Phosphotransacetylase [Energy production and conversion]	0.36	0.6	0.44	0.12	0	0.48	0	0.62	0.5	0	0.5	0.98	0.48	0	0	0.06	0	0.06	0.04	0.08	0.14	0.5	0	0.34	0.98	0.72	0.04	0.12	0.14	0	0.38	0	0.52	0.02	0.02	0.78	0.02	0.06	0.52	0.74	0.42	0.84	0.92	0.02	0.1	0.38
COG0281	1	[C]	Malic enzyme [Energy production and conversion]	0	0.07	0	0	0	0	0	0	0	0.01	0	0	0	0.01	0	0	0	0.11	0	0.1	0	0	0	0	0	0	0	0	0	0.05	0	0	0	0.08	0	0	0	0	0	0	0	0	0	0.01	0.01	0
COG0282	1	[C]	Acetate kinase [Energy production and conversion]	0	0.08	0.34	0	0	0	0	0.02	0	0	0	0.86	0	0	0	0	0	0.04	0	0	0	0	0	0.28	0.22	0	0	0	0.12	0	0	0	0	0	0.04	0	0	0	0.96	0.44	0	0.18	0	0.02	0	0
COG0283	1	[F]	Cytidylate kinase [Nucleotide transport and metabolism]	0	0	0.4	0	0	0	0	0	0	0	0	0.64	0	0	0	0	0	0.03	0	0	0	0	0	0	0.1	0	0	0	0	0	0	0	0	0	0	0	0	0	0.86	0.1	0	0	0	0	0	0
COG0284	1	[F]	Orotidine-5'-phosphate decarboxylase [Nucleotide transport and metabolism]	0	0	0	0	0	0	0	0.02	0	0	0	0	0	0	0	0	0	0	0	0	0	0	0	0	0	0	0	0	0	0	0	0	0	0	0.02	0	0	0	0.02	0	0	0	0	0	0	0
COG0285	1	[H]	Folylpolyglutamate synthase/Dihydropteroate synthase [Coenzyme transport and metabolism]	0	0.16	0.06	0.18	0	0	0.18	0	0	0.0933333	0	0.38	0	0.126667	0.166667	0	0	0.206667	0.12	0.173333	0	0	0	0.04	0	0	0.04	0.16	0	0.126667	0	0	0	0.226667	0	0	0.14	0	0.68	0.1	0	0.04	0	0.126667	0.16	0.253333
COG0286	1	[V]	Type I restriction-modification system, DNA methylase subunit [Defense mechanisms]	0.36	0	0.16	0	0.02	0	0	0.02	0.38	0.21	0.66	0.14	0.06	0.07	0	0	0	0	0	0.34	0.64	0	0	0	0	0.98	0	0	0	0	0.36	0	0	0.49	0.42	0.64	0.13	0	0.06	0	0.2	0	1	0	0	0
COG0287	1	[E]	Prephenate dehydrogenase [Amino acid transport and metabolism]	0	0	0	0	0	0	0	0.02	0	0	0	0	0	0	0	0	0	0	0	0.04	0	0	0	0	0	0.06	0	0	0	0	0	0	0	0.14	0	0	0	0	0.22	0	0	0	0.12	0	0	0
COG0288	1	[P]	Carbonic anhydrase [Inorganic ion transport and metabolism]	0	0	0	0	0	0	0	0	0	0	0	0	0	0	0	0	0	0	0	0	0	0	0	0	0	0	0	0	0	0	0	0	0	0	0	0	0	0	0	0	0	0	0	0	0	0
COG0289	1	[E]	Dihydrodipicolinate reductase [Amino acid transport and metabolism]	0	0	0	0	0	0	0	0	0	0	0	0	0	0	0	0	0	0	0	0	0	0	0	0	0	0	0	0	0	0	0	0	0	0	0.06	0	0	0	0	0	0	0	0	0	0	0
COG0290	1	[J]	Translation initiation factor IF-3 [Translation, ribosomal structure and biogenesis]	0	0	0.76	0	0	0.02	0	0.32	0	0	0	0.14	0	0	0	0	0	0.22	0	0.02	0	0	0	0.74	0.66	0.84	0.02	0	0.32	0.36	0	0	0	0	0.1	0	0	0.02	0.64	0.64	0.02	0.48	0.84	0.02	0.14	0
COG0291	1	[J]	Ribosomal protein L35 [Translation, ribosomal structure and biogenesis]	0.1	0.02	0.7	0.02	0.14	0.12	0	0.3	0.42	0	0	0.88	0	0.02	0	0.02	0	0.02	0	0.5	0.2	0.02	0	0.94	0.94	1	0.06	0	0.46	0	0	0	0	0	0.3	0.1	0	0	0.98	1	0.7	0.2	0.92	0.42	0.96	0.28
COG0292	1	[J]	Ribosomal protein L20 [Translation, ribosomal structure and biogenesis]	0	0.173333	0.98	0.0133333	0.02	0.02	0	0.94	0	0.1	0	0	0	0.00666667	0.0466667	0.04	0	0.433333	0.0333333	0.166667	0.14	0	0	1	0.98	0.38	0.02	0.02	0.82	0.113333	0.14	0.08	0	0.106667	0.04	0.02	0	0	1	1	0.06	0.46	0.56	0.293333	0.42	0.06
COG0293	1	[J]	23S rRNA U2552 (ribose-2'-O)-methylase RlmE/FtsJ [Translation, ribosomal structure and biogenesis]	0	0.09	0.5	0	0.06	0.02	0	0.03	0	0	0.16	0.21	0	0.01	0	0	0	0.14	0.01	0.01	0.01	0.02	0	0.53	0.4	0.28	0.11	0	0.08	0.03	0	0.01	0.06	0.03	0.3	0.15	0	0	0.86	0.74	0.36	0.33	0.28	0.01	0.01	0
COG0294	1	[H]	Dihydropteroate synthase [Coenzyme transport and metabolism]	0	0	0	0	0	0	0	0	0	0	0	0	0	0	0	0	0	0	0	0	0	0	0	0	0	0	0	0	0	0	0	0	0	0	0.26	0	0	0	0	0	0	0	0	0	0	0
COG0295	0	[F]	Cytidine deaminase [Nucleotide transport and metabolism]	0	0	0.72	0	0	0	0	0.02	0	0.02	0	0	0	0	0	0	0	0.12	0	0	0.02	0	0	0.44	0.56	0	0.06	0	0.14	0	0	0	0	0.02	0	0	0	0	1	0.5	0	0.38	0	0.02	0.12	0
COG0296	1	[G]	1,4-alpha-glucan branching enzyme [Carbohydrate transport and metabolism]	0.06	0.16	0	0	0	0.04	0	0.04	0.1	0.3	0.06	0	0.04	0	0	0	0	0.04	0	0	0.08	0	0	0	0	0.32	0	0	0	0	0.24	0	0	0.26	0.48	0.52	0	0	0.34	0.06	0.18	0.04	0.34	0	0	0
COG0297	1	[G]	Glycogen synthase [Carbohydrate transport and metabolism]	0.2	0.62	0.34	0.14	0.06	0.38	0	0.14	0.32	0.2	0.2	0.06	0.38	0.02	0.04	0	0	0.34	0	0.02	0.06	0.18	0	0.66	0.54	0.56	0.24	0	0.74	0	0.48	0	0.1	0.76	0.72	0.72	0.26	0.04	0.58	0.96	0.08	0.72	0.56	0.02	0.9	0.88
COG0298	0	[O]	Hydrogenase maturation factor [Posttranslational modification, protein turnover, chaperones]	0	0	0	0	0	0	0	0	0	0	0	0	0	0	0	0	0	0	0	0	0	0	0	0	0	0	0	0	0	0	0	0	0	0.06	0.04	0	0	0	0	0	0.02	0	0	0	0	0
COG0299	1	[F]	Folate-dependent phosphoribosylglycinamide formyltransferase PurN [Nucleotide transport and metabolism]	0	0.11	0.6	0	0	0	0	0.02	0	0	0	0	0	0.01	0.01	0	0	0.22	0.01	0	0.04	0	0	0.38	0.28	0	0.04	0	0.1	0.08	0	0	0	0.2	0	0	0	0	1	0.48	0	0.3	0	0.04	0	0
COG0300	1	[R]	Short-chain dehydrogenase [General function prediction only]	0	0	0	0	0	0	0	0	0	0	0	0	0	0	0	0	0	0	0	0	0	0	0	0	0	0	0	0	0	0.02	0	0	0	0	0.22	0	0	0	0.02	0	0	0	0.2	0	0	0
COG0301	1	[HJ]	Adenylyl- and sulfurtransferase ThiI, participates in tRNA 4-thiouridine and thiamine biosynthesis []	0	0	0	0	0	0	0	0	0	0	0	0	0	0	0	0	0	0	0	0	0	0	0	0	0	0	0	0	0	0	0	0	0	0	0.08	0	0	0	0	0	0	0	0	0	0	0
COG0302	1	[H]	GTP cyclohydrolase I [Coenzyme transport and metabolism]	0	0	0	0	0	0	0	0	0	0	0	0	0	0	0	0	0	0	0	0	0	0	0	0	0	0	0	0	0	0	0	0	0	0	0	0	0	0	0.02	0	0	0	0	0	0	0
COG0303	1	[H]	Molybdopterin biosynthesis enzyme [Coenzyme transport and metabolism]	0	0.09	0	0	0	0	0	0	0	0.01	0	0	0	0.01	0	0	0	0.11	0	0.08	0	0	0	0	0	0	0	0	0	0.04	0	0	0	0.06	0	0	0	0	0	0	0	0	0	0.01	0.01	0
COG0304	1	[IQ]	3-oxoacyl-(acyl-carrier-protein) synthase []	0	0.04	0.72	0	0	0.42	0	0.96	0.06	0.56	0.14	0	0.02	0	0.02	0.04	0	0.58	0.02	0	0	0.3	0	0.94	0.72	0.04	0.36	0	0.46	0	0.3	0	0	0.46	0.6	0.82	0	0	0.96	0.96	0.04	1	0.04	0.42	0.1	0.14
COG0305	1	[L]	Replicative DNA helicase [Replication, recombination and repair]	0.24	0.72	0.22	0.02	0	0.1	0	0.36	0.38	0.1	0.4	0.72	0.06	0.02	0	0	0	0.26	0	0	0.04	0.54	0	0.44	0.24	0.46	0	0	0.34	0	0.34	0	0.16	0.08	0.62	0.9	0	0	0.82	0.5	0.54	0.52	0.24	0.1	0.06	0
COG0306	1	[P]	Phosphate/sulfate permease [Inorganic ion transport and metabolism]	0	0	0	0	0	0	0	0.02	0	0	0	0	0	0	0	0	0	0	0	0	0	0	0	0	0	0	0	0	0	0	0	0	0	0.02	0.26	0	0	0	0.16	0	0	0	0	0	0	0
COG0307	1	[H]	Riboflavin synthase alpha chain [Coenzyme transport and metabolism]	0	0	0.02	0	0	0	0	0.02	0	0	0	0.26	0	0	0	0	0	0	0	0	0	0	0	0.04	0.08	0	0	0	0	0	0	0.04	0	0	0	0	0	0	0.48	0.08	0	0.02	0	0	0	0
COG0308	1	[E]	Aminopeptidase N [Amino acid transport and metabolism]	0	0	0	0	0	0	0	0	0.16	0	0	0.02	0	0	0	0	0	0	0	0	0.22	0	0	0	0	0	0	0	0	0	0	0	0	0	0.26	0	0	0	0	0	0	0	0	0	0	0
COG0309	1	[O]	Hydrogenase maturation factor [Posttranslational modification, protein turnover, chaperones]	0	0	0	0	0	0	0	0	0	0	0	0	0	0	0	0	0	0	0	0	0.06	0	0	0	0	0.32	0	0	0	0	0	0.04	0	0	0.16	0	0	0	0	0	0	0	0.32	0	0	0
COG0310	0	[P]	ABC-type Co2+ transport system, permease component [Inorganic ion transport and metabolism]	0.2	0.52	0.98	0.84	0.38	0.98	0	1	0.78	0.34	0.1	0.9	0.74	0.24	0.5	0.3	1	1	0.94	1	0.72	0.96	0.08	0.88	0.64	1	0.76	0.62	0.02	0.36	0.38	0.12	0.22	1	0.78	0.96	0.3	0.7	0.72	0.7	0.94	1	1	0.84	0.4	0.46
COG0311	0	[H]	Glutamine amidotransferase PdxT (pyridoxal biosynthesis) [Coenzyme transport and metabolism]	0	0.01	0	0	0	0	0	0	0	0	0	0.7	0	0	0	0.12	0	0.06	0	0	0	0	0	0	0	0.32	0	0	0	0	0	0	0	0	0.04	0	0.01	0	0	0	0	0	0.32	0	0	0
COG0312	1	[R]	Predicted Zn-dependent protease or its inactivated homolog [General function prediction only]	0	0	0	0	0	0	0	0	0	0	0	0.04	0	0	0	0	0	0	0	0	0.54	0	0	0	0	0.32	0	0	0	0	0	0	0	0	0.22	0	0	0	0	0	0	0	0.32	0	0	0
COG0313	1	[J]	16S rRNA C1402 (ribose-2'-O) methylase RsmI [Translation, ribosomal structure and biogenesis]	0	0	0	0	0	0.04	0	0.3	0.04	0	0.06	0.32	0	0	0	0	0	0.04	0	0	0	0.02	0	0.44	0.3	0.12	0.02	0	0.3	0	0.02	0	0.02	0.07	0.26	0.1	0	0	0.52	0.6	0	0.72	0.4	0	0	0
COG0314	1	[H]	Molybdopterin synthase catalytic subunit [Coenzyme transport and metabolism]	0	0.075	0.226667	0	0.02	0.0766667	0	0.02	0.01	0.02	0.116667	0.06	0	0.01	0	0.00333333	0	0.16	0	0.25	0	0.03	0	0.273333	0.5	0.39	0.0666667	0	0.0866667	0.03	0	0	0.1	0.165	0.15	0.02	0	0	0.933333	0.533333	0.41	0.113333	0.22	0	0.02	0
COG0315	1	[H]	Molybdenum cofactor biosynthesis enzyme [Coenzyme transport and metabolism]	0	0.03	0	0	0	0	0	0	0	0.01	0	0.08	0	0	0	0	0	0.09	0	0.21	0.08	0	0	0	0	0	0	0	0	0.04	0	0	0.02	0.11	0.18	0	0	0	0	0	0	0	0	0	0.06	0
COG0316	1	[O]	Fe-S cluster assembly iron-binding protein IscA [Posttranslational modification, protein turnover, chaperones]	0	0.493333	0.88	0	0.12	0.02	0	0.06	0	0.0333333	0.18	0.54	0	0.0133333	0.0266667	0	0	0.446667	0.02	0	0.02	0.04	0	0.94	0.84	0.94	0.1	0	0.08	0.206667	0	0.02	0.1	0.213333	0.04	0.2	0	0	1	0.92	0.48	0.68	0.8	0.1	0.213333	0
COG0317	1	[TK]	(p)ppGpp synthase/hydrolase, HD superfamily []	0.26	0.5	0.04	0.05	0	0	0	0.06	0.04	0.4	0	0	0	0.09	0.17	0	0	0.4	0.08	0.58	0.02	0	0	0.08	0.14	0.98	0	0.03	0.14	0.35	0	0	0	0.99	0.4	0	0.04	0	0.06	0.02	0	0	0.76	0.32	0.35	0
COG0318	1	[IQ]	Acyl-CoA synthetase (AMP-forming)/AMP-acid ligase II []	0.04	0.28	0.02	0.02	0	0	0	0.08	0.34	0	0.2	0.38	0.08	0.02	0	0.02	0	0.18	0	0.02	0.02	0	0	0	0	0.58	0.04	0	0	0.04	0.02	0	0	0.32	0.62	0.88	0	0	0	0.22	0.24	0.1	0.5	0.06	0.06	0
COG0319	1	[J]	ssRNA-specific RNase YbeY, 16S rRNA maturation enzyme [Translation, ribosomal structure and biogenesis]	0	0	0.3	0	0	0	0	0	0	0	0	0	0	0	0	0	0	0.16	0	0	0	0	0	0	0.06	0	0.02	0	0	0	0	0	0	0	0.02	0.02	0	0	0.54	0.18	0	0	0	0	0	0
COG0320	1	[H]	Lipoate synthase [Coenzyme transport and metabolism]	0	0.38	0	0	0	0	0	0	0	0.12	0	0.06	0	0.01	0.12	0	0	0.29	0.04	0.27	0	0	0	0	0	0.16	0	0.06	0	0.6	0	0.3	0.06	0.52	0.12	0	0	0	0	0	0	0	0.34	0.2	0.19	0
COG0321	1	[H]	Lipoate-protein ligase B [Coenzyme transport and metabolism]	0	0	0.02	0	0	0	0	0	0.28	0	0	0.6	0	0	0	0.02	0	0.02	0	0	0.54	0	0	0	0.06	0.32	0	0	0	0	0	0	0	0	0.04	0	0	0	0	0	0.02	0	0.32	0.62	0	0
COG0322	1	[L]	Excinuclease UvrABC, nuclease subunit [Replication, recombination and repair]	0	0.08	0	0	0	0.04	0	0	0.08	0	0.1	0.68	0	0.01	0	0	0	0.1	0	0.02	0	0.12	0	0	0.06	0.9	0	0	0	0	0	0	0	0	0.26	0.04	0	0	0	0	0.24	0	0.92	0	0	0
COG0323	1	[L]	DNA mismatch repair ATPase MutL [Replication, recombination and repair]	0	0.01	0.02	0	0	0.02	0	0	0	0	0	0.62	0	0.01	0	0	0	0.08	0	0	0	0	0	0	0.46	0.04	0.04	0	0.1	0	0	0	0	0	0.26	0.02	0	0	0.44	0.36	0	0.08	0.02	0.05	0.12	0
COG0324	1	[J]	tRNA A37 N6-isopentenylltransferase MiaA [Translation, ribosomal structure and biogenesis]	0	0.06	0.18	0	0	0	0	0.02	0	0	0	0	0	0	0	0	0	0.04	0	0.12	0	0	0	0.04	0.12	0	0	0	0	0	0.02	0	0	0	0.02	0.02	0	0	0.28	0.56	0.02	0.3	0	0	0	0
COG0325	1	[R]	Uncharacterized pyridoxal phosphate-containing protein, affects Ilv metabolism, UPF0001 family [General function prediction only]	0	0	0	0	0	0	0	0	0	0	0	0	0	0	0	0	0	0	0	0	0	0	0	0	0	0	0	0	0	0	0	0	0	0	0	0	0	0	0.04	0	0	0	0	0	0	0
COG0326	0	[O]	Molecular chaperone, HSP90 family [Posttranslational modification, protein turnover, chaperones]	0.02	0	0.02	0	0	0.18	0	0.46	0.26	0	0.04	0	0	0.01	0	0	0	0.14	0	0.01	0.04	0.12	0	0.52	0.2	0.6	0.02	0	0.26	0	0.06	0	0	0.04	0.5	0.72	0	0	0.36	0.5	0.1	0.64	0.16	0	0.01	0.01
COG0327	0	[H]	Putative GTP cyclohydrolase 1 type 2, NIF3 family [Coenzyme transport and metabolism]	0	0	0.52	0	0	0	0	0.02	0	0	0	0	0	0	0	0	0	0.05	0	0	0.02	0	0	0.3	0.28	0	0	0	0.06	0	0	0	0	0.19	0	0	0	0	0.74	0.44	0	0.18	0	0	0.02	0
COG0328	1	[L]	Ribonuclease HI [Replication, recombination and repair]	0	0	0.04	0	0	0	0	0.02	0	0	0	0	0	0	0	0	0	0	0	0	0	0	0	0.04	0.08	0	0	0	0	0	0	0	0	0.16	0	0	0	0	0.42	0.16	0	0.02	0	0	0	0
COG0329	1	[EM]	Dihydrodipicolinate synthase/N-acetylneuraminate lyase []	0.02	0.38	0.32	0	0.02	0.12	0	0	0.28	0.34	0.04	0.18	0.08	0.02	0	0	0	0.04	0	0.02	0	0	0	0.22	0.06	0.68	0	0	0.02	0	0.08	0	0	0.22	0.36	0.8	0	0	0.92	0.18	0.08	0.2	0.5	0.32	0.02	0
COG0330	1	[O]	Regulator of protease activity HflC, stomatin/prohibitin superfamily [Posttranslational modification, protein turnover, chaperones]	0	0.0133333	0.02	0	0	0	0	0.02	0	0.00666667	0	0.28	0	0	0	0	0	0.0733333	0	0.0533333	0	0	0	0.02	0.02	0	0	0	0	0	0	0	0	0.04	0	0	0	0	0.62	0.06	0	0	0	0	0.00666667	0
COG0331	1	[I]	Malonyl CoA-acyl carrier protein transacylase [Lipid transport and metabolism]	0	0.02	0.04	0	0	0	0	0	0	0	0	0	0	0	0	0	0	0.14	0	0.08	0	0	0	0.3	0.2	0	0	0	0.14	0	0	0	0	0	0	0.02	0	0	0.74	0.6	0	0.32	0	0	0.04	0
COG0332	1	[I]	3-oxoacyl-[acyl-carrier-protein] synthase III [Lipid transport and metabolism]	0	0.21	0	0.01	0	0.14	0	0.38	0	0	0.04	0	0	0	0	0	0	0.24	0.01	0	0.02	0.1	0	0.4	0.36	0.18	0.08	0	0.52	0	0	0	0	0.06	0.28	0.32	0	0	0.02	0.8	0.16	0.52	0.36	0	0.1	0.05
COG0333	1	[J]	Ribosomal protein L32 [Translation, ribosomal structure and biogenesis]	0	0.04	0.9	0	0	0	0	0.06	0	0	0	0	0.12	0	0	0.02	0	0.14	0	0.32	0.16	0	0	0.94	0.66	0.8	0.14	0	0.32	0.02	0.04	0.04	0.02	0.06	0	0.04	0	0.1	0.98	0.8	0.02	0.86	0.98	0.05	0.08	0.01
COG0334	1	[E]	Glutamate dehydrogenase/leucine dehydrogenase [Amino acid transport and metabolism]	0.46	0.325	0.04	0.015	0.08	0.32	0	1	0.84	0.175	0.56	0.98	0.68	0.01	0.02	0	0.04	0.14	0.005	0	0.16	0.22	0	0.86	0.22	0.12	0.16	0	1	0.045	0.94	0	0.4	0.135	0.7	1	0.065	0.12	0.98	0.86	0.42	0.98	0.3	0.215	0.21	0.195
COG0335	1	[J]	Ribosomal protein L19 [Translation, ribosomal structure and biogenesis]	0.1	0.82	0.32	0.02	0.04	0.2	0	0.42	0.3	0.02	0.02	0.76	0.14	0.02	0	0	0	0.56	0	0.1	0.24	0.52	0	1	0.44	1	0.06	0	1	0	0.04	0	0.08	0	0.4	0.06	0	0.08	0.98	1	0.72	0.88	0.98	0.22	1	0.56
COG0336	1	[J]	tRNA G37 N-methylase TrmD [Translation, ribosomal structure and biogenesis]	0	0	0	0	0	0	0	0	0	0	0	0	0	0	0	0	0	0	0	0	0	0	0	0	0	0	0	0	0	0	0	0	0	0	0	0	0	0	0.02	0	0	0	0	0	0	0
COG0337	1	[E]	3-dehydroquinate synthetase [Amino acid transport and metabolism]	0	0	0	0	0	0	0	0	0	0	0	0	0	0	0	0	0	0	0	0	0	0	0	0	0	0	0	0	0	0	0	0	0	0	0.26	0	0	0	0	0	0	0	0.02	0	0	0
COG0338	1	[L]	Site-specific DNA-adenine methylase [Replication, recombination and repair]	0	0	0	0	0	0	0	0.02	0	0	0	0	0	0	0	0	0	0	0	0	0	0	0	0	0	0	0	0	0	0	0	0	0	0	0	0	0	0	0.16	0	0	0	0	0	0	0
COG0339	0	[E]	Zn-dependent oligopeptidase [Amino acid transport and metabolism]	0	0	0	0	0	0	0	0.02	0	0	0	0	0	0	0	0	0	0	0	0.06	0	0	0	0	0	0.04	0	0	0	0	0	0	0	0.04	0	0	0	0	0.3	0	0	0	0.04	0	0	0
COG0340	1	[H]	Biotin-(acetyl-CoA carboxylase) ligase [Coenzyme transport and metabolism]	0	0	0	0	0	0	0	0.02	0	0	0	0	0	0	0	0	0	0.05	0	0.01	0	0	0	0	0	0	0	0	0	0	0	0	0	0.07	0	0	0	0	0.24	0	0	0	0	0	0	0
COG0341	1	[U]	Preprotein translocase subunit SecF [Intracellular trafficking, secretion, and vesicular transport]	0	0	0.96	0.02	0.02	0.48	0	0.48	0	0.68	0.06	0	0.02	0	0	0	0	0.68	0.06	0	0.02	0.56	0	0.6	1	0	0.1	0	1	0	0.38	0.08	0	0.38	0.6	0.82	0	0.02	1	0.94	0.32	0.98	0.26	0.76	0.52	0.06
COG0342	1	[U]	Preprotein translocase subunit SecD [Intracellular trafficking, secretion, and vesicular transport]	0.34	0.42	1	0.68	0.3	0.28	0.02	0.96	0.06	0.34	0	0.5	0.08	0.6	0.7	0.64	0.46	0.26	0.06	1	0.88	0.5	0.02	0	0.86	0.92	0	0.38	0.14	0.3	0.66	0	0.64	1	0.74	0	0.12	0.5	0.58	0	0.08	0.34	1	0.48	0.74	0.16
COG0343	1	[J]	Queuine/archaeosine tRNA-ribosyltransferase [Translation, ribosomal structure and biogenesis]	0	0	0.02	0	0	0	0	0.02	0	0	0	0.34	0	0	0	0	0	0.02	0	0	0	0	0	0.02	0.04	0	0	0	0	0	0	0	0	0.1	0	0	0	0	0.52	0.08	0	0	0	0	0	0
COG0344	1	[I]	Phospholipid biosynthesis protein PlsY, probable glycerol-3-phosphate acyltransferase [Lipid transport and metabolism]	0	0.0333333	0	0	0	0	0	0	0	0.00666667	0	0	0	0.00666667	0	0	0	0.0666667	0	0.0733333	0.52	0	0	0	0	0.28	0	0	0	0.00666667	0	0	0	0.06	0.12	0	0	0	0	0	0	0	0.3	0	0.00666667	0
COG0345	1	[E]	Pyrroline-5-carboxylate reductase [Amino acid transport and metabolism]	0	0	0	0	0	0	0	0	0	0	0	0	0	0	0	0	0	0	0	0	0	0	0	0	0	0	0	0	0	0	0	0	0	0	0.26	0	0	0	0.02	0	0	0	0	0	0	0
COG0346	1	[Q]	Catechol 2,3-dioxygenase or other lactoylglutathione lyase family enzyme [Secondary metabolites biosynthesis, transport and catabolism]	0.08	0	0	0	0.02	0	0	0	0	0	0.3	0	0	0.02	0	0	0	0	0	1	1	0	0	0	0	1	0	0.02	0	0	0	0	0	1	0.5	0.1	0	0	0	0	0.04	0	1	0	0	0
COG0347	1	[TE]	Nitrogen regulatory protein PII []	0.52	0.66	0.28	0.01	0.02	0.44	0	0.84	0.54	0.17	0.32	0.74	0.26	0.03	0.02	0.04	0	0.51	0.03	0.38	0.08	0.42	0	1	0.86	1	0.2	0.11	0.92	0.34	0.32	0	0.26	0.23	0	0.9	0	0.06	0.68	0.76	0.68	1	0.92	0.33	0.56	0.07
COG0348	1	[C]	Polyferredoxin [Energy production and conversion]	0	0.18	0.66	0	0	0	0	0	0	0.03	0	0	0	0	0.02	0	0	0.22	0	0.23	0	0	0	0.02	0.2	0.18	0	0	0.1	0.09	0.08	0	0	0.01	0	0	0	0	0.82	0.04	0	0	0.32	0.03	0.22	0
COG0349	0	[J]	Ribonuclease D [Translation, ribosomal structure and biogenesis]	0	0	0	0	0	0	0	0	0.26	0	0	0.26	0	0	0	0.08	0	0	0	0	0.54	0	0	0	0.08	0.32	0	0	0	0	0	0.06	0	0	0.06	0	0	0	0	0.12	0	0	0.38	0	0	0
COG0350	1	[L]	O6-methylguanine-DNA--protein-cysteine methyltransferase [Replication, recombination and repair]	0	0.13	0	0	0	0	0	0.02	0	0.01	0	0	0	0.03	0	0	0	0.16	0.01	0.23	0	0	0	0	0	0	0	0	0	0.06	0	0	0	0.16	0.26	0	0	0	0.16	0	0	0	0.02	0.01	0.03	0
COG0351	1	[H]	Hydroxymethylpyrimidine/phosphomethylpyrimidine kinase [Coenzyme transport and metabolism]	0	0	0	0	0	0	0	0	0	0	0	0	0	0	0	0	0	0	0	0	0	0	0	0	0	0	0	0	0	0	0	0	0	0	0	0	0	0	0	0	0	0	0	0	0	0
COG0352	1	[H]	Thiamine monophosphate synthase [Coenzyme transport and metabolism]	0	0	0.84	0	0	0	0	0.02	0	0.1	0	0	0	0	0	0	0	0.4	0	0	0	0	0	0.02	0.9	0	0	0	0	0	0	0.1	0	0.1	0	0	0	0	0.96	0.02	0	0.26	0	0.34	0.1	0
COG0353	1	[L]	Recombinational DNA repair protein RecR [Replication, recombination and repair]	0	0.5	0	0.01	0	0	0	0	0	0.12	0	0.02	0	0.01	0.1	0	0	0.33	0.05	0.24	0	0	0	0	0	0	0	0	0	0.09	0	0	0	0.16	0	0	0.01	0	0	0	0	0	0	0.3	0	0
COG0354	1	[O]	Folate-binding Fe-S cluster repair protein YgfZ, possible role in tRNA modification [Posttranslational modification, protein turnover, chaperones]	0	0.192	0.36	0	0.0466667	0	0	0.02	0	0.032	0.0533333	0.0933333	0	0	0.012	0	0	0.232	0.012	0.052	0	0.00666667	0	0.44	0.426667	0.0466667	0.0866667	0.008	0.0333333	0.056	0	0	0.02	0.024	0.0933333	0.0666667	0	0	0.993333	0.693333	0.293333	0.206667	0.06	0.036	0.044	0
COG0355	1	[C]	FoF1-type ATP synthase, epsilon subunit [Energy production and conversion]	0.06	0.6	1	0	0.22	0.48	0	0.94	0.02	0.4	0.12	0.84	0.22	0	0.06	0.08	0	0.66	0	0	0.12	0.36	0	1	0.98	0.46	0.8	0.02	0.66	0.5	0.52	0.14	0.3	0	0.24	0.44	0.02	0.28	1	1	0.4	1	0.48	0.66	0.96	0.16
COG0356	1	[C]	FoF1-type ATP synthase, membrane subunit a [Energy production and conversion]	0	0	0	0	0	0	0	0.02	0	0	0.02	0.02	0	0	0	0	0	0	0	0	0.02	0	0	0	0	0	0	0	0	0	0	0	0	0	0	0	0	0	0.22	0	0	0	0.16	0	0	0
COG0357	1	[J]	16S rRNA G527 N7-methylase RsmG (former glucose-inhibited division protein B) [Translation, ribosomal structure and biogenesis]	0	0.41	0.64	0	0	0	0	0.02	0	0.04	0	0.58	0	0.01	0	0	0	0.11	0.03	0.24	0	0	0	0.42	0.32	0	0.04	0	0.14	0	0	0	0	0.15	0	0	0	0	0.98	0.48	0	0.36	0	0.17	0.02	0
COG0358	1	[L]	DNA primase (bacterial type) [Replication, recombination and repair]	0.54	0.33	0.7	0.39	0.24	0.52	0	0	0.08	0.05	0.24	0.88	0.68	0.22	0.37	0.16	0.4	0.6	0.1	0.5	0.88	0.8	0.28	0.6	1	0.4	0.6	0.44	0.2	0.3	1	0.12	0.5	0.52	0.66	0.44	0.15	0.9	0.8	0.96	0.3	0.36	0.42	0.02	0.11	0
COG0359	1	[J]	Ribosomal protein L9 [Translation, ribosomal structure and biogenesis]	0.06	0.24	1	0	0	0.14	0	0.76	0.04	0.28	0.12	0.76	0	0.02	0	0.02	0	0.54	0.02	0	0	0.06	0	0.94	0.88	0.34	0.08	0	0.56	0.02	0.06	0	0	0.1	0.26	0.3	0	0	1	0.92	0.22	0.9	0.12	0.44	0.56	0.08
COG0360	1	[J]	Ribosomal protein S6 [Translation, ribosomal structure and biogenesis]	0	0.02	0.02	0.04	0	0	0	0	0.02	0	0	0.02	0	0	0	0.02	0	0.1	0	0.96	0.58	0	0	0	0.02	1	0	0.44	0	0.22	0	0.06	0.12	0	0.22	0	0	0.02	0	0	0.78	0	1	0	0.12	0
COG0361	1	[J]	Translation initiation factor IF-1 [Translation, ribosomal structure and biogenesis]	0	0	0.82	0.02	0.04	0.16	0	0.66	0.06	0.16	0.06	0.02	0.2	0.02	0	0	0	0.76	0	0.52	0.26	0.48	0	1	0.84	1	0.36	0.08	1	0	0	0.02	0	0	0.36	0.76	0	0.18	0.98	1	0.74	0.84	0.96	0.2	1	0.5
COG0362	0	[G]	6-phosphogluconate dehydrogenase [Carbohydrate transport and metabolism]	0	0	0	0	0	0	0	0	0	0	0	0.04	0	0	0	0	0	0	0	0	0	0	0	0	0	0.32	0	0	0	0	0	0	0	0	0.12	0	0	0	0	0	0	0	0.32	0	0	0
COG0363	1	[G]	6-phosphogluconolactonase/Glucosamine-6-phosphate isomerase/deaminase [Carbohydrate transport and metabolism]	0	0.02	0.88	0.02	0	0.48	0	0.62	0	0.2	0.02	0	0.02	0	0	0	0	0.66	0.08	0	0	0.32	0	0.58	0.6	0.38	0.28	0	0.82	0	0.08	0	0	0.62	0.42	0.56	0	0	1	1	0	0.58	0.28	0.42	0.34	0.34
COG0364	1	[G]	Glucose-6-phosphate 1-dehydrogenase [Carbohydrate transport and metabolism]	0	0.04	0.42	0.54	0	0	0	0	0	0.24	0	0.36	0.04	0.2	0	0	0.06	0.98	0.78	0	0.46	0	0	0.52	0.42	0.28	0	0.3	0	0	0	0.06	0	0	0.04	0	0	0.02	0.4	0.46	0.46	0	0.22	0	0.48	0
COG0365	1	[I]	Acyl-coenzyme A synthetase/AMP-(fatty) acid ligase [Lipid transport and metabolism]	0	0	0	0	0	0	0	0	0	0	0	0	0	0	0	0	0	0	0	0	0.28	0	0	0	0	0.1	0	0	0	0	0	0	0	0	0.26	0	0	0	0	0	0	0	0.06	0	0	0
COG0366	1	[G]	Glycosidase [Carbohydrate transport and metabolism]	0.08	0.01	0	0.01	0	0	0	0	0	0.05	0.18	0.06	0	0.35	0.01	0	0	0.05	0	0.53	1	0	0.1	0	0	1	0	0	0	0	0	0	0	0.5	0.52	0.12	0.01	0	0	0	0.4	0	1	0	0	0
COG0367	1	[E]	Asparagine synthetase B (glutamine-hydrolyzing) [Amino acid transport and metabolism]	0	0.226667	0.5	0.0133333	0.02	0	0	0.02	0	0.0533333	0	0	0	0	0.02	0	0	0.206667	0.0133333	0.386667	0	0	0	0.34	0.5	0.68	0	0.0333333	0.24	0.286667	0	0.14	0	0.0133333	0.1	0	0	0	0.98	0.42	0.18	0.24	0.68	0.0733333	0.133333	0
COG0368	1	[H]	Cobalamin synthase [Coenzyme transport and metabolism]	0	0.26	0	0.23	0	0	0.23	0	0	0.36	0	0.04	0	0.31	0.25	0	0	0.23	0.32	0.24	0.54	0	0	0	0	0.32	0	0.26	0	0.31	0	0	0	0.16	0.26	0	0.29	0	0	0	0	0	0.32	0.31	0.26	0.12
COG0369	0	[P]	Sulfite reductase, alpha subunit (flavoprotein) [Inorganic ion transport and metabolism]	0.032	0.183333	0.08	0	0.0133333	0.052	0	0.0133333	0.056	0.0133333	0.032	0.00666667	0	0.01	0.00333333	0.01	0	0.17	0.01	0.123333	0	0.05	0.044	0.126667	0.13	0.038	0.0733333	0	0.034	0.113333	0	0	0.046	0.14	0.096	0.0133333	0	0.024	0.66	0.266667	0.09	0.0466667	0.022	0.0266667	0.0633333	0
COG0370	0	[P]	Fe2+ transport system protein B [Inorganic ion transport and metabolism]	0.62	0.33	0.04	0.18	0	0.42	0	0.56	0.96	0.03	0.7	0.98	0.7	0.04	0	0	0	0.2	0	0.18	0.14	0.54	0	0.52	0	1	0	0.01	0.16	0	0.66	0	0.2	0.34	0.84	0.6	0.22	0	0.48	0.36	0.84	0.76	0.9	0.08	0.47	0.34
COG0371	1	[C]	Glycerol dehydrogenase or related enzyme, iron-containing ADH family [Energy production and conversion]	0	0	0	0	0	0	0	0	0	0	0	0.1	0	0	0	0	0	0	0	0	0.54	0	0	0	0	0.32	0	0	0	0	0	0	0	0	0.22	0	0	0	0	0	0	0	0.32	0	0	0
COG0372	1	[C]	Citrate synthase [Energy production and conversion]	0	0.05	0.94	0	0	0	0	0	0	0.06	0	0.02	0	0.01	0	0	0	0.22	0	0	0	0	0	0.52	0.66	0	0.02	0	0.04	0	0	0	0	0	0	0	0	0	1	0.44	0	0.1	0	0.06	0.18	0.02
COG0373	1	[H]	Glutamyl-tRNA reductase [Coenzyme transport and metabolism]	0.8	0.38	0.76	0.5	0.9	0.84	0.38	1	0.4	0.37	0.12	0.54	0.8	0	0.18	1	0.98	0.5	0.5	0.02	0.92	1	0.92	0.94	1	0.32	0.66	0.28	0.38	0.29	0.64	0.06	0.52	0.03	0	0.76	0.4	0.94	0.9	1	0.8	1	0.76	0.5	0.5	0.5
COG0374	0	[C]	Ni,Fe-hydrogenase I large subunit [Energy production and conversion]	0.32	0.86	0.94	0.14	0.2	0.98	0	0.44	0.88	0.76	0.36	0.9	0.04	0.04	0.54	0.16	0.48	0.9	0.32	0.4	0.18	0.88	0.08	0.54	0.94	1	0.54	0.26	0.38	0.8	0.62	0.28	1	0.48	0.04	0.84	0.38	0.24	0.48	0.76	0.98	0.82	1	0.82	0.42	0
COG0375	1	[R]	Zn finger protein HypA/HybF (possibly regulating hydrogenase expression) [General function prediction only]	0	0	0.2	0	0	0	0	0	0	0.08	0	0.18	0	0	0	0	0	0.02	0	0	0	0	0	0	0	0	0	0	0	0	0	0.28	0.28	0	0	0	0.06	0	0.02	0	0	0	0	0	0	0
COG0376	1	[P]	Catalase (peroxidase I) [Inorganic ion transport and metabolism]	0.0431579	0.24	0.078	0.27	0.07	0.0536842	0.27	0.093	0.0557895	0.14	0.0415789	0.075	0.084	0.19	0.25	0.0315789	0.072	0.27	0.18	0.26	0.069	0.0526316	0.0494737	0.097	0.08	0.0431579	0.097	0.24	0.0442105	0.19	0.066	0.108	0.0505263	0.34	0.0557895	0.093	0.21	0.0389474	0.395	0.184	0.0610526	0.081	0.0247368	0.19	0.24	0.38
COG0377	1	[C]	NADH:ubiquinone oxidoreductase 20 kD subunit (chhain B) or related Fe-S oxidoreductase [Energy production and conversion]	0	0	0	0	0	0	0	0	0	0	0	0	0	0	0	0	0	0	0	0	0	0	0	0	0	0	0	0	0	0	0	0	0	0	0	0	0	0	0.02	0	0	0	0.02	0	0	0
COG0378	0	[O]	Ni2+-binding GTPase involved in regulation of expression and maturation of urease and hydrogenase [Posttranslational modification, protein turnover, chaperones]	0	0	0	0.28	0	0	0	0	0	0	0	0.46	0	0	0	0.08	0	0	0	0	0.5	0.48	0	0	0.1	0.32	0	0	0.04	0	0	0.14	0	0	0.04	0	0	0.56	0	0.08	0.38	0	0.4	0.02	0	0
COG0379	1	[H]	Quinolinate synthase [Coenzyme transport and metabolism]	0	0	0	0	0	0	0	0	0	0	0	0	0	0	0	0	0	0	0	0	0	0	0	0	0	0	0	0	0	0	0	0	0	0	0.26	0	0	0	0	0	0	0	0	0	0	0
COG0380	1	[G]	Trehalose-6-phosphate synthase [Carbohydrate transport and metabolism]	0.4	0	0.18	0.04	0	0	0	0	0	0.62	0.36	0.56	0	0.02	0	0	0.3	0.1	0.26	0.52	0	0.48	0	0	0.5	0.68	0	0.5	0	0.3	0	0.28	0.42	1	0.54	0	0	0.26	0	0	0.46	0	0.72	0	0	0
COG0381	1	[M]	UDP-N-acetylglucosamine 2-epimerase [Cell wall/membrane/envelope biogenesis]	0	0.06	0.74	0	0.08	0	0	0.04	0	0.02	0.02	0	0.14	0	0.02	0.06	0.1	0.14	0	0	0.04	0	0	0.64	0.66	0.32	0.08	0	0.32	0.24	0.2	0.02	0.12	0.08	0.08	0.04	0	0.08	0.98	0.54	0	0.56	0.56	0.06	0.16	0
COG0382	1	[H]	4-hydroxybenzoate polyprenyltransferase [Coenzyme transport and metabolism]	0.08	0.42	0.56	0.18	0.16	0.96	0	0.7	0.48	0.04	0.3	0.88	0.26	0.02	0.48	0.12	0.38	0.98	0.46	0.52	0.54	0.82	0	0.54	1	0.86	0.36	0.4	0.58	0	0.44	0.7	0	0.68	0.04	0.84	0.2	0.08	0.48	0.52	1	0.94	1	0.36	0.96	0.08
COG0383	0	[G]	Alpha-mannosidase [Carbohydrate transport and metabolism]	0	0	0.02	0	0	0	0	0.02	0	0	0	0	0	0	0	0	0	0	0	0	0	0	0	0.02	0.02	0	0	0	0	0	0	0	0	0	0	0	0	0	0.44	0.08	0	0.02	0	0	0	0
COG0384	0	[R]	Predicted epimerase YddE/YHI9, PhzF superfamily [General function prediction only]	0	0.98	0.56	0	0.26	0.4	0	0.28	0.12	0.24	0.32	0.86	0.06	0.02	0.04	0.02	0	0.62	0.08	0.5	0.1	0.42	0	1	0.96	1	0.1	0.16	0.36	0.48	0.3	0.04	0.56	0.82	0.32	0.4	0	0	1	1	0.86	1	0.98	0.36	0.28	0
COG0385	0	[R]	Predicted Na+-dependent transporter [General function prediction only]	0	0	0	0	0	0	0	0	0	0	0	0	0	0	0	0	0	0	0	0	0	0	0	0	0	0	0	0	0	0	0	0	0	0	0.26	0	0	0	0	0	0	0	0	0	0	0
COG0386	0	[VI]	Glutathione peroxidase, house-cleaning role in reducing lipid peroxides []	0	0	0	0	0	0	0	0	0.12	0	0	0.06	0	0	0	0	0	0	0	0	0.54	0	0	0	0	0.32	0	0	0	0	0	0	0.08	0	0	0	0	0	0	0	0	0	0.32	0	0	0
COG0387	0	[P]	Ca2+/H+ antiporter [Inorganic ion transport and metabolism]	0	0	0.36	0	0.02	0.03	0	0.02	0	0	0	0.06	0	0	0	0	0	0.06	0	0	0	0.01	0	0.36	0.39	0.15	0	0	0.06	0	0	0	0.05	0	0.26	0	0	0	0.98	0.54	0.23	0.16	0.13	0	0	0
COG0388	1	[R]	Predicted amidohydrolase [General function prediction only]	0	0	0.22	0	0	0.1	0	0.42	0	0.02	0.02	0	0	0.02	0	0	0.02	0.58	0.12	0	0.16	0.38	0	0.4	0	0.92	0.12	0	0	0	0.02	0	0	0.94	0.36	0.1	0	0	0.46	0.54	0.56	0.64	0.84	0.18	0.06	0.32
COG0389	0	[L]	Nucleotidyltransferase/DNA polymerase involved in DNA repair [Replication, recombination and repair]	0.66	1	0.14	0	0.08	0.2	0	0.1	0.38	0.12	0.64	1	0.24	0.06	0.02	0.02	0.02	0.02	0.08	0.36	0.16	0.72	0.02	0.44	0.42	1	0.14	0	0.32	0.14	0.24	0.02	0.28	0.36	0.76	0.28	0	0	0.52	0.38	0.38	0	0.98	0	0	0
COG0390	0	[P]	ABC-type iron transport system FetAB, permease component [Inorganic ion transport and metabolism]	0	0	0	0	0	0	0	0	0.26	0.06	0	0.34	0	0	0	0.8	0	0.06	0	0.52	0	0	0	0	0.24	0	0	0	0	0.2	0	0	0	0.68	0.1	0	0.1	0	0	0	0	0	0.06	0	0	0
COG0391	0	[HG]	Archaeal 2-phospho-L-lactate transferase/Bacterial gluconeogenesis factor, CofD/UPF0052 family []	0	0.02	0.42	0.2	0	0	0	0.64	0	0	0	0.24	0	0.06	0	0.04	0.16	0	0	0.2	0.56	0.4	0	0	0.02	1	0	0	0	0.18	0	0	0.02	1	0.58	0	0	0	0.02	0	0	0	1	0.56	0.48	0
COG0392	1	[S]	Uncharacterized membrane protein YbhN, UPF0104 family [Function unknown]	0	0	0	0	0	0	0	0	0	0	0	0	0	0	0	0	0	0	0	0	0	0	0	0	0	0	0	0	0	0	0	0	0	0	0.18	0	0	0	0.12	0	0	0	0	0	0	0
COG0393	1	[S]	Uncharacterized conserved protein YbjQ, UPF0145 family [Function unknown]	0	0	0.02	0	0	0	0	0.02	0	0	0	0	0	0	0	0	0	0	0	0	0	0	0	0	0	0	0	0	0	0	0	0	0	0.04	0	0	0	0	0.38	0	0	0.04	0.12	0	0	0
COG0394	1	[T]	Protein-tyrosine-phosphatase [Signal transduction mechanisms]	0.72	1	0.66	0.3	0.22	0.78	0	0.36	0.02	0.48	0.42	0.78	0.76	0.02	0.04	0.04	0.16	0.96	0.22	0	0.34	0.92	0.02	0.88	0.36	0.32	0.4	0	1	0	0.98	0.02	0.7	0.48	0.38	1	0.48	0.18	1	0.98	0.86	0.5	0.34	0	1	0.76
COG0395	1	[G]	ABC-type glycerol-3-phosphate transport system, permease component [Carbohydrate transport and metabolism]	0.34	0.56	0.56	0.9	0.02	0	0	0.42	0	0	0.22	0.44	0.9	0.02	0	0.08	0.2	0.16	0.32	0.64	0.88	0.5	0.04	0.14	0.42	1	0.02	0.56	0.1	0	0.7	0.26	0.4	1	0.52	0.62	0.04	0.24	0.52	0.34	0.82	0.46	1	0.12	0	0
COG0396	1	[O]	Fe-S cluster assembly ATPase SufC [Posttranslational modification, protein turnover, chaperones]	0	0	0.02	0	0	0	0	0.02	0	0	0	0	0	0	0	0	0	0.02	0	0	0	0	0	0.02	0	0	0	0	0	0	0	0	0	0.12	0.06	0	0	0	0.44	0	0	0	0	0	0	0
COG0397	0	[S]	Uncharacterized conserved protein YdiU, UPF0061 family [Function unknown]	0.0711111	0	0.0142857	0	0	0.115556	0	0.0114286	0.124444	0	0.0622222	0	0	0	0	0.0222222	0	0.0133333	0	0	0	0.111111	0.0977778	0.0114286	0.108889	0.0711111	0.02	0	0.0755556	0	0	0	0.102222	0	0.0577778	0	0	0.0533333	0.394286	0.174286	0.12	0	0.0422222	0	0	0
COG0398	0	[S]	Uncharacterized membrane protein YdjX, TVP38/TMEM64 family, SNARE-associated domain [Function unknown]	0.12	0	0.04	0.3	0	0.04	0.38	0.46	0.38	0.06	0	0.04	0.36	0	0.1	0.3	0	0.02	0	0.04	0.78	0.3	0.04	0.28	0.24	0.32	0.22	0	0.2	0.04	0	0	0.44	0.06	0.04	0.02	0.06	0.02	0.06	0.5	0.32	0.3	0.66	0.58	0.52	0.2
COG0399	1	[M]	dTDP-4-amino-4,6-dideoxygalactose transaminase [Cell wall/membrane/envelope biogenesis]	0.32	0.64	0.98	0.14	0.16	0.1	0	0.1	0.68	0.94	0.2	0.12	0.34	0.06	0.08	0	0	0.52	0.24	1	0.6	0.64	0	0.04	0.96	1	0.08	0.02	0.46	0.18	0.28	0.2	0.12	0.5	0.8	0.92	0.28	0.04	1	0.18	0.86	0.16	1	0.96	0.8	0.14
COG0400	1	[R]	Predicted esterase [General function prediction only]	0	0.46	0.88	0.88	0.9	0.84	0	0.54	0	0.5	0.16	0.88	0.08	0.16	0.5	0.1	0.52	0.7	0.36	1	0.92	1	0	0.86	1	1	0.36	0.44	0.34	0.26	0.4	0.3	0.26	1	0	0.26	0.48	0.24	0.96	0.58	0.98	0.42	0.36	0.38	0.52	0.48
COG0401	0	[S]	Uncharacterized membrane protein YqaE, homolog of Blt101, UPF0057 family [Function unknown]	0.326667	0	0.28	0	0.27	0.426667	0	0.23	0.446667	0	0.306667	0.25	0.22	0	0	0.216667	0.26	0	0	0	0.27	0.416667	0.386667	0.23	0.38	0.326667	0.265	0	0.336667	0	0.28	0.14	0.396667	0	0.296667	0.19	0	0.286667	0.26	0.24	0.436667	0.24	0.106667	0	0	0
COG0402	1	[FR]	Cytosine/adenosine deaminase or related metal-dependent hydrolase []	0	0	0	0	0	0	0	0.02	0	0	0	0.02	0	0	0	0	0	0	0	0.02	0.02	0	0	0.02	0.02	0.58	0	0	0	0.04	0	0	0	0.02	0	0	0	0	0.34	0.08	0	0.02	0.62	0	0	0
COG0403	0	[E]	Glycine cleavage system protein P (pyridoxal-binding), N-terminal domain [Amino acid transport and metabolism]	0	0	0	0	0	0	0	0	0	0	0	0	0	0	0	0	0	0	0	0	0	0	0	0	0	0	0	0	0	0	0	0	0	0.02	0.14	0	0	0	0	0	0	0	0	0	0	0
COG0404	1	[E]	Glycine cleavage system T protein (aminomethyltransferase) [Amino acid transport and metabolism]	0	0	0	0	0	0	0	0	0	0	0	0	0	0	0	0	0	0	0	0	0	0	0	0	0	0	0	0	0	0	0	0	0	0	0	0	0	0	0	0	0	0	0	0	0	0
COG0405	1	[E]	Gamma-glutamyltranspeptidase [Amino acid transport and metabolism]	0	1	1	0.02	0.28	0.36	0	0.36	0.16	0.52	0.08	0.9	0.1	0.02	0.42	0.02	0	0.8	0.24	0.8	0.22	0.5	0	1	0.94	0.68	0.04	0	0.5	0.78	0.5	0	0.44	1	0.64	0.52	0.1	0	0.98	1	0.88	1	0.68	0.64	0.84	0
COG0406	1	[G]	Broad specificity phosphatase PhoE [Carbohydrate transport and metabolism]	0	0	0.32	0.02	0	0	0	0.2	0.2	0.02	0	0.34	0	0.02	0	0.04	0	0	0	0	0.12	0.44	0	0.4	0.24	0.98	0	0	0.28	0	0	0	0.22	0.14	0.26	0	0	0	0.5	0.04	0.6	0.2	0.72	0	0.04	0
COG0407	1	[H]	Uroporphyrinogen-III decarboxylase [Coenzyme transport and metabolism]	0	0	0	0	0	0	0	0	0	0	0	0	0	0	0	0	0	0	0	0	0	0	0	0	0	0	0	0	0	0	0	0	0	0	0	0	0	0	0.02	0	0	0	0	0	0	0
COG0408	0	[H]	Coproporphyrinogen III oxidase [Coenzyme transport and metabolism]	0	0.048	0.26	0.054	0.256667	0	0.054	0.246667	0	0.028	0	0.25	0.24	0.038	0.05	0	0.253333	0.054	0.036	0.052	0.256667	0	0	0.243333	0	0	0.253333	0.048	0	0.038	0.26	0.213333	0	0.068	0	0.23	0.042	0	0.283333	0.25	0	0.246667	0	0.038	0.048	0.076
COG0409	0	[O]	Hydrogenase maturation factor [Posttranslational modification, protein turnover, chaperones]	0	0.48	0.44	0.36	0.28	0.52	0	0.5	0.16	0.7	0	0.4	0.16	0.04	0.72	0.54	0.48	0.78	0.36	1	0.8	0	0.08	0.94	0.58	0.68	0.4	0.82	0.06	0.62	0.42	0.44	0.18	1	0.74	0.9	0.78	0.02	0.48	0.52	0.54	0.62	0.68	0.38	0.98	0.16
COG0410	0	[E]	ABC-type branched-chain amino acid transport system, ATPase component [Amino acid transport and metabolism]	0	0	0	0	0	0	0	0	0	0	0	0.12	0	0	0	0	0	0	0	0	0.04	0	0	0	0	0.12	0	0	0	0	0	0	0	0	0.1	0	0	0	0	0	0	0	0.12	0	0	0
COG0411	0	[E]	ABC-type branched-chain amino acid transport system, ATPase component [Amino acid transport and metabolism]	0	0	0	0	0	0	0	0	0.02	0	0	0.1	0	0	0.02	0	0	0	0	0	0	0	0	0	0	0	0	0	0	0.06	0	0	0.02	0	0.2	0	0	0	0	0	0	0	0	0	0	0
COG0412	0	[Q]	Dienelactone hydrolase [Secondary metabolites biosynthesis, transport and catabolism]	0.68	0.44	0.44	0.96	0.46	0.88	0	0.46	0.36	0.52	0.5	0.92	0.9	0.44	0.48	0.52	0.48	1	1	0.48	0.78	1	0.46	1	1	1	0.86	0.74	1	0.36	0.52	0.2	0.1	0.32	0.78	1	0.44	0.92	0.6	1	0.92	1	0.32	1	1	0.06
COG0413	1	[H]	Ketopantoate hydroxymethyltransferase [Coenzyme transport and metabolism]	0	0	0	0	0	0	0	0	0	0	0	0	0	0	0	0	0	0	0	0	0.54	0	0	0	0	0.32	0	0	0	0	0	0	0	0	0.26	0	0	0	0	0	0	0	0.16	0	0	0
COG0414	1	[H]	Panthothenate synthetase [Coenzyme transport and metabolism]	0	0	0	0	0	0	0	0	0	0	0	0	0	0	0	0	0	0	0	0	0	0	0	0	0	0	0	0	0	0	0	0	0	0.02	0.26	0	0	0	0.02	0	0	0	0	0	0	0
COG0415	1	[L]	Deoxyribodipyrimidine photolyase [Replication, recombination and repair]	0.08	0.112615	0.151471	0.122154	0.151471	0.13	0.122154	0.16	0.14	0.0784615	0.07	0.154412	0.158824	0.0950769	0.115385	0.025	0.152941	0.124923	0.0916923	0.122462	0.151471	0.125	0.11	0.160588	0.105	0.08	0.160294	0.112	0.085	0.0950769	0.15	0.170588	0.115	0.147692	0.065	0.163235	0.101846	0.06	0.220294	0.170294	0.135	0.155882	0.08	0.0950769	0.112308	0.159385
COG0416	1	[I]	Fatty acid/phospholipid biosynthesis enzyme [Lipid transport and metabolism]	0	0	0	0	0	0	0	0	0	0	0	0	0	0	0	0	0	0	0	0	0	0	0	0	0	0	0	0	0	0	0	0	0	0	0.18	0	0	0	0	0	0	0	0	0	0	0
COG0417	0	[L]	DNA polymerase elongation subunit (family B) [Replication, recombination and repair]	0	0.7	0.96	0	0.2	0.24	0	0.04	0	0.14	0	0.72	0	0.02	0.06	0.02	0	0.52	0.06	0	0.06	0.08	0	1	0.76	0.9	0.06	0	0.2	0.32	0.04	0.02	0.26	0	0.04	0.26	0	0	1	0.98	0.72	0.98	0.46	0.2	0.22	0
COG0418	0	[F]	Dihydroorotase [Nucleotide transport and metabolism]	0	0.12	0.25	0.135	0.25	0	0.135	0.26	0	0.07	0	0.25	0.25	0.095	0.125	0	0.25	0.145	0.09	0.13	0.25	0	0	0.27	0	0	0.27	0.12	0	0.095	0.25	0.25	0	0.17	0	0.25	0.105	0	0.475	0.265	0	0.25	0	0.095	0.12	0.19
COG0419	0	[L]	DNA repair exonuclease SbcCD ATPase subunit [Replication, recombination and repair]	1	1	0.16	0.14	0.3	1	0.38	0.02	0.98	0.12	1	1	0.82	0.62	0.2	0.9	0.3	0.46	0.9	0.5	0.68	0.98	0.28	0.26	0.22	1	0.96	0.04	0.14	0.78	1	0.02	1	0.28	0.86	0.96	0.88	0.36	0.2	0.72	0.76	0.54	1	0.62	0.06	0.02
COG0420	0	[L]	DNA repair exonuclease SbcCD nuclease subunit [Replication, recombination and repair]	0	0.02	0.06	0	0.16	0	0	0.02	0	0	0	0.3	0.04	0	0.08	0.02	0.04	0.06	0	0	0.02	0	0	0.26	0.12	0.18	0.04	0	0.06	0.16	0.02	0.04	0	0.08	0	0	0.06	0	0.84	0.4	0	0.18	0.74	0	0	0.02
COG0421	1	[E]	Spermidine synthase [Amino acid transport and metabolism]	0	0	0	0	0	0	0	0	0	0	0	0	0	0	0	0	0	0	0	0	0	0	0	0	0	0	0	0	0	0	0	0	0	0	0	0	0	0	0	0	0	0	0.02	0	0	0
COG0422	1	[H]	Thiamine biosynthesis protein ThiC [Coenzyme transport and metabolism]	0	0	0	0	0	0	0	0.02	0	0	0	0	0	0	0	0	0	0	0	0	0	0	0	0	0	0	0	0	0	0	0	0	0	0	0	0	0	0	0.18	0	0	0	0	0	0	0
COG0423	1	[J]	Glycyl-tRNA synthetase (class II) [Translation, ribosomal structure and biogenesis]	0.06	0.78	0	0.02	0.04	0	0	0.18	0.04	0.22	0.14	0.84	0.28	0	0	0	0	0.14	0	0	0	0.5	0	0.56	0	0	0	0	0.52	0	0.4	0	0.12	0	0.44	1	0	0	0.86	0.46	0.44	0.48	0	0.24	0.5	0.1
COG0424	0	[Q]	Predicted house-cleaning NTP pyrophosphatase, Maf/HAM1 superfamily [Secondary metabolites biosynthesis, transport and catabolism]	0	0	0	0	0	0	0	0.02	0	0	0	0	0	0	0	0	0	0	0	0	0	0	0	0.02	0	0	0	0	0	0	0	0	0	0	0	0	0	0	0.3	0	0	0	0	0	0	0
COG0425	1	[O]	TusA-related sulfurtransferase [Posttranslational modification, protein turnover, chaperones]	0.02	0.06	0.5	0	0	0.08	0	0.38	0.1	0.02	0	0	0.02	0	0	0	0	0.24	0	0.12	0.08	0.46	0	0.92	0.7	0.96	0	0.02	0.8	0.16	0	0	0	0.06	0.08	0	0	0	0.48	0.54	0.5	0.84	0.74	0.2	0.66	0.08
COG0426	1	[C]	Flavorubredoxin [Energy production and conversion]	0.98	1	0.04	0	0.08	0.98	0	0	0	0.02	0.64	0.96	0.2	0.56	0	0	0	0.04	0.48	0	0.1	0.96	0.62	0.16	0.42	0.74	0.34	0	0	0	0.12	0	0.02	0	0.1	0.6	0.12	0.06	0.02	0.02	0.84	0.2	0.34	0	0	0
COG0427	0	[C]	Acyl-CoA hydrolase [Energy production and conversion]	0	0	0	0	0	0	0	0	0	0	0	0	0	0	0	0	0	0	0	0	0	0	0	0	0	0	0	0	0	0	0	0	0	0	0	0	0	0	0.02	0	0	0	0.02	0	0	0
COG0428	0	[P]	Zinc transporter ZupT [Inorganic ion transport and metabolism]	0	0	0	0	0	0	0	0	0	0	0	0	0	0	0	0	0	0	0	0	0	0	0	0	0	0	0	0	0	0	0	0	0	0	0	0	0	0	0.02	0	0	0	0	0	0	0
COG0429	0	[R]	Predicted hydrolase of the alpha/beta-hydrolase fold [General function prediction only]	0	0.074	0.08	0	0.0133333	0	0	0.0133333	0	0.008	0.008	0.00666667	0	0.006	0.002	0	0	0.112	0	0.056	0	0	0	0.126667	0.122	0.004	0.0733333	0	0.002	0.016	0	0	0	0.044	0.102	0.0133333	0	0	0.66	0.266667	0.048	0.0466667	0.018	0.002	0.03	0
COG0430	0	[A]	RNA 3'-terminal phosphate cyclase [RNA processing and modification]	0.08	0	0.172973	0	0.171622	0.13	0	0.166757	0.14	0	0.07	0.168919	0.164865	0	0	0.025	0.17027	0	0	0	0.171622	0.125	0.11	0.166216	0.105	0.08	0.174324	0	0.085	0	0.172973	0.154054	0.115	0	0.065	0.160811	0	0.06	0.17973	0.168108	0.135	0.167568	0.08	0	0	0
COG0431	1	[C]	NAD(P)H-dependent FMN reductase [Energy production and conversion]	0.88	0.06	0.44	0.14	0	0.54	0.22	0	0.1	0.36	0.16	0.24	0	0	0.06	0.94	0.02	0	0.02	0.08	0.86	1	0.44	0.06	0.68	0.32	0.52	0.24	0	0	0.46	0.12	0.52	0.06	0.04	0.36	0.26	0.82	0.02	0.14	0.88	0.36	0.48	0.58	0.52	0.18
COG0432	0	[H]	Thiamin phosphate synthase YjbQ, UPF0047 family [Coenzyme transport and metabolism]	0	0	0	0	0	0	0	0	0	0	0	0	0	0	0	0	0	0	0	0	0.48	0	0	0	0	0.32	0	0	0	0	0	0	0	0	0.22	0	0	0	0	0	0	0	0.32	0	0	0
COG0433	1	[L]	Archaeal DNA helicase HerA or a related bacterial ATPase, contains HAS-barrel and ATPase domains [Replication, recombination and repair]	0.24	0.5	0.38	0	0	0.12	0	0.08	0	0.26	0.1	0.32	0.14	0.04	0	0	0	0.54	0	0	0	0.08	0	0.3	0.78	0.3	0.1	0	0.32	0	0.3	0	0.02	0	0.04	0.22	0	0	0.84	0.84	0.18	0.6	0.34	0.38	0.4	0
COG0434	0	[R]	Predicted TIM-barrel enzyme [General function prediction only]	0	0.9	0.86	0.02	0.16	0.42	0	0.14	0.2	0.2	0.32	0.74	0	0.02	0.15	0.02	0	0.62	0.07	0.49	0	0.5	0	0.98	0.96	0.68	0.12	0.08	0.48	0.51	0.22	0.02	0.82	0.7	0.4	0.5	0.01	0	1	0.92	0.88	0.88	0.68	0.38	0.41	0
COG0435	0	[C]	Glutathionyl-hydroquinone reductase [Energy production and conversion]	0	0.6	0.94	0	0.18	0.3	0	0.14	0.02	0.04	0.26	0.82	0	0.02	0.02	0.02	0	0.54	0.06	0	0.08	0.14	0	1	0.78	0.92	0.12	0.08	0.24	0.06	0.1	0.02	0.36	0	0.04	0.44	0	0	1	0.98	0.78	1	0.84	0.24	0.24	0
COG0436	1	[E]	Aspartate/methionine/tyrosine aminotransferase [Amino acid transport and metabolism]	0	0	0	0.02	0.02	0	0	0.2	0	0	0.08	0	0	0.06	0.04	0.02	0.4	0.5	0.04	1	0.5	0.1	0	0.04	0.16	0.74	0.46	0	0.06	0	0.16	0.54	0.06	1	0.84	0.1	0.06	0.16	0.1	0.58	0.02	0.22	0.72	0.18	0.04	0.04
COG0437	0	[C]	Fe-S-cluster-containing dehydrogenase component [Energy production and conversion]	0	0	0	0	0	0	0	0	0	0	0	0	0	0	0	0	0	0	0	0	0	0	0	0	0	0	0	0	0	0	0	0	0	0	0	0	0	0	0	0	0	0	0	0	0	0
COG0438	1	[M]	Glycosyltransferase involved in cell wall bisynthesis [Cell wall/membrane/envelope biogenesis]	0.24	0.4	0.34	0.98	0.1	0.06	0.96	0.08	0	0.44	0.28	0	0.4	0.98	0.8	0.38	0.48	1	0.86	1	1	0.22	0.16	0.82	0.64	0.92	0.38	0.94	0.28	0.98	0.46	0.72	0.42	1	0.94	0	0.64	0.4	0.82	0.86	0.04	0.38	0.98	0.72	0.32	0.68
COG0439	1	[I]	Biotin carboxylase [Lipid transport and metabolism]	0	0	1	0	0	0	0	0.74	0.04	0.08	0	0	0	0.02	0	0.02	0	0.32	0	0	0	0.02	0	1	0.94	0	0	0	0.58	0	0	0	0	0	0	0	0	0	0.76	0.7	0.1	0.96	0.26	0.28	0.82	0.1
COG0440	1	[E]	Acetolactate synthase, small subunit [Amino acid transport and metabolism]	0	0	0.68	0	0	0	0	0.64	0	0.06	0	0	0	0	0	0	0	0.22	0	0	0	0.02	0	0.76	0.68	0	0	0	0.5	0	0	0.16	0	0.06	0.02	0	0	0	0.82	0.9	0.02	0.5	0	0	0.36	0.04
COG0441	1	[J]	Threonyl-tRNA synthetase [Translation, ribosomal structure and biogenesis]	0.96	0.86	0	0.86	0	0.46	0.04	0.48	1	0	0.9	0.94	0.98	0.66	0	0.46	0.22	0.94	0.28	0.8	0.76	0.72	0.04	0.46	0.14	1	0.34	0.6	0.04	0.26	0.62	0.02	0.36	1	0.48	0.56	0.18	0.12	0.06	0.7	1	0.56	1	0.44	0.18	0.5
COG0442	1	[J]	Prolyl-tRNA synthetase [Translation, ribosomal structure and biogenesis]	0	0	0.7	0	0	0.02	0	0.38	0	0.02	0	0	0	0	0	0	0	0.1	0	0	0	0	0	0.54	0.38	0.02	0	0	0.32	0	0.06	0	0	0	0.14	0.06	0	0	0.8	0.54	0	0.48	0.08	0	0	0
COG0443	1	[O]	Molecular chaperone DnaK (HSP70) [Posttranslational modification, protein turnover, chaperones]	1	0.92	0.1	0.98	0	0.82	0	0.34	0.02	0.02	0.36	1	1	0.62	0.1	0.28	0.12	1	0.94	0.98	1	0.84	0.92	0.28	0.5	0.46	0.82	0.96	0.5	0.34	1	0.86	1	0.84	0.72	0.84	0.04	0.96	0.16	0.66	0.56	0.68	0.74	0.88	0	0.1
COG0444	1	[EP]	ABC-type dipeptide/oligopeptide/nickel transport system, ATPase component []	0	0.22	0.28	0	0	0	0	0.02	0.02	0.16	0	0.18	0	0	0	0	0	0.1	0	0	0	0	0	0.1	0.46	0.04	0	0	0.1	0	0	0	0	0	0.26	0	0	0	0.88	0.24	0.02	0.24	0.02	0.3	0.1	0.02
COG0445	1	[J]	tRNA U34 5-carboxymethylaminomethyl modifying enzyme MnmG/GidA [Translation, ribosomal structure and biogenesis]	0	0.1	0.12	0	0	0	0	0.02	0	0	0	0.84	0	0	0	0	0	0.08	0	0	0	0	0	0	0.02	0	0.02	0	0	0	0	0	0	0	0.08	0	0	0	0.14	0.24	0	0.08	0	0	0	0
COG0446	1	[I]	NADPH-dependent 2,4-dienoyl-CoA reductase, sulfur reductase, or a related oxidoreductase [Lipid transport and metabolism]	1	0.96	0.4	0.7	0.28	0.72	0.16	0.16	1	0	0.96	1	0.78	0.68	0.4	0.14	0.76	0.82	0.4	0.86	0.8	1	0.3	0.04	0.02	1	0.3	0.6	0	0.36	0.52	0.02	0.94	1	0.58	1	0.16	0.02	0.3	0.4	1	0.9	1	0.22	0.22	0.08
COG0447	0	[H]	1,4-Dihydroxy-2-naphthoyl-CoA synthase [Coenzyme transport and metabolism]	0	0	0	0.72	0	0	0	0	0	0	0	0.12	0	0	0	0.66	0	0.38	0.1	0	0.46	0.48	0	0	0.24	0.32	0	0.14	0	0	0	0	0	0	0.06	0	0	0.52	0	0	0.46	0	0.34	0	0.08	0
COG0448	1	[G]	ADP-glucose pyrophosphorylase [Carbohydrate transport and metabolism]	0	0.08	0.64	0	0	0.02	0	0	0.04	0.06	0.02	0.94	0	0.02	0	0	0	0.24	0	0	0	0.02	0	0	0.38	0.14	0	0	0	0.08	0	0	0	0	0.26	0.02	0	0	0.98	0.08	0.08	0	0.12	0.02	0.26	0
COG0449	1	[M]	Glucosamine 6-phosphate synthetase, contains amidotransferase and phosphosugar isomerase domains [Cell wall/membrane/envelope biogenesis]	0.04	0.52	0.4	0	0	0.22	0	0	0.28	0.04	0.02	0.92	0	0.02	0	0	0	0.04	0	0	0.04	0.02	0	0.46	0.42	0.96	0.1	0	0.3	0	0.16	0	0.02	0.24	0.56	0.4	0	0	0.52	0.54	0.34	0	0.62	0	0.02	0
COG0450	1	[V]	Alkyl hydroperoxide reductase subunit AhpC (peroxiredoxin) [Defense mechanisms]	0	0.02	0.48	0	0	0.4	0	0.96	0	0.22	0	0	0	0	0	0.04	0	0.66	0.02	0	0.02	0.08	0	1	0.78	0.02	0.08	0	0.18	0	0.06	0	0.02	0.22	0.28	0.08	0	0	0.98	1	0.44	1	0.16	0.26	0.56	0.18
COG0451	1	[M]	Nucleoside-diphosphate-sugar epimerase [Cell wall/membrane/envelope biogenesis]	0.8	0.04	0.1	0.18	0	0.74	0	0.26	0.86	0.18	0.46	0.06	0.08	0.24	0	0.04	0.02	0.68	0.52	0.84	0.48	0.32	0.42	0	0	0.98	0.42	0	0	0	0.2	0.48	0.26	1	0.82	0.26	0.32	0.02	0	0.18	0.08	0.36	1	0.28	0	0
COG0452	1	[H]	Phosphopantothenoylcysteine synthetase/decarboxylase [Coenzyme transport and metabolism]	0	0	0	0	0	0	0	0.02	0	0	0	0	0	0	0	0	0	0	0	0	0	0	0	0	0	0.06	0	0	0	0	0	0	0	0.02	0	0	0	0	0.28	0	0	0	0.08	0	0	0
COG0454	0	[KR]	N-acetyltransferase, GNAT superfamily (includes histone acetyltransferase HPA2) []	0	0	0	0	0	0	0	0	0	0	0	0	0	0	0	0	0	0	0	0	0	0	0	0	0	0	0	0	0	0	0	0	0	0	0	0	0	0	0.02	0	0	0	0	0	0	0
COG0455	1	[DN]	MinD-like ATPase involved in chromosome partitioning or flagellar assembly []	0	0	0.56	0	0.02	0	0	0	0	0	0	0.42	0	0	0.22	0.1	0.02	0	0	0	0.88	0	0	0	0.34	0.32	0	0	0	0.14	0	0.1	0.46	0	0.04	0	0	0	0.24	0.34	0	0	0.32	0	0	0
COG0456	1	[J]	Ribosomal protein S18 acetylase RimI and related acetyltransferases [Translation, ribosomal structure and biogenesis]	0.08	0.08	0.66	0.84	0.54	0.22	0	0	0	0.3	0.06	0	0.04	0.2	0.14	0.08	0	0.84	0.52	1	0.46	0.28	0.04	0.42	0.36	0.66	0.44	0.48	0.08	0	0.48	0.96	0.26	1	0.34	0.12	0.56	0.22	0.92	0.16	0.38	0.02	0.98	0.24	0.02	0.14
COG0457	1	[R]	Tetratricopeptide (TPR) repeat [General function prediction only]	0.96	1	1	1	0.7	1	0.72	1	0.06	1	0.98	1	1	1	1	0.96	1	1	0.96	1	1	1	0.84	1	1	1	1	1	1	1	1	1	1	1	1	1	1	1	1	1	1	1	1	1	1	1
COG0458	1	[EF]	Carbamoylphosphate synthase large subunit []	0.88	0.78	0.68	0.66	0	0.16	0	0.68	0.28	0.14	0.84	0.44	0.94	0	0	0.08	0	0.82	0.18	0.34	0.18	0.46	0	0.86	0.52	0.32	0.56	0.14	0.26	0	1	0.32	0.46	1	0.32	0.96	0.16	0.02	0.86	0.94	0.66	0.98	0.86	0.4	0.34	0.58
COG0459	1	[O]	Chaperonin GroEL (HSP60 family) [Posttranslational modification, protein turnover, chaperones]	0.34	0.5	0.96	0	0.1	0.28	0	0.56	0.58	0.7	0.42	0.14	0.18	0	0.02	0.06	0	0.48	0.02	0	0.12	0.5	0	0.62	1	0.36	0.22	0	0.38	0	0.5	0.16	0.38	0.08	0.04	0.98	0.04	0.22	1	0.58	0.52	1	0.26	0.54	0.24	0.1
COG0460	1	[E]	Homoserine dehydrogenase [Amino acid transport and metabolism]	0	0	0.92	0	0	0.28	0	0.4	0	0.24	0	0	0	0	0	0.04	0	0.62	0.02	0	0	0.1	0	0.34	0.6	0	0.04	0	0.24	0	0	0.08	0	0.06	0.3	0	0	0	0.8	0.94	0.08	0.58	0.02	0.12	0.08	0
COG0461	1	[F]	Orotate phosphoribosyltransferase [Nucleotide transport and metabolism]	0	0	0.12	0	0	0.02	0	0.02	0	0.02	0	0.1	0	0	0	0	0	0.28	0	0	0	0	0	0.02	0.26	0.04	0.02	0	0.08	0	0.06	0	0	0	0	0.04	0	0	0.36	0.66	0	0.46	0.06	0.02	0.16	0
COG0462	1	[FE]	Phosphoribosylpyrophosphate synthetase []	0	0	0.84	0	0	0	0	0.02	0	0	0	0	0	0	0	0	0	0.04	0	0	0	0	0	0.38	0.34	0	0	0	0.16	0	0	0	0	0	0	0	0	0	0.96	0.42	0	0.2	0	0	0	0
COG0463	1	[M]	Glycosyltransferase involved in cell wall bisynthesis [Cell wall/membrane/envelope biogenesis]	0.98	0.24	0	0.32	0.02	0	0.2	0.24	1	0.06	0.88	0.16	0.54	1	0.22	0	0.16	0.42	0.48	0.98	1	0	0.96	0	0	0.36	0.64	0.06	0	0	0.44	0.16	0.08	0.72	0.2	0.78	0.4	0	0	0.16	0.02	0.1	0.38	0.36	0	0.08
COG0464	1	[MDT]	AAA+-type ATPase, SpoVK/Ycf46/Vps4 family []	0	0	0	0	0	0	0	0	0	0	0	0	0	0	0	0	0	0	0	0	0	0	0	0	0	0	0	0	0	0	0	0	0	0	0.26	0	0	0	0	0	0	0	0.1	0	0	0
COG0465	1	[O]	ATP-dependent Zn proteases [Posttranslational modification, protein turnover, chaperones]	0.76	1	0.2	0.12	0.32	0.9	0.28	0.02	0	0	0.24	0.66	0.78	0.04	0.34	0.5	0.36	0.04	0.22	0.52	0.74	0.9	0.16	0.18	0.28	1	0.34	0.02	0	0.36	0.82	0.02	0.78	0.8	0.3	0.94	0.08	0	0.3	0.12	0.76	0.02	1	0.06	0	0
COG0466	1	[O]	ATP-dependent Lon protease, bacterial type [Posttranslational modification, protein turnover, chaperones]	0	0	0	0	0	0.08	0	0	0.04	0	0.06	0.48	0	0.02	0	0	0	0.24	0	0	0	0	0	0	0	0.22	0.08	0	0	0	0	0	0	0.02	0.24	0.34	0	0	0	0.08	0.04	0	0.3	0	0.08	0
COG0467	0	[T]	RecA-superfamily ATPase, KaiC/GvpD/RAD55 family [Signal transduction mechanisms]	0	0.02	0.98	0	0	0.42	0	0.58	0	0.06	0	0.02	0	0	0	0.02	0	0.48	0	0.44	0.04	0.32	0	1	0.88	0.96	0.06	0	0.5	0.42	0.1	0	0.16	0.04	0.04	0.08	0	0	1	0.9	0.4	0.74	0.98	0.3	0.46	0.02
COG0468	1	[L]	RecA/RadA recombinase [Replication, recombination and repair]	0	0.26	0.98	0	0	0	0	0.62	0.02	0.16	0	0.32	0.02	0	0	0	0	0.52	0	0	0	0	0	1	0.76	0.06	0.12	0	0.58	0	0	0	0	0.02	0.24	0	0	0	0.88	0.94	0.04	1	0.02	0.36	0.44	0.08
COG0469	1	[G]	Pyruvate kinase [Carbohydrate transport and metabolism]	0	0	0	0	0	0	0	0.02	0	0	0	0.78	0	0	0	0	0	0	0	0	0	0	0	0	0	0	0	0	0	0	0	0	0	0	0.08	0	0	0	0	0	0	0	0.02	0	0	0
COG0470	1	[L]	DNA polymerase III, delta prime subunit [Replication, recombination and repair]	0	0	0	0	0	0	0	0	0	0	0	0	0	0	0	0	0	0	0	0	0	0	0	0	0	0	0	0	0	0	0	0	0	0	0	0	0	0	0.02	0	0	0	0	0	0	0
COG0471	1	[G]	Di- and tricarboxylate transporter [Carbohydrate transport and metabolism]	0	0	0.04	0	0	0	0	0.02	0	0	0	0	0	0	0.02	0	0	0	0	0	0	0	0	0	0.08	0	0	0	0	0	0	0	0	0.16	0	0	0	0	0.52	0.12	0	0	0	0	0	0
COG0472	1	[M]	UDP-N-acetylmuramyl pentapeptide phosphotransferase/UDP-N-acetylglucosamine-1-phosphate transferase [Cell wall/membrane/envelope biogenesis]	0.36	0.12	0.04	0	0	0.54	0	0.06	0.82	0.04	0.38	0.44	0.32	0.02	0	0	0	0.5	0.06	0.12	0.26	0.38	0	0.04	0.22	0.9	0.42	0	0	0	0.76	0	0.06	0.44	0.74	1	0.04	0	0.12	0.58	0.4	0.84	0.84	0.1	0	0
COG0473	1	[CE]	Isocitrate/isopropylmalate dehydrogenase []	0	0	0.1	0	0	0	0	0.02	0	0	0	0	0	0	0	0	0	0.04	0	0	0	0	0	0.34	0.1	0	0	0	0.06	0	0	0	0	0	0	0	0	0	0.66	0.4	0	0.16	0	0	0	0
COG0474	1	[P]	Magnesium-transporting ATPase (P-type) [Inorganic ion transport and metabolism]	0.9	1	0.48	0.36	0.2	0.56	0.1	0.54	1	0.56	0.88	1	0.34	0.52	0.1	0.6	0.28	0.9	0.4	0.48	0.36	0.74	0.06	0.54	0.48	1	0.26	0.06	0.1	0.4	0.36	0.02	0.58	0.96	0.76	0.42	0.26	0	0.52	0.52	0.7	0.52	1	0.7	0.98	0.68
COG0475	1	[P]	Kef-type K+ transport system, membrane component KefB [Inorganic ion transport and metabolism]	0.36	0.52	0	0.14	0	0.4	0	0.18	0	0	0.14	0	0.5	0	0.02	0	0	0.82	0.08	0.2	0.5	0.7	0	0.1	0.28	1	0.24	0	0.66	0	0.5	0	0.3	0.42	0.36	0.84	0.14	0	0	0.66	0.66	0.82	1	0.5	0.04	0.44
COG0476	1	[H]	Molybdopterin or thiamine biosynthesis adenylyltransferase [Coenzyme transport and metabolism]	0	0	0	0	0	0	0	0	0	0	0	0	0	0	0	0	0	0	0	0	0	0	0	0	0	0	0	0	0	0	0	0	0	0	0	0	0	0	0	0	0	0	0	0	0	0
COG0477	1	[GEPR]	MFS family permease []	0	0.02	0.58	0	0	0.02	0	0.02	0	0.02	0	0	0	0	0	0	0	0.28	0	0	0	0.02	0	0.1	0.86	0.06	0	0	0.04	0	0	0	0	0.1	0.04	0.02	0	0	0.74	0.72	0.02	0.16	0.22	0	0.02	0
COG0478	0	[T]	RIO-like serine/threonine protein kinase fused to N-terminal HTH domain [Signal transduction mechanisms]	0	0	0.04	0	0	0	0	0.02	0	0	0	0	0	0	0	0	0	0.01	0	0.1	0	0	0	0.06	0.16	0.08	0.06	0	0	0	0	0	0	0.06	0.26	0	0	0	0.8	0.42	0.14	0.02	0.16	0	0	0
COG0479	1	[C]	Succinate dehydrogenase/fumarate reductase, Fe-S protein subunit [Energy production and conversion]	0.02	0.3	0.98	0	0	0.12	0	0.58	0.06	0.16	0.12	0.12	0.04	0.14	0	0	0	0.48	0	0.12	0.02	0.02	0	1	0.84	0	0.26	0	0.48	0	0.02	0.08	0.04	0.06	0	0.06	0	0	1	0.94	0.14	1	0.48	0.4	0.46	0.04
COG0480	1	[J]	Translation elongation factor EF-G, a GTPase [Translation, ribosomal structure and biogenesis]	0.12	0	0.44	0	0.3	0	0	0.04	0	0.3	0.04	0	0	0.06	0.78	0	0.1	0.56	0.04	0.98	0.48	0	0	0.22	0.42	0.32	0	0.14	0	0	0	0.18	0.02	0.72	0	0	0.04	0.06	0.16	0.38	0	0	0.32	0	0.26	0.8
COG0481	1	[J]	Translation elongation factor EF-4, membrane-bound GTPase [Translation, ribosomal structure and biogenesis]	0	0	0	0	0	0	0	0	0	0	0	0	0	0	0	0	0	0	0	0	0	0	0	0	0	0	0	0	0.02	0	0	0	0	0	0	0	0	0	0	0	0	0	0.14	0	0.04	0
COG0482	1	[J]	tRNA U34 2-thiouridine synthase MnmA/TrmU, contains the PP-loop ATPase domain [Translation, ribosomal structure and biogenesis]	0	0.36	0.64	0.02	0	0.08	0	0.72	0	0.04	0.18	0.78	0	0.02	0	0	0	0.56	0.02	0	0	0.1	0	0.82	0.92	0.16	0.18	0	0.92	0	0.2	0	0.04	0.06	0.28	0.14	0	0.06	0.74	0.94	0.18	0.94	0.24	0.38	0.86	0.08
COG0483	1	[G]	Archaeal fructose-1,6-bisphosphatase or related enzyme of inositol monophosphatase family [Carbohydrate transport and metabolism]	0	0	0	0.16	0	0	0	0	0	0	0	0	0	0	0	0	0	0	0	0	0	0.48	0	0	0	0.3	0	0	0	0	0	0.18	0	0	0.08	0	0	0	0	0	0	0	0.02	0	0	0
COG0484	1	[O]	DnaJ-class molecular chaperone with C-terminal Zn finger domain [Posttranslational modification, protein turnover, chaperones]	0.54	0.42	0	0.06	0	0.06	0	0	0.96	0	0.36	1	0.3	0.04	0	0	0	0.06	0	0.32	0.12	0	0	0	0	1	0.08	0	0	0	0.06	0	0.02	0.34	0.86	1	0	0	0	0.02	0.12	0	0.94	0	0.02	0
COG0486	1	[J]	tRNA U34 5-carboxymethylaminomethyl modifying GTPase MnmE/TrmE [Translation, ribosomal structure and biogenesis]	0.3	0.46	0.04	0	0.02	0	0	0	0.4	0	0.1	0.54	0	0.02	0	0	0	0.02	0	0.06	0.06	0	0	0.32	0.08	1	0.06	0	0.2	0.06	0	0	0	0.3	0.58	0.14	0	0	0.14	0.42	0.42	0	0.92	0	0.06	0
COG0488	1	[R]	ATPase components of ABC transporters with duplicated ATPase domains [General function prediction only]	0.22	0.02	0	0.46	0	0.02	0	0.56	0.12	0	0.26	0	0.18	0.72	0.04	0.04	0	0.26	0.08	1	0.9	0.02	0.44	0.06	0.02	0.98	0.06	0.02	0	0	0.28	0.12	0.06	1	0.96	0.12	0.06	0.12	0.04	0.06	0.02	0.24	0.98	0.1	0	0.24
COG0489	1	[D]	Chromosome partitioning ATPase, Mrp family, contains Fe-S cluster [Cell cycle control, cell division, chromosome partitioning]	0.56	0.02	0.14	0.22	0.08	0.24	0	0	0.98	0.64	0.44	0.28	0.42	0.06	0.02	0	0.02	0.26	0.3	0.42	0.36	0	0.02	0.02	0	0.78	0.26	0	0	0	0.4	0	0	0.98	0.56	0.9	0.2	0	0.02	0.08	0.58	0.14	0.9	0.28	0	0
COG0490	0	[P]	K+/H+ antiporter YhaU, regulatory subunit KhtT [Inorganic ion transport and metabolism]	0	0	0	0	0	0	0	0	0.08	0	0	0	0	0	0	0	0	0	0	0	0.1	0	0	0	0	0	0	0	0	0	0	0	0	0	0.26	0	0	0	0	0	0	0	0	0	0	0
COG0491	1	[R]	Glyoxylase or a related metal-dependent hydrolase, beta-lactamase superfamily II [General function prediction only]	0.3	0.74	0	0.02	0.02	0.12	0	0.02	0.78	0	0.3	0.96	0.34	0.02	0	0	0	0.08	0	0	0	0.38	0	0	0	0	0	0	0	0	0.5	0	0.12	0.22	0.76	1	0	0	0	0.18	0.36	0.34	0.04	0	0	0.1
COG0492	1	[O]	Thioredoxin reductase [Posttranslational modification, protein turnover, chaperones]	0	0.66	0.8	0.02	0.02	0.48	0	0.6	0.12	0.04	0.04	0.46	0	0.02	0	0	0	0.28	0	0	0.02	0.6	0	0.94	0.86	0.02	0.06	0	0.1	0	0.02	0	0.1	0	0.32	0.54	0	0	1	0.8	0.04	0.1	0.22	0.16	0.72	0.16
COG0493	1	[ER]	NADPH-dependent glutamate synthase beta chain or related oxidoreductase []	0.28	0.1	0.54	0.52	0.04	0	0	0.32	0.5	0.94	0.5	0.26	0	0.08	0	0	0.06	0.34	0.04	0.44	0.26	0	0	0.22	0.16	0.98	0	0	0.22	0	0.46	0.06	0.02	1	0.3	0.4	0.18	0	0.78	0.36	0.08	0	0.94	0.04	0.12	0
COG0494	1	[V]	8-oxo-dGTP pyrophosphatase MutT and related house-cleaning NTP pyrophosphohydrolases, NUDIX family [Defense mechanisms]	0.26	0	0.5	0.08	0.08	0.28	0	0.64	0.94	0	0.24	0.04	0.32	0.02	0	0.02	0.06	0.28	0.06	0.42	0.28	0.5	0.02	0.86	0.42	0.98	0.14	0	0.9	0	0.44	0.02	0.6	0.8	0.6	0.36	0	0.02	0.52	0.76	0.08	0.5	0.98	0.08	0.04	0.22
COG0495	1	[J]	Leucyl-tRNA synthetase [Translation, ribosomal structure and biogenesis]	0.24	0.68	0.1	0	0.06	0.1	0	0.56	0.4	0.26	0.16	0.98	0.18	0	0	0	0	0.14	0	0	0.02	0.5	0	0.48	0.04	0.02	0	0	0	0	0.26	0	0.04	0.08	0.54	1	0.04	0	0.6	0.74	0.24	0.72	0.04	0.36	0.48	0.46
COG0496	1	[L]	Broad specificity polyphosphatase and 5'/3'-nucleotidase SurE [Replication, recombination and repair]	0	0	0.4	0	0.04	0	0	0	0.38	0	0	0.16	0	0	0	0	0	0	0	0.52	0.54	0	0	0	0.3	0.32	0	0	0.04	0	0	0.06	0.14	0.68	0.04	0	0	0.24	0.32	0.06	0.32	0	0.7	0	0	0
COG0497	0	[L]	DNA repair ATPase RecN [Replication, recombination and repair]	0	0	0.14	0	0	0	0	0.02	0	0	0	0.48	0	0	0	0	0	0.06	0	0.14	0.04	0	0	0.1	0.1	0.04	0	0	0	0	0	0	0	0.06	0	0	0	0	0.94	0.2	0	0.08	0.44	0	0	0
COG0498	1	[E]	Threonine synthase [Amino acid transport and metabolism]	0	0	0.08	0	0	0	0	0.02	0	0	0	0	0	0	0	0	0	0.04	0	0	0.02	0	0	0.28	0.16	0	0	0	0.06	0	0	0	0	0.04	0	0	0	0	0.58	0.36	0	0.1	0	0	0.06	0
COG0499	1	[H]	S-adenosylhomocysteine hydrolase [Coenzyme transport and metabolism]	0	0	0	0	0	0	0	0	0	0	0	0	0	0	0	0	0	0	0	0	0.6	0	0	0	0	0.32	0	0	0	0	0	0	0	0	0.22	0	0	0	0	0	0	0	0.32	0	0	0
COG0500	0	[QR]	SAM-dependent methyltransferase []	0	0	0	0	0	0	0	0	0	0	0	0.02	0	0	0	0	0	0	0	0	0.5	0	0	0	0	0	0	0	0	0	0	0	0	0	0.14	0	0	0	0	0	0	0	0	0	0	0
COG0501	1	[O]	Zn-dependent protease with chaperone function [Posttranslational modification, protein turnover, chaperones]	0	0	0	0	0	0	0	0	0	0	0	0	0	0	0	0	0	0	0	0	0	0	0	0	0	0	0	0	0	0	0	0	0	0	0.02	0	0	0	0.02	0	0	0	0	0	0	0
COG0502	1	[H]	Biotin synthase or related enzyme [Coenzyme transport and metabolism]	0	0	0.46	0.08	0	0	0	0.82	0.08	0.12	0.02	0	0	0.02	0	0.02	0	0.72	0.06	0	0.02	0.08	0	0.74	0.94	0.56	0.08	0	0.16	0	0	0	0.02	0.34	0.26	0.02	0	0	0.52	0.84	0.12	0.7	0.52	0	0.08	0.28
COG0503	1	[F]	Adenine/guanine phosphoribosyltransferase or related PRPP-binding protein [Nucleotide transport and metabolism]	0.42	0.48	1	0.42	0.02	0.52	0	0.96	0.84	0.98	0.5	0	0.38	0.12	0	0.06	0	0.96	0.26	0.3	0.06	0.36	0	1	1	0.8	0.44	0.16	0.9	0	0.78	0.08	0	0.86	0.54	0.94	0.42	0.1	1	0.98	0.72	0.84	0.46	0.94	1	0.92
COG0504	1	[F]	CTP synthase (UTP-ammonia lyase) [Nucleotide transport and metabolism]	0	0	0.98	0	0	0.02	0	0.38	0	0.12	0	0	0	0	0	0	0	0.36	0	0	0	0	0	0.98	0.68	0	0.08	0	0.38	0	0.02	0.02	0	0.02	0	0.02	0	0	1	0.94	0	0.48	0	0.04	0.42	0.04
COG0505	1	[EF]	Carbamoylphosphate synthase small subunit []	0	0	0.14	0	0	0	0	0.02	0	0	0	0.5	0	0	0	0	0	0.04	0	0	0	0	0	0.04	0.06	0	0.04	0	0	0	0	0.2	0	0	0	0	0	0	0.74	0.16	0	0.04	0	0	0	0
COG0506	1	[E]	Proline dehydrogenase [Amino acid transport and metabolism]	0.2	0	0.24	0.4	0	0.88	0	0.02	0.52	0.44	0.68	0.98	0	0.12	0	0.08	0	0.98	1	1	0.64	1	0.16	0	0.1	0.68	0.84	0.4	0	0	0.54	0.24	0.34	1	0.74	0.98	0	0.92	0	0	1	0.02	0.68	0.38	0	0
COG0507	1	[L]	ATP-dependent exoDNAse (exonuclease V), alpha subunit, helicase superfamily I [Replication, recombination and repair]	0	0	0.1	0.78	0.26	0	0	0	0	0	0	0	0	0	0	0	0	0.26	0	1	0.94	0	0	0	0	1	0	0.52	0	0.32	0	0.94	0	0.88	0.22	0	0	0	0	0	0.4	0	1	0	0.1	0
COG0508	1	[C]	Pyruvate/2-oxoglutarate dehydrogenase complex, dihydrolipoamide acyltransferase (E2) component [Energy production and conversion]	0	0	0	0	0	0	0	0	0	0	0	0	0	0	0	0	0	0	0	0.06	0	0	0	0	0	0.02	0	0	0	0.02	0	0	0	0	0.1	0	0	0	0	0	0	0	0.22	0	0	0
COG0509	1	[E]	Glycine cleavage system H protein (lipoate-binding) [Amino acid transport and metabolism]	0	0	0	0	0	0	0	0.02	0	0	0	0	0	0	0	0	0	0	0	0.4	0	0	0	0	0	0.1	0	0	0	0	0	0	0	0	0.26	0	0	0	0.22	0	0	0	0.76	0	0	0
COG0510	0	[H]	Thiamine kinase and related kinases [Coenzyme transport and metabolism]	0	0	0	0	0	0	0	0	0	0	0	0.06	0	0	0	0	0	0	0	0	0	0	0	0	0	0.3	0	0	0	0.2	0	0	0	0	0.04	0	0.08	0	0	0	0	0	0.06	0	0.12	0
COG0511	1	[HI]	Biotin carboxyl carrier protein []	0	0	1	0	0.04	0.44	0	0.78	0	0.3	0.02	0	0	0	0	0.02	0	0.54	0	0	0	0.26	0	1	0.94	0	0.18	0	0.62	0	0.28	0	0.04	0.16	0.26	0.16	0	0	1	0.98	0.22	1	0	0.48	0.76	0.08
COG0512	1	[EH]	Anthranilate/para-aminobenzoate synthase component II []	0	0	0.96	0	0	0.06	0	0.46	0	0.02	0	0	0	0	0	0	0	0.38	0	0	0	0.02	0	0.98	0.76	0	0.1	0	0.38	0	0	0.02	0	0	0	0	0	0	1	0.88	0.02	0.98	0.26	0.18	0.22	0
COG0513	1	[L]	Superfamily II DNA and RNA helicase [Replication, recombination and repair]	0.28	0.24	0	0.56	0.02	0.58	0	0.02	0.56	0	0.28	0.62	0.9	0.04	0.12	0	0.4	0.32	0.12	1	0.78	0	0.08	0	0	1	0.6	0.52	0	0.06	0.92	0.04	0	1	0.34	0.94	0.06	0	0	0.68	0.48	0.88	1	0.26	0	0
COG0514	0	[L]	Superfamily II DNA helicase RecQ [Replication, recombination and repair]	0.78	0.46	0	0.4	0.06	0.38	0	0.02	0.18	0	0.66	0.28	0.78	0.02	0	0.08	0.1	0.34	0.02	0.32	0.42	0.06	0	0	0	0.94	0.14	0	0	0	0.3	0.02	0.12	1	0.38	0.66	0.04	0	0	0.22	0	0.14	0.94	0.2	0	0
COG0515	1	[T]	Serine/threonine protein kinase [Signal transduction mechanisms]	0.8	0.98	0.32	0.08	0.06	0.5	0	0.72	0.82	0.76	0.78	1	0.16	0.1	0	0	0	0.8	0.1	0.3	0.18	0.74	0	0.46	0.72	0.92	0.1	0	0.44	0.2	0.16	0	0.26	0.06	0.72	0.86	0.08	0	0.96	1	0.84	0.82	1	0.44	0.32	0.58
COG0516	1	[F]	IMP dehydrogenase/GMP reductase [Nucleotide transport and metabolism]	0.02	0.48	0.4	0.02	0.02	0	0	0.72	0.06	0.32	0.2	0.9	0.08	0	0	0.02	0	0.28	0.02	0	0	0.34	0	0.4	0.82	0	0.2	0	0.8	0	0.3	0	0.02	0.02	0.32	0.64	0	0.02	0.96	0.94	0.22	0.98	0.12	0.64	0.9	0.06
COG0517	0	[T]	CBS domain [Signal transduction mechanisms]	0.36	0.7	0.04	0	0.02	0.1	0	0	0.34	0	0.1	0.92	0	0.02	0	0	0	0	0.02	0.02	0.08	0.08	0	0.32	0.2	0.92	0.06	0	0.18	0.04	0.12	0	0.08	0.06	0.48	0.06	0	0	0.32	0.42	0.28	0	0.94	0	0	0
COG0518	1	[F]	GMP synthase - Glutamine amidotransferase domain [Nucleotide transport and metabolism]	0	0.06	0.84	0	0	0	0	0.02	0	0.02	0	0.02	0	0	0	0	0	0.2	0	0	0	0	0	0.28	0.62	0	0	0	0.08	0	0	0	0	0	0.14	0.02	0	0	1	0.48	0	0.32	0	0.08	0.08	0
COG0519	1	[F]	GMP synthase, PP-ATPase domain/subunit [Nucleotide transport and metabolism]	0	0	0.52	0	0.02	0	0	0	0	0	0.022	0.12	0	0	0	0	0	0.04	0	0.02	0.02	0.004	0	0.38	0.124	0.044	0.06	0	0.012	0	0	0.02	0.008	0	0.07	0.04	0	0	0.92	0.52	0.088	0.18	0.032	0	0	0
COG0520	1	[E]	Selenocysteine lyase/Cysteine desulfurase [Amino acid transport and metabolism]	0	0	0.04	0	0	0	0	0.02	0	0	0	0.44	0	0	0	0	0	0	0	0	0	0	0	0.04	0.08	0	0	0	0	0	0	0	0	0	0	0	0	0	0.5	0.12	0	0	0	0	0	0
COG0521	1	[H]	Molybdopterin biosynthesis enzyme MoaB [Coenzyme transport and metabolism]	0	0	0.02	0	0	0	0	0.02	0	0	0	0	0	0	0	0	0	0	0	0	0	0	0	0.02	0.06	0	0	0	0	0	0	0	0	0	0	0	0	0	0.46	0.08	0	0.02	0	0	0	0
COG0522	1	[J]	Ribosomal protein S4 or related protein [Translation, ribosomal structure and biogenesis]	0	0.24	0.64	0	0	0.08	0	0.28	0	0.08	0.08	0.5	0.04	0.02	0	0.02	0	0.48	0	0	0	0.02	0	0.8	0.72	0.14	0.12	0	0.42	0	0.2	0	0.06	0	0.22	0.28	0	0.02	0.8	0.92	0	0.68	0.16	0.06	0.4	0.06
COG0523	0	[R]	GTPase, G3E family [General function prediction only]	0	0.06	0.72	0	0	0.06	0	0.02	0	0	0	0.3	0	0	0	0	0	0.04	0	0	0	0.02	0	0.48	0.6	0.18	0	0	0.3	0	0.12	0	0.02	0	0	0.02	0	0	0.82	0.48	0	0.48	0.32	0	0.04	0
COG0524	1	[G]	Sugar or nucleoside kinase, ribokinase family [Carbohydrate transport and metabolism]	0.96	0.72	0.02	0	0.14	0.08	0	0.06	0.74	0.04	0.34	0.98	0.66	0	0.18	0	0.56	0.46	0.32	0.98	0.9	0.02	0.46	0	0.02	0.34	0.3	0.08	0	0	0.54	0.1	0.48	0.72	0.2	0.82	0.08	0.02	0.1	0.18	0	0.1	0.34	0.22	0.1	0
COG0525	1	[J]	Valyl-tRNA synthetase [Translation, ribosomal structure and biogenesis]	0.36	0.28	0	0	0	0	0	0.14	0.9	0	0.48	0.46	0.2	0.02	0	0	0	0	0	0.24	0.08	0.06	0	0.04	0	0.94	0	0	0.04	0	0.12	0	0	0.12	0.66	0.56	0	0	0	0.4	0.1	0.54	0.76	0	0	0
COG0526	1	[O]	Thiol-disulfide isomerase or thioredoxin [Posttranslational modification, protein turnover, chaperones]	1	1	1	1	1	0.42	0	0.24	0.12	1	1	0.04	0.44	1	1	0.5	1	0.7	1	1	1	0.04	0.18	0.32	1	1	0.4	1	0	1	1	1	1	1	1	0.88	1	1	1	0.36	1	0.24	1	1	1	0.22
COG0527	1	[E]	Aspartokinase [Amino acid transport and metabolism]	0.24	0.1	0.02	0.08	0.02	0.24	0	0	0	0	0.2	0	0.32	0	0	0.04	0	0.52	0	0.7	0.34	0.16	0	0	0.02	0.72	0.04	0.02	0	0.04	0.04	0.02	0.24	0.32	0.36	0.86	0.02	0	0	0.1	0.1	0.2	1	0.02	0.02	0
COG0528	1	[F]	Uridylate kinase [Nucleotide transport and metabolism]	0	0	0	0	0	0	0	0.02	0	0	0	0.1	0	0	0	0	0	0	0	0	0	0	0	0	0	0	0.02	0	0	0	0	0	0	0.04	0	0	0	0	0.26	0	0	0	0.22	0	0	0
COG0529	1	[P]	Adenylylsulfate kinase or related kinase [Inorganic ion transport and metabolism]	0	0	0	0	0	0	0	0	0	0	0	0	0	0	0	0	0	0	0	0	0	0	0	0	0	0	0	0	0	0	0	0	0	0	0	0	0	0	0.02	0	0	0	0	0	0	0
COG0530	0	[P]	Ca2+/Na+ antiporter [Inorganic ion transport and metabolism]	0	0	0	0	0	0	0	0.02	0	0	0	0	0	0	0	0	0	0	0	0	0	0	0	0	0	0	0	0	0	0	0	0	0	0	0	0	0	0	0.2	0	0	0	0	0	0	0
COG0531	1	[E]	Amino acid transporter [Amino acid transport and metabolism]	0.16	0.12	0.54	0.04	0.06	0.12	0	0.56	0.36	0.68	0.2	0	0.06	0	0.02	0	0	0.4	0.02	0	0.08	0.16	0	0.56	0.6	0.84	0.34	0.02	0.68	0	0.38	0	0.02	0.38	0.62	0.98	0.1	0	0.96	1	0.26	0.9	0.94	0.78	0.92	0.54
COG0532	1	[J]	Translation initiation factor IF-2, a GTPase [Translation, ribosomal structure and biogenesis]	0.26	0.8	0	0.06	0	0.16	0	0.2	0.7	0	0.32	0.98	0.12	0.02	0.02	0	0	0	0	0.4	0.08	0	0	0	0	1	0	0.02	0.04	0.02	0.32	0	0.12	0.2	0.4	0.76	0	0	0.02	0.3	0.82	0.44	0.98	0	0	0
COG0533	1	[J]	tRNA A37 threonylcarbamoyltransferase TsaD [Translation, ribosomal structure and biogenesis]	0	0	0	0	0	0	0	0.02	0	0	0	0.1	0	0	0	0	0	0	0	0	0	0	0	0	0	0	0	0	0	0	0	0	0	0	0	0	0	0	0.14	0	0	0	0	0	0	0
COG0534	0	[V]	Na+-driven multidrug efflux pump [Defense mechanisms]	0.06	0.42	1	1	0.16	0.52	0.96	1	0.04	0.66	0.24	0.1	0.54	0.64	0.96	0.16	0.46	0.86	0.96	1	1	0.26	0.06	1	0.96	1	1	1	1	0.9	0.84	0.88	0.38	1	1	0.9	0.5	0.74	1	1	0.22	1	1	1	0.5	1
COG0535	1	[R]	Radical SAM superfamily enzyme, MoaA/NifB/PqqE/SkfB family [General function prediction only]	0.04	0.2	0	0	0	0	0	0	0.06	0	0.04	0.92	0	0.02	0	0	0	0	0	0	0.02	0.04	0	0	0	0.86	0.04	0	0	0.04	0	0	0	0	0.28	0.02	0	0	0	0	0.12	0	0.66	0	0	0
COG0536	1	[DL]	GTPase involved in cell partioning and DNA repair []	0	0.14	0.02	0	0	0	0	0.16	0	0	0	0.86	0	0	0	0	0	0.24	0	0	0	0	0	0.58	0.16	0	0.04	0	0.22	0	0.02	0	0	0	0.06	0.02	0	0.02	0.7	0.72	0	0.76	0	0.02	0.06	0
COG0537	1	[FGR]	Diadenosine tetraphosphate (Ap4A) hydrolase or other HIT family hydrolase []	0.04	0.1	0.2	0	0	0	0	0.48	0.04	0	0.26	0.62	0.04	0	0	0.02	0	0.28	0	0	0	0.44	0	0.4	0.2	0	0.02	0	0.34	0	0.32	0	0.14	0	0.28	0.42	0	0	0.5	0.5	0.36	0.58	0.02	0	0.04	0.02
COG0538	1	[C]	Isocitrate dehydrogenase [Energy production and conversion]	0	0	0	0	0	0	0	0	0	0	0	0	0	0	0	0	0	0	0	0	0	0	0	0	0	0	0	0	0	0	0	0	0	0	0.26	0	0	0	0.02	0	0	0	0	0	0	0
COG0539	1	[J]	Ribosomal protein S1 [Translation, ribosomal structure and biogenesis]	0.92	1	0.96	0.9	0	1	0	1	0.04	0.52	0.64	0.98	1	0.12	0	0.22	0.02	0.98	0.62	0.06	0.86	1	0.12	1	0.88	0.34	0.98	0.56	0.98	0	1	0.3	0.98	0.3	0.38	1	0.54	0.62	1	1	0.96	1	0.64	0.38	1	0.9
COG0540	1	[F]	Aspartate carbamoyltransferase, catalytic chain [Nucleotide transport and metabolism]	0	0	0	0	0	0	0	0.02	0	0	0	0	0	0	0	0	0	0	0	0	0	0	0	0.02	0	0	0	0	0	0	0	0	0	0	0.18	0	0	0	0.24	0	0	0	0	0	0	0
COG0541	1	[U]	Signal recognition particle GTPase [Intracellular trafficking, secretion, and vesicular transport]	0	0.22	0.94	0	0	0	0	0.18	0	0.12	0.1	0	0	0	0	0	0	0.5	0	0	0	0.02	0	0.74	0.82	0.06	0.14	0	0.48	0	0.12	0	0.02	0	0.26	0.24	0	0.04	1	0.76	0.02	0.6	0	0.28	0.46	0.06
COG0542	1	[O]	ATP-dependent Clp protease ATP-binding subunit ClpA [Posttranslational modification, protein turnover, chaperones]	1	0.96	0.32	0.54	0.26	0.42	0	0	1	0.22	1	1	0.94	0.98	0.26	0.04	0.64	0.52	0.3	1	0.98	0.04	0.62	0.02	0.14	1	0.94	0.18	0	0.08	0.98	0.14	0.06	1	0.96	0.96	0.52	0.24	0.32	0.28	0.8	0.16	1	0	0	0
COG0543	1	[HC]	NAD(P)H-flavin reductase []	0.02	0.24	0	0	0	0.04	0	0.02	0.02	0	0.08	0.66	0	0	0	0	0	0.02	0	0	0	0	0	0	0	0.12	0	0	0	0	0.02	0	0	0	0.26	0.24	0	0	0	0	0.04	0.02	0.02	0	0	0
COG0544	1	[O]	FKBP-type peptidyl-prolyl cis-trans isomerase (trigger factor) [Posttranslational modification, protein turnover, chaperones]	0.38	0.56	0.48	0.04	0	0.46	0	0.44	0.86	0.62	0.54	0.98	0.42	0.04	0	0.06	0	0.14	0.04	0.26	0.14	0.4	0	0.16	0.74	1	0	0	0.3	0	0.58	0.02	0.44	0.3	0.72	0.44	0	0.06	0.5	0.48	0.84	0.54	0.86	0.42	0.02	0
COG0545	0	[O]	FKBP-type peptidyl-prolyl cis-trans isomerase [Posttranslational modification, protein turnover, chaperones]	0.3	0.76	0.62	0.02	0	0.52	0	0.56	0	0.2	0.08	0	0.16	0	0	0	0	0.88	0.02	0	0.18	0.68	0	0.5	0.5	0.32	0.1	0	0	0	0.14	0	0.02	0.36	0.52	0.28	0.02	0	0.66	0.88	0.76	0.74	0.44	0.3	0.38	0.2
COG0546	1	[C]	Phosphoglycolate phosphatase, HAD superfamily [Energy production and conversion]	0.1	0	0	0	0	0	0	0.38	0.32	0	0.06	0	0.06	0.02	0	0	0.08	0.04	0	0.88	0.46	0	0	0.02	0	0.96	0	0	0	0	0	0	0.16	0.84	0.36	0	0	0	0	0.28	0	0.24	1	0	0	0
COG0547	1	[E]	Anthranilate phosphoribosyltransferase [Amino acid transport and metabolism]	0	0	0.62	0	0	0	0	0.02	0	0	0	0	0	0	0	0	0	0.1	0	0	0.02	0	0	0.28	0.36	0	0	0	0.08	0	0	0	0	0.02	0	0	0	0	1	0.48	0	0.24	0	0	0.08	0
COG0548	1	[E]	Acetylglutamate kinase [Amino acid transport and metabolism]	0	0	0	0	0	0	0	0	0	0	0	0	0	0	0	0	0	0	0	0	0	0	0	0	0	0	0	0	0	0	0	0	0	0	0	0	0	0	0	0	0	0	0	0	0	0
COG0549	1	[E]	Carbamate kinase [Amino acid transport and metabolism]	0	0	0	0	0	0	0	0	0	0	0	0.04	0	0	0	0	0	0	0	0	0	0	0	0	0	0	0	0	0	0	0	0	0	0	0.12	0	0	0	0	0	0	0	0.02	0	0	0
COG0550	1	[L]	DNA topoisomerase IA [Replication, recombination and repair]	0	0.08	0.92	0.66	0.5	0.02	0	0.56	0	0.4	0	0	0	0.44	0.52	0	0.54	0.3	0	1	1	0.24	0	0.42	0.42	0.98	0.38	0.6	0.52	0.3	0.22	0.04	0.46	1	0.98	0.08	0.3	0.22	0.7	0.34	0.74	0.08	1	0.22	0.08	0
COG0551	0	[L]	ssDNA-binding Zn-finger and Zn-ribbon domains of topoisomerase 1 [Replication, recombination and repair]	0.28	0	0	0.36	0	0	0.38	0.5	0.48	0.7	0	0.5	0.36	0	0.06	0.82	0	0.46	0.44	0.56	0	0	0	0	0.48	0	0	0.5	0	0.5	0	0	0.52	0.74	0	0	0.32	0	0	0	0.12	0	0.58	0.76	0.48	0.08
COG0552	1	[U]	Signal recognition particle GTPase [Intracellular trafficking, secretion, and vesicular transport]	0	0	0	0	0	0	0	0.02	0	0	0	0.2	0	0	0	0	0	0.02	0	0	0	0	0	0.02	0	0	0.04	0	0	0	0	0	0	0	0	0	0	0	0.46	0	0	0	0	0	0	0
COG0553	0	[KL]	Superfamily II DNA or RNA helicase, SNF2 family []	0.9	0.52	0.86	0.98	0.94	0.06	0.14	0.08	0.84	0.24	1	1	0.42	0.84	0.98	0.18	1	0.9	0	1	0.7	0.08	0	0.74	0.96	0.66	0.54	0.68	0.48	0.74	0.5	0.76	0.42	1	0.38	0.04	0.7	0.78	1	0.88	0.18	0	0.98	0.68	0.44	0
COG0554	1	[C]	Glycerol kinase [Energy production and conversion]	0	0	0	0	0	0	0	0	0	0	0	0	0	0	0	0	0	0	0	0	0	0	0	0	0	0	0	0	0	0	0	0	0	0	0.26	0	0	0	0	0	0	0	0	0	0	0
COG0555	1	[P]	ABC-type sulfate transport system, permease component [Inorganic ion transport and metabolism]	0.42	0.98	1	0.6	0.38	0.82	0	0.98	0.56	0.94	0.62	0.9	0.44	0.06	1	0.2	0.76	0.98	0.74	1	0.6	0.94	0.02	1	1	1	0.48	0.4	0.98	0.9	0.96	0.64	0.98	1	0.64	0.96	0.82	0.38	1	0.98	0.96	1	1	1	0.98	0.2
COG0556	1	[L]	Excinuclease UvrABC helicase subunit UvrB [Replication, recombination and repair]	0	0	0	0	0	0	0	0.02	0	0	0	0.28	0	0	0	0	0	0	0	0	0	0	0	0	0	0	0	0	0	0	0	0	0	0	0	0	0	0	0.26	0.04	0	0.02	0	0	0	0
COG0557	1	[K]	Exoribonuclease R [Transcription]	0.18	0.32	1	0.02	0.04	0.48	0	0.88	0.34	0.48	0.26	0.58	0.04	0.02	0	0.04	0	0.7	0.06	0	0.06	0.54	0	0.96	0.98	0.8	0.2	0	1	0	0.42	0	0.26	0.18	0.36	0.84	0	0.14	1	1	0.54	1	0.32	0.66	0.88	0.16
COG0558	1	[I]	Phosphatidylglycerophosphate synthase [Lipid transport and metabolism]	0	0.04	0.12	0	0	0	0	0.02	0	0	0	0.4	0	0	0	0	0	0.02	0	0	0	0	0	0	0.06	0	0.06	0	0	0	0	0	0	0	0	0	0	0	0.88	0.16	0	0.04	0	0	0	0
COG0559	0	[E]	Branched-chain amino acid ABC-type transport system, permease component [Amino acid transport and metabolism]	0	0.02	0	0.26	0	0	0	0	0	0	0	0.2	0	0	0.02	0	0	0	0	0	0.02	0.48	0	0	0	0	0	0	0	0.06	0	0	0.04	0	0.08	0	0	0	0	0	0	0	0.22	0	0.04	0
COG0560	1	[E]	Phosphoserine phosphatase [Amino acid transport and metabolism]	0	0	0	0	0	0	0	0.02	0	0	0	0	0	0	0	0	0	0	0	0.14	0	0	0	0	0	0.62	0	0	0	0.04	0	0	0	0.06	0.26	0	0	0	0.16	0	0	0	0.66	0	0	0
COG0561	1	[HR]	Hydroxymethylpyrimidine pyrophosphatase and other HAD family phosphatases []	0.94	0.24	0	0	0.02	0	0	0	1	0.6	1	0.8	0	1	0.1	0	0.12	0.12	0	1	1	0	0.24	0	0	1	0.06	0	0	0	0	0	0	1	0.92	0.26	0.68	0	0	0	0.38	0	1	0	0	0
COG0562	1	[M]	UDP-galactopyranose mutase [Cell wall/membrane/envelope biogenesis]	0	0	0	0	0	0	0	0	0	0	0	0	0	0	0	0	0	0	0	0	0	0	0	0	0	0	0	0	0	0	0	0	0	0	0.26	0	0	0	0.02	0	0	0	0	0	0	0
COG0563	1	[F]	Adenylate kinase or related kinase [Nucleotide transport and metabolism]	0.06	0.14	1	0	0	0.18	0	0.46	0.12	0.26	0.1	1	0	0.02	0	0.02	0	0.58	0	0	0	0.12	0	1	0.94	0.6	0.06	0	0.64	0.1	0.24	0	0.02	0.06	0.26	0.08	0	0	1	1	0.22	0.8	0.26	0.3	0.88	0.12
COG0564	1	[J]	Pseudouridylate synthase, 23S rRNA- or tRNA-specific [Translation, ribosomal structure and biogenesis]	0.64	0.1	0	0.4	0	0.06	0	0	0.96	0.36	0.86	0.9	0.56	0.84	0.02	0	0.02	0.46	0.26	0.58	0.86	0	0.1	0	0	1	0.4	0	0	0	0	0	0	1	0.82	0.86	0.28	0	0	0.1	0.34	0	1	0	0	0
COG0565	1	[J]	tRNA C32,U32 (ribose-2'-O)-methylase TrmJ or a related methyltransferase [Translation, ribosomal structure and biogenesis]	0	0.04	0.08	0	0.0133333	0	0	0.0133333	0	0	0	0.00666667	0	0	0	0	0	0.16	0	0	0	0	0	0.126667	0.04	0	0.0733333	0	0	0.02	0	0	0	0	0.02	0.0133333	0	0	0.66	0.266667	0.04	0.0466667	0.02	0	0	0
COG0566	1	[J]	tRNA G18 (ribose-2'-O)-methylase SpoU [Translation, ribosomal structure and biogenesis]	0.64	0.48	0	0.74	0.42	0.3	0	0.36	0.84	0.04	0.66	0.16	0.56	0.12	0.4	0	0.24	0.44	0.16	0.74	0.96	0.22	0	0.18	0	1	0.7	0.04	0.62	0.12	0.4	0.18	0.04	0.04	0.18	0.74	0.92	0	0.28	0.42	0.28	0.52	1	0.18	0.08	0.74
COG0567	0	[C]	2-oxoglutarate dehydrogenase complex, dehydrogenase (E1) component, and related enzymes [Energy production and conversion]	0.0533333	0.155	0.168571	0	0.0228571	0.0866667	0	0.02	0.0933333	0.02	0.06	0.0714286	0	0.005	0.01	0.0166667	0	0.17	0.005	0	0.00285714	0.0833333	0.0733333	0.157143	0.23	0.113333	0.0428571	0	0.0633333	0.075	0	0.00285714	0.0766667	0.11	0.203333	0.0457143	0	0.04	0.711429	0.46	0.206667	0.108571	0.0266667	0.04	0.055	0
COG0568	1	[K]	DNA-directed RNA polymerase, sigma subunit (sigma70/sigma32) [Transcription]	0.88	0.9	0.1	0.18	0.1	0.86	0	0.44	1	0	0.86	0.74	0.88	0.16	0	0.08	0.12	0.42	0	0.48	0.22	0.54	0	0.42	0.12	0.96	0.26	0	0.36	0.16	0.94	0	0.68	0.78	0.62	0.98	0.02	0.04	0.54	0.48	0.88	0.48	0.96	0	0	0
COG0569	1	[P]	Trk K+ transport system, NAD-binding component [Inorganic ion transport and metabolism]	0.14	0.44	0	0.26	0.38	0.22	0	0	0	0	0.34	0.52	0.88	0	0.3	0	0.94	0.14	0	1	0.04	0	0	0	0	0.92	0.24	0	0	0	0	0.02	0	1	0.42	0.82	0.02	0	0	0	0.08	0	0.96	0	0	0
COG0571	1	[K]	dsRNA-specific ribonuclease [Transcription]	0	0	0	0	0	0	0	0	0	0	0	0	0	0	0	0	0	0	0	0	0	0	0	0	0	0	0	0	0	0	0	0	0	0	0.02	0	0	0	0.02	0	0	0	0	0	0	0
COG0572	0	[F]	Uridine kinase [Nucleotide transport and metabolism]	0	0	0	0	0	0	0	0.02	0	0	0	0	0	0	0	0	0	0	0	0	0	0	0	0	0	0	0	0	0	0	0	0	0	0	0.22	0	0	0	0.24	0	0	0	0	0	0	0
COG0573	0	[P]	ABC-type phosphate transport system, permease component [Inorganic ion transport and metabolism]	0	0	0	0	0	0	0	0	0	0	0	0	0	0	0	0	0	0	0	0	0	0	0	0	0	0	0	0	0	0	0	0	0	0	0.26	0	0	0	0	0	0	0	0	0	0	0
COG0574	1	[G]	Phosphoenolpyruvate synthase/pyruvate phosphate dikinase [Carbohydrate transport and metabolism]	0.88	1	0.36	0.22	0.06	1	0	0.7	0.22	0	0.76	1	0.98	0.04	0.2	0	0.58	0.06	0.16	0.66	0.22	0.52	0	0.42	0.26	0.04	0.82	0	0.7	0	1	0.06	0.68	0.32	0.42	0.94	0.12	0.24	0.58	0.76	0.84	1	0.76	0.62	0	0.48
COG0575	1	[I]	CDP-diglyceride synthetase [Lipid transport and metabolism]	0	0	0	0	0	0	0	0	0	0	0	0.18	0	0	0.22	0	0	0	0	0	0.02	0	0	0	0	0.32	0	0	0	0.14	0	0.26	0.38	0	0.04	0	0	0	0	0	0	0	0.32	0	0	0
COG0576	1	[O]	Molecular chaperone GrpE (heat shock protein) [Posttranslational modification, protein turnover, chaperones]	0	0.08	1	0.02	0	0.42	0	0.94	0	0.44	0	0	0	0	0	0	0	0.66	0.06	0	0	0.18	0	1	0.98	0	0.28	0	0.74	0	0.12	0.04	0	0.32	0.28	0.76	0	0	1	1	0.1	0.98	0.02	0.64	0.92	0.26
COG0577	1	[V]	ABC-type antimicrobial peptide transport system, permease component [Defense mechanisms]	0.86	0.12	0	1	0.06	0	0.66	1	0.74	0	1	0.96	0.56	0.96	0.12	0.36	0	0.52	0.08	1	0.8	0	0	0.06	0.16	1	0.66	0.82	0.02	0.06	0.4	0.72	0	1	1	0.94	0.66	0	0.56	1	0.22	0.98	1	1	0.44	0.82
COG0578	1	[C]	Glycerol-3-phosphate dehydrogenase [Energy production and conversion]	0	0	0	0.68	0	0.48	0	0.46	0	0.04	0	0.64	0.3	0.02	0	0	0	0.38	0	0.54	0.4	0.98	0	0.54	0.02	0.26	0.44	0	0.54	0	0	0.48	0	1	0.74	0.5	0.04	0	0	0.26	0.26	0.52	0	0.04	0	0.14
COG0579	0	[G]	L-2-hydroxyglutarate oxidase LhgO [Carbohydrate transport and metabolism]	0	0	0	0	0	0	0	0	0	0	0	0	0	0	0	0	0	0	0	0	0	0	0	0	0	0	0	0	0	0	0	0	0	0	0.22	0	0	0	0	0	0	0	0	0	0	0
COG0580	0	[G]	Glycerol uptake facilitator and related aquaporins (Major Intrinsic Protein Family) [Carbohydrate transport and metabolism]	0	0	0	0	0	0	0	0	0	0	0	0.18	0	0	0	0	0	0	0	0	0	0	0	0	0	0	0	0	0	0	0	0.06	0	0	0.12	0	0	0	0	0	0	0	0	0	0	0
COG0581	1	[P]	ABC-type phosphate transport system, permease component [Inorganic ion transport and metabolism]	0	0	0	0	0	0	0	0.02	0	0	0	0	0	0	0	0	0	0	0	0	0	0	0	0	0	0	0	0	0	0	0	0.02	0	0	0.26	0	0	0	0.18	0	0	0	0	0	0	0
COG0582	0	[LX]	Integrase []	0.98	0.96	1	1	1	1	1	1	0.76	1	0.08	1	1	0.96	1	1	1	1	1	1	0.96	1	1	1	1	1	1	1	1	1	1	1	1	1	1	1	1	1	1	1	1	1	1	1	1	1
COG0583	1	[K]	DNA-binding transcriptional regulator, LysR family [Transcription]	0	0	0.08	0.68	0.02	0	0	0	0	0	0	0	0	0.02	0	0	0	0.1	0	1	0.8	0	0	0	0	0.7	0	0.7	0	0	0	0.66	0	1	0.8	0	0	0	0	0	0.08	0	0.98	0	0	0
COG0584	0	[I]	Glycerophosphoryl diester phosphodiesterase [Lipid transport and metabolism]	0	0.02	0	0.24	0	0	0	0	0	0	0	0.02	0	0	0	0.04	0	0.3	0	1	0.36	0.06	0	0	0.14	1	0.26	0.82	0	0.74	0	0.1	0.06	0.14	0.36	0.6	0	0.12	0	0	0.7	0	1	0	0.08	0
COG0585	1	[J]	tRNA(Glu) U13 pseudouridine synthase TruD [Translation, ribosomal structure and biogenesis]	0	0	0.0428571	0	0.00571429	0	0	0.0171429	0	0	0.022	0.0114286	0	0	0	0	0	0.0025	0	0	0	0.004	0	0.0742857	0.124	0.044	0.0428571	0	0.012	0	0	0	0.008	0	0.07	0.00571429	0	0	0.634286	0.234286	0.088	0.02	0.032	0	0	0
COG0586	1	[S]	Uncharacterized membrane protein DedA, SNARE-associated domain [Function unknown]	0	0	0	0	0	0	0	0	0	0	0	0	0	0	0	0	0	0	0	0	0	0	0	0	0	0	0	0	0	0	0	0	0	0	0.26	0	0	0	0.02	0	0	0	0	0	0	0
COG0587	1	[L]	DNA polymerase III, alpha subunit [Replication, recombination and repair]	0.24	0.3	0.66	0	0	0.16	0	0.34	0.78	0.54	0.3	0.5	0.06	0.04	0.02	0.02	0	0.4	0.04	0.16	0.14	0.38	0	0.38	0.88	1	0.12	0	0.26	0	0.2	0.02	0.02	0.42	0.66	0.74	0	0	0.62	0.48	0.74	0.48	0.74	0.3	0	0
COG0588	1	[G]	Phosphoglycerate mutase (BPG-dependent) [Carbohydrate transport and metabolism]	0	0	0	0	0	0	0	0	0	0	0	0	0	0	0	0	0	0	0	0	0	0	0	0	0	0.32	0	0	0	0	0	0	0	0	0.26	0	0	0	0	0	0	0	0.04	0	0	0
COG0589	1	[T]	Nucleotide-binding universal stress protein, UspA family [Signal transduction mechanisms]	0	0	0	0	0	0	0	0	0	0	0	0	0	0	0	0	0	0	0	0	0	0	0	0	0	0	0	0	0	0	0	0	0	0	0.18	0	0	0	0.02	0	0	0	0	0	0	0
COG0590	1	[J]	tRNA(Arg) A34 adenosine deaminase TadA [Translation, ribosomal structure and biogenesis]	0	0.02	0.64	0.02	0	0.26	0	0.56	0	0.18	0	0	0	0	0	0.02	0	0.64	0	0	0	0.04	0	1	0.96	0	0.2	0	0.84	0	0.2	0	0.02	0.26	0.26	0.32	0	0.1	0.86	1	0.08	0.76	0.1	0.24	0.92	0.12
COG0591	1	[E]	Na+/proline symporter [Amino acid transport and metabolism]	0.02	0	0.04	0	0	0.1	0	0	0.34	0.04	0.06	0	0	0	0	0	0	0.24	0	0	0.08	0	0	0	0	0.26	0.1	0	0	0	0.2	0	0	0.32	0.3	0.84	0	0	0.38	0.02	0.14	0	0.44	0	0.02	0
COG0592	1	[L]	DNA polymerase III sliding clamp (beta) subunit, PCNA homolog [Replication, recombination and repair]	0	0.04	0.56	0	0	0.02	0	0.38	0.04	0	0	0.92	0	0.02	0	0	0	0.24	0	0	0	0	0	0.46	0.42	0.06	0.06	0	0.3	0	0.06	0	0.02	0.02	0.26	0.02	0	0	0.6	0.62	0.02	0.66	0.02	0	0	0
COG0593	1	[L]	Chromosomal replication initiation ATPase DnaA [Replication, recombination and repair]	0	0	0	0	0	0	0	0.02	0	0	0	0.02	0	0	0	0	0	0	0	0.1	0.02	0	0	0	0	0.1	0	0	0	0	0	0.04	0	0.02	0	0	0	0	0.22	0	0	0	0.46	0	0	0
COG0594	0	[J]	RNase P protein component [Translation, ribosomal structure and biogenesis]	0	0.06	0.74	0	0	0.02	0	0.1	0	0	0	0	0	0	0	0	0	0.16	0	0.56	0.3	0	0	0.66	0.58	0.86	0.22	0	0.28	0.84	0.06	0	0	0	0	0.04	0	0.04	1	0.52	0.06	0.54	0.98	0	0.08	0
COG0595	1	[J]	mRNA degradation ribonuclease J1/J2 [Translation, ribosomal structure and biogenesis]	0	0	0	0	0	0	0	0	0	0	0	0.02	0	0	0	0	0	0	0	0	0	0	0	0	0	0	0	0	0	0	0	0	0	0	0	0	0	0	0	0	0	0	0	0	0	0
COG0596	1	[HR]	Pimeloyl-ACP methyl ester carboxylesterase []	0	0	0	0	0	0	0	0	0	0	0	0.12	0	0	0	0	0	0	0	0	0.1	0	0	0	0	0	0	0	0	0	0	0	0	0	0.26	0	0	0	0	0	0	0	0	0	0	0
COG0597	1	[MU]	Lipoprotein signal peptidase []	0	0	0.56	0	0	0.04	0	0	0	0	0	0	0	0	0	0	0	0.32	0	0.02	0	0	0	0.48	0.42	0	0.04	0	0.14	0	0	0	0	0	0.2	0	0	0	0.78	0.42	0	0.36	0.24	0.1	0.24	0
COG0598	0	[P]	Mg2+ and Co2+ transporter CorA [Inorganic ion transport and metabolism]	0	0	0.04	0	0	0	0	0.02	0	0	0	0	0	0	0	0	0	0.22	0	0	0	0	0	0.02	0.18	0.06	0	0	0.02	0	0	0	0	0.1	0.04	0	0	0	0	0.5	0	0.26	0.14	0	0	0
COG0599	1	[R]	Uncharacterized conserved protein YurZ, alkylhydroperoxidase/carboxymuconolactone decarboxylase family [General function prediction only]	0	0	0.1	0	0	0	0	0.02	0	0	0	0.42	0	0	0	0	0	0	0	0.1	0.02	0	0	0.06	0.12	0	0.02	0	0.02	0.02	0	0.06	0	0	0	0.02	0	0	0.74	0.16	0	0.04	0.16	0	0	0
COG0600	0	[P]	ABC-type nitrate/sulfonate/bicarbonate transport system, permease component [Inorganic ion transport and metabolism]	0	0	0	0	0	0	0	0	0	0	0	0	0	0	0	0	0	0	0	0	0	0	0	0	0	0	0	0	0	0	0	0	0	0	0	0	0	0	0.02	0	0	0	0	0	0	0
COG0601	1	[EP]	ABC-type dipeptide/oligopeptide/nickel transport system, permease component []	0	0	0.66	0	0	0	0	0	0	0.1	0	0	0	0	0	0	0	0.24	0	0	0.02	0	0	0.04	0.48	0	0	0	0	0	0	0	0	0.02	0.08	0.02	0	0	0.72	0	0.02	0	0.02	0.16	0.12	0
COG0602	1	[R]	Organic radical activating enzyme [General function prediction only]	0.12	0	0.62	0.08	0	0.52	0	0.44	0.72	0.28	0.06	0	0.2	0	0	0.02	0	0.9	0.1	0.02	0.12	0.54	0	1	0.94	0.9	0.46	0	0.86	0	0.56	0.02	0.38	0.66	0.48	0.66	0.02	0	1	0.94	0.28	0.68	0.66	0.32	0.92	0.36
COG0603	0	[J]	7-cyano-7-deazaguanine synthase (queuosine biosynthesis) [Translation, ribosomal structure and biogenesis]	0	0	0	0	0	0	0	0	0	0	0	0	0	0	0	0	0	0	0	0	0.52	0	0	0	0	0	0	0	0	0	0	0	0	0	0	0	0	0	0	0	0	0	0.04	0	0	0
COG0604	1	[CR]	NADPH:quinone reductase or related Zn-dependent oxidoreductase []	0.24	0.14	0.86	0.12	0.02	0.92	0	0.16	0.4	0	0.5	0.92	0.16	0.02	0.02	0.12	0.16	0.88	0.22	0.08	0.16	0.8	0	1	1	0.38	0.18	0.2	0.86	0	0.26	0.12	0.04	0.6	0.04	0.78	0	0.02	0.98	1	0.96	1	0.52	0.78	0.6	0
COG0605	1	[P]	Superoxide dismutase [Inorganic ion transport and metabolism]	0	0	0	0	0	0	0	0	0	0	0	0	0	0	0	0	0	0	0	0	0	0	0	0	0	0	0	0	0	0	0	0	0	0	0	0	0	0	0.02	0	0	0	0	0	0	0
COG0606	1	[O]	Predicted ATPase with chaperone activity [Posttranslational modification, protein turnover, chaperones]	0	0	0	0	0	0	0	0	0	0	0	0	0	0	0	0	0	0	0	0	0	0	0	0	0	0	0	0	0	0	0	0	0	0	0	0	0	0	0	0	0	0	0.02	0	0	0
COG0607	1	[P]	Rhodanese-related sulfurtransferase [Inorganic ion transport and metabolism]	0	0.2	0.98	0	0	0.02	0	0.16	0	0.04	0	0.5	0	0.02	0	0	0	0.44	0	0	0	0	0	0.86	0.52	0.04	0.02	0	0.26	0	0	0	0	0	0.16	0	0	0	1	0.9	0	0.94	0	0.28	0.22	0.02
COG0608	1	[L]	Single-stranded DNA-specific exonuclease, DHH superfamily, may be involved in archaeal DNA replication intiation [Replication, recombination and repair]	0	0.08	0.72	0	0	0.1	0	0.64	0.02	0.14	0	0.42	0	0	0	0	0	0.42	0	0	0	0.02	0	1	0.94	0	0.08	0	0.58	0	0.02	0	0	0	0.18	0.08	0	0.02	0.96	0.94	0	1	0	0.28	0.48	0.04
COG0609	1	[P]	ABC-type Fe3+-siderophore transport system, permease component [Inorganic ion transport and metabolism]	0	0.02	0.58	0	0	0	0	0.34	0	0.02	0	0.68	0	0	0	0	0	0.02	0	0	0	0	0	0.44	0.46	0.14	0	0	0.1	0	0	0	0	0.02	0.04	0	0	0	0.62	0	0	0.28	0.6	0.08	0.02	0
COG0610	1	[V]	Type I site-specific restriction-modification system, R (restriction) subunit and related helicases ... [Defense mechanisms]	0.14	0.02	0.66	0	0.04	0.16	0	0	0.7	0.64	0.26	0.26	0.26	0.02	0.02	0	0.04	0	0	0.48	0.32	0	0	0.06	0.24	1	0.02	0	0.04	0	0.42	0.06	0.12	0.38	0.74	0.84	0	0	0.9	0.36	0.78	0	1	0	0	0
COG0611	1	[H]	Thiamine monophosphate kinase [Coenzyme transport and metabolism]	0	0	0	0	0	0	0	0	0	0	0	0	0	0	0	0	0	0	0	0	0.42	0	0	0	0	0.32	0	0	0	0	0	0	0	0	0.22	0	0	0	0	0	0	0	0.32	0	0	0
COG0612	1	[R]	Predicted Zn-dependent peptidase [General function prediction only]	0.74	0.72	0.34	0.18	0.1	0.34	0	0.32	0.94	0.24	0.72	0.3	0.86	0.34	0.08	0	0.18	0.3	0.42	1	0.82	0.12	0.06	0.3	0.12	1	0.62	0.1	0.2	0	0.98	0	0.62	1	0.5	0.98	0.46	0.08	0.58	0.78	0.98	1	1	0.88	0.06	0
COG0613	1	[R]	Predicted metal-dependent phosphoesterase TrpH, contains PHP domain [General function prediction only]	0	0	0	0	0	0	0	0.02	0	0	0	0	0	0	0	0	0	0	0	0	0	0	0	0	0	0	0	0	0	0	0	0	0	0	0	0	0	0	0.1	0	0	0	0.04	0	0	0
COG0614	1	[P]	ABC-type Fe3+-hydroxamate transport system, periplasmic component [Inorganic ion transport and metabolism]	0.84	0.02	0	0.54	0	0.46	0	0.06	0.82	0	0.64	0.08	0.26	0.08	0.02	0	0	0.9	0.56	0.82	0.44	0.26	0.1	0	0.12	1	0.96	0	0	0	0.54	0.14	0.08	1	0.72	0.86	0.14	0.04	0	0.46	0	0.2	1	0.24	0	0
COG0615	1	[M]	Glycerol-3-phosphate cytidylyltransferase, cytidylyltransferase family [Cell wall/membrane/envelope biogenesis]	0	0	0	0	0	0	0	0	0	0	0	0	0	0	0	0	0.12	0	0	0	0.54	0	0	0	0	0.32	0	0	0	0	0	0	0	0.02	0.26	0	0	0	0	0	0	0	0.32	0	0	0
COG0616	1	[O]	Periplasmic serine protease, ClpP class [Posttranslational modification, protein turnover, chaperones]	0	0	0	0	0	0	0	0	0	0	0	0	0	0	0	0	0	0	0	0	0.54	0	0	0	0	0.2	0	0	0	0	0	0	0	0	0.26	0	0	0	0	0	0	0	0.22	0	0	0
COG0617	1	[J]	tRNA nucleotidyltransferase/poly(A) polymerase [Translation, ribosomal structure and biogenesis]	0	0	0.62	0	0	0.04	0	0.38	0.02	0	0	0	0	0	0	0	0	0.28	0	0	0	0.02	0	0.58	0.7	0.02	0.02	0	0.46	0	0.08	0	0	0.04	0.26	0.02	0	0	0.82	0.66	0.02	0.8	0	0	0.1	0
COG0618	1	[F]	nanoRNase/pAp phosphatase, hydrolyzes c-di-AMP and oligoRNAs [Nucleotide transport and metabolism]	0	0	0	0	0	0	0	0.02	0	0	0	0	0	0	0	0	0	0	0	0	0	0	0	0	0	0	0	0	0	0	0	0	0	0	0	0	0	0	0.22	0	0	0	0	0	0	0
COG0619	1	[H]	Energy-coupling factor transporter transmembrane protein EcfT [Coenzyme transport and metabolism]	0	0	0.02	0	0	0	0	0.02	0	0	0	0	0	0	0	0	0	0.02	0	0	0.02	0	0	0.02	0	0	0	0	0.02	0	0	0	0	0	0	0	0	0	0.36	0	0	0	0.06	0	0	0
COG0620	1	[E]	Methionine synthase II (cobalamin-independent) [Amino acid transport and metabolism]	0	0	0	0	0	0	0	0	0.04	0	0	0.1	0	0	0	0	0	0	0	0	0.54	0	0	0	0	0.32	0	0	0	0	0	0	0	0	0.26	0	0.02	0	0	0	0	0	0.3	0	0.12	0
COG0621	1	[J]	tRNA A37 methylthiotransferase MiaB [Translation, ribosomal structure and biogenesis]	1	0.02	0	0.26	0.34	0.96	0.04	0.4	1	0	1	0.76	0.44	0.8	0	0	0.52	0	0	1	0.9	0.12	0.44	0	0.06	1	0.74	0	0.02	0	0.42	0	0.04	0.82	0.94	1	0.06	0.08	0.18	0.48	0.62	0.3	1	0	0	0
COG0622	0	[R]	Predicted phosphodiesterase [General function prediction only]	0.04	0.1	0.62	0	0.04	0.3	0	0.46	0	0.48	0.02	0	0	0	0	0	0	0.22	0.02	0	0.02	0.32	0	0.46	0.44	0	0.06	0	0.34	0	0.18	0.02	0	0.32	0.42	0.16	0	0	1	0.52	0.26	0.78	0.22	0.14	0.02	0.1
COG0623	1	[I]	Enoyl-[acyl-carrier-protein] reductase (NADH) [Lipid transport and metabolism]	0	0	0	0	0	0	0	0	0	0	0	0	0	0	0	0	0	0	0	0	0	0	0	0	0	0	0	0	0	0	0	0	0	0	0.24	0	0	0	0.06	0	0	0	0	0	0	0
COG0624	1	[E]	Acetylornithine deacetylase/Succinyl-diaminopimelate desuccinylase or related deacylase [Amino acid transport and metabolism]	0.34	0	0	0	0	0.1	0	0	0.96	0	0.48	0.12	0.06	0.14	0	0	0	0	0	0.34	0.32	0	0	0	0	1	0	0	0	0	0	0	0	0.7	0.84	0.92	0.04	0	0	0.02	0	0	0.98	0	0	0
COG0625	0	[O]	Glutathione S-transferase [Posttranslational modification, protein turnover, chaperones]	0	0.59	0.88	0	0.12	0.04	0	0.04	0.02	0.08	0.16	0.54	0	0.02	0.05	0	0	0.49	0.04	0	0.02	0.02	0	0.88	0.7	0.28	0.14	0.03	0.08	0.31	0	0.02	0.1	0.18	0.04	0.32	0	0	0.9	0.9	0.5	0.68	0.26	0.14	0.17	0
COG0626	1	[E]	Cystathionine beta-lyase/cystathionine gamma-synthase [Amino acid transport and metabolism]	0	0	0.18	0.08	0	0	0	0	0	0	0	0.54	0	0	0	0.06	0.02	0	0	0	0.54	0.78	0	0	0.1	0.32	0	0.02	0	0.06	0	0	0.12	0	0.04	0	0.04	0.14	0.02	0	0.16	0.14	0.58	0	0.08	0
COG0627	1	[V]	S-formylglutathione hydrolase FrmB [Defense mechanisms]	0	0	0	0	0	0	0	0.02	0	0	0	0	0	0	0	0	0	0	0	0	0	0	0	0	0	0	0	0	0	0	0	0	0	0	0	0	0	0	0.16	0	0	0	0	0	0	0
COG0628	1	[R]	Predicted PurR-regulated permease PerM [General function prediction only]	0	0.02	0.02	0	0	0.22	0	0.16	0.46	0	0.04	0.3	0	0.02	0	0	0	0.02	0	0	0.06	0.1	0	0.24	0.08	0.96	0	0	0.28	0	0.1	0	0	0.3	0.56	0.02	0	0	0.42	0.46	0.08	0.36	0.46	0	0	0
COG0629	1	[L]	Single-stranded DNA-binding protein [Replication, recombination and repair]	0.54	0	0.38	0.62	0.64	0.26	0	0.5	0.74	0.56	0.22	0	0.36	0.16	0.42	0	0.42	0.6	0.04	0.96	0.5	0.04	0	0.96	0.66	1	0.9	0	1	0	0.12	0.16	0	1	0.76	0.64	0.9	0	1	0.98	0.2	0.5	1	0	0.7	0.48
COG0630	1	[U]	Type IV secretory pathway ATPase VirB11/Archaellum biosynthesis ATPase [Intracellular trafficking, secretion, and vesicular transport]	0.32	0.64	0.98	0.08	0.22	0.52	0	0.62	0.2	0.2	0.46	0.9	0.28	0.02	0.04	0.04	0.44	0.62	0.14	0.08	0.18	0.78	0.04	1	0.94	0.32	0.24	0.04	0.86	0.34	0.74	0.02	0.88	0.6	0	0.68	0	0.06	1	0.96	0.46	1	0.82	0.76	0.72	0
COG0631	1	[T]	Serine/threonine protein phosphatase PrpC [Signal transduction mechanisms]	0	0	0	0	0	0	0	0	0	0	0	0	0	0	0	0	0	0	0	0	0	0	0	0	0	0	0	0	0	0	0	0	0	0	0	0	0	0	0.02	0	0	0	0	0	0	0
COG0632	1	[L]	Holliday junction resolvasome RuvABC DNA-binding subunit [Replication, recombination and repair]	0	0	0.1	0	0	0	0	0.02	0	0	0	0.46	0	0	0	0	0	0.02	0	0	0	0	0	0.12	0.1	0	0.04	0	0.04	0	0	0	0	0	0	0	0	0	0.8	0.24	0	0.06	0	0	0	0
COG0633	1	[C]	Ferredoxin [Energy production and conversion]	0.3	0.48	0.56	0.54	0.94	0.5	0	0.72	1	0	0.12	0.98	0.82	0.1	0.5	0.1	0.98	0.36	0.36	0.52	0.92	0.5	0.24	0.94	0.42	0.32	0.84	0.18	0.34	0.02	0.86	0.66	0.46	0.68	0.74	0.98	0	0.24	0.94	1	0.54	1	0.32	0.38	0	0.7
COG0634	1	[F]	Hypoxanthine-guanine phosphoribosyltransferase [Nucleotide transport and metabolism]	0	0.06	0.96	0	0	0.04	0	0.08	0	0.08	0	0	0	0	0	0	0	0.44	0	0	0	0	0	1	0.7	0	0.06	0	0.32	0	0.04	0	0	0.04	0.04	0.04	0	0	0.94	0.92	0	0.98	0	0	0.3	0.02
COG0635	1	[H]	Coproporphyrinogen III oxidase or related Fe-S oxidoreductase [Coenzyme transport and metabolism]	0.34	0.96	0	0	0.04	0	0	0.34	0.38	0.6	0.4	0.9	0.2	0.02	0.02	0	0	0.4	0.02	0	0.04	0.28	0	0.14	0.54	0.96	0.02	0	0.56	0	0.4	0	0.02	0.24	0.68	0.9	0	0	0.5	0.52	0.52	0.64	0.38	0.64	0.18	0.06
COG0636	1	[C]	FoF1-type ATP synthase, membrane subunit c/Archaeal/vacuolar-type H+-ATPase, subunit K [Energy production and conversion]	0	0	0	0	0	0	0	0	0	0	0	0	0	0	0	0.04	0	0	0	0.16	0.32	0	0	0	0	0.48	0	0	0	0	0	0	0	0.24	0.24	0	0	0	0	0	0	0	0.9	0	0	0
COG0637	0	[GR]	Beta-phosphoglucomutase or related phosphatase, HAD superfamily []	0	0	0	0.02	0	0	0	0.02	0.18	0	0.02	0	0.02	0	0	0	0	0	0	1	0.34	0.34	0	0	0	1	0	0.06	0.06	0	0.04	0	0	0.26	0.26	0.02	0	0	0	0	0.22	0.38	1	0.02	0	0.02
COG0638	1	[O]	20S proteasome, alpha and beta subunits [Posttranslational modification, protein turnover, chaperones]	0	0.176	0.24	0	0.025	0	0	0.02	0	0.028	0.005	0.075	0	0.004	0.008	0	0	0.192	0.008	0.144	0.0025	0	0	0.3075	0.09	0	0.065	0	0.005	0.088	0	0	0	0.092	0.065	0.0325	0	0	0.8875	0.56	0.03	0.1375	0.01	0.032	0.056	0
COG0639	1	[T]	Diadenosine tetraphosphatase ApaH/serine/threonine protein phosphatase, PP2A family [Signal transduction mechanisms]	0	0	0	0	0	0	0	0	0	0	0	0	0	0	0	0	0	0	0	0	0.54	0	0	0	0	0.32	0	0	0	0	0	0	0	0	0.26	0	0	0	0	0	0	0	0.32	0	0	0
COG0640	0	[K]	DNA-binding transcriptional regulator, ArsR family [Transcription]	1	1	0.88	0.62	0.56	1	0.84	1	1	0.98	1	1	1	1	0.56	1	0.8	1	1	1	1	1	1	0.96	0.98	1	1	1	1	1	1	0.1	1	0.94	0.3	1	0.9	1	0.98	1	1	1	1	1	0.68	1
COG0641	0	[O]	Sulfatase maturation enzyme AslB, radical SAM superfamily [Posttranslational modification, protein turnover, chaperones]	0.02	0.32	0.22	0	0.04	0	0	0.1	0.02	0.14	0.06	0.06	0.06	0	0	0	0	0.12	0	0	0.04	0	0	0.48	0	0.12	0.02	0	0	0.16	0.04	0	0	0	0.3	0.24	0	0	0.42	0.46	0.16	0.44	0.34	0.1	0.46	0.1
COG0642	0	[T]	Signal transduction histidine kinase [Signal transduction mechanisms]	0.92	1	0.4	0.12	0.06	0.36	0	0	0.82	0.66	0.78	1	0.24	0.08	0.06	0.04	0	0.6	0.2	0.72	0.62	0.96	0	0	0.54	1	0.12	0	0	0.38	0.1	0	0.32	0.38	0.82	0.48	0.04	0	0.36	0.18	0.9	0.2	1	0.68	0.52	0
COG0643	1	[NT]	Chemotaxis protein histidine kinase CheA []	0.9	0.58	1	0.94	0.98	0.7	0	0	0	0.6	0.94	0.5	0.68	0.42	0.52	0.9	0.98	0.98	1	1	0.92	1	0.52	1	0.98	1	0.76	0.8	1	0.34	0.74	0.18	0.78	0.98	0.72	0.84	0.54	0.98	1	0.98	0.88	0.52	0.74	0.38	0.94	0.16
COG0644	1	[C]	Dehydrogenase (flavoprotein) [Energy production and conversion]	0	0	0	0	0	0	0.54	1	0.46	0	0	0.06	0	0	0	0	0	0	0	0.56	0	0	0	0	0	0	0	0	0	0	0	0	0	0.66	0.04	0	0	0	0	0	0	0	0.68	0	0	0
COG0645	0	[R]	Predicted kinase [General function prediction only]	0.72	0.1	0.84	0.2	0.06	0	0.16	0.56	0	0.24	0.9	0.92	0.42	0	0.24	0	0.06	0.08	0.2	0.04	0.04	0.5	0.3	0.58	0.22	0	0	0.5	0	0.04	0.28	0	0.34	0	0	0.14	0	0	0.26	0	0.06	0.96	0.04	0.38	0.8	0.76
COG0646	0	[E]	Methionine synthase I (cobalamin-dependent), methyltransferase domain [Amino acid transport and metabolism]	0	0	0	0	0	0	0	0	0	0	0	0.24	0	0	0	0	0	0	0	0	0	0	0	0	0	0	0	0	0	0	0	0	0	0	0.24	0.06	0	0	0	0	0	0	0	0	0	0
COG0647	0	[F]	Ribonucleotide monophosphatase NagD, HAD superfamily [Nucleotide transport and metabolism]	0	0	0	0	0	0	0	0	0	0	0	0	0	0	0	0	0	0	0	0	0.56	0	0	0	0	0.32	0	0	0	0	0	0	0.02	0	0	0	0	0	0	0	0	0	0.32	0	0	0
COG0648	1	[L]	Endonuclease IV [Replication, recombination and repair]	0	0	0	0	0	0	0	0	0	0	0	0	0	0	0	0	0	0	0	0	0	0	0	0	0	0	0	0	0	0	0	0	0	0	0.26	0	0	0	0.02	0	0	0	0	0	0	0
COG0649	1	[C]	NADH:ubiquinone oxidoreductase 49 kD subunit (chain D) [Energy production and conversion]	0	0	0	0	0	0	0	0	0	0	0	0	0	0	0	0	0	0	0	0	0.54	0	0	0	0	0.32	0	0	0	0	0	0	0	0	0.26	0	0	0	0	0	0	0	0.32	0	0	0
COG0650	1	[C]	Formate hydrogenlyase subunit 4 [Energy production and conversion]	0	0.24	0.4	0	0.08	0.18	0	0.12	0.06	0	0.1	0.44	0.04	0.02	0.02	0	0	0	0.02	0.48	0.04	0.04	0	0.62	0.24	1	0.02	0	0.24	0	0	0	0.28	0.32	0.34	0.14	0	0	0.3	0.44	0.7	1	1	0.06	0	0
COG0651	1	[CP]	Formate hydrogenlyase subunit 3/Multisubunit Na+/H+ antiporter, MnhD subunit []	0.64	0.22	0	0.48	0.06	0.96	0.02	0.54	0.42	0	0.1	0.08	0.88	1	0.42	0	0.96	0	0.2	1	0.86	0.78	0.58	0.42	0	0.68	0.56	0	0.34	0	0.62	0	0.02	1	0.74	1	0	0.86	0.14	0	1	0.96	1	0.62	0	0.2
COG0652	1	[O]	Peptidyl-prolyl cis-trans isomerase (rotamase) - cyclophilin family [Posttranslational modification, protein turnover, chaperones]	0.04	0.36	0	0.02	0	0.12	0	0.2	0.1	0.04	0.1	0.16	0.1	0.02	0	0	0	0.18	0	0	0	0.14	0	0.04	0.5	0.4	0.22	0	0.36	0	0.08	0	0	0.04	0.28	0.62	0	0	0	0.16	0.24	0.5	0.46	0.28	0.32	0.1
COG0653	1	[U]	Preprotein translocase subunit SecA (ATPase, RNA helicase) [Intracellular trafficking, secretion, and vesicular transport]	0.46	0.48	0.9	0.32	0.06	0.58	0	1	1	0.3	0.5	0.9	0.76	0.02	0.14	0.04	0	0.44	0.02	0.2	0.14	0.5	0.02	1	0.62	1	0.58	0.02	1	0	0.96	0.04	0.44	0.84	0.84	0.96	0.3	0.12	1	0.98	0.48	1	0.8	0.34	0.76	0.98
COG0654	1	[HC]	2-polyprenyl-6-methoxyphenol hydroxylase and related FAD-dependent oxidoreductases []	0.02	0.76	1	0.02	0.28	0.32	0	0.04	0.22	0.58	0.2	0.36	0	0.02	0.28	0.02	0	0.84	0.24	0.34	0.34	0.26	0	0.84	1	0.32	0.26	0.22	0.38	0.62	0.02	0.26	0.58	0.68	0.04	0.76	0.12	0	0.88	0.94	0.86	0.48	0.32	0.34	0.52	0
COG0655	0	[C]	Multimeric flavodoxin WrbA [Energy production and conversion]	0.66	1	0.56	0.12	0.06	0.58	0	0.7	0.96	0.44	0.94	1	0.48	0.22	0.02	0.02	0	0.92	0.2	0.82	0.72	0.84	0	0.94	1	1	0.46	0.02	1	0	0.84	0	0.64	0.4	0.52	0.9	0.26	0	0.92	0.98	0.86	0.98	1	0.84	0.66	0.74
COG0656	1	[Q]	Aldo/keto reductase, related to diketogulonate reductase [Secondary metabolites biosynthesis, transport and catabolism]	0	0	0.56	0	0.02	0	0	0.02	0	0.02	0.04	0.08	0	0	0	0	0	0.02	0	0.02	0	0	0	0.3	0.3	0	0	0	0.1	0	0	0	0	0	0	0	0	0	0.94	0.42	0	0.2	0.14	0	0.08	0
COG0657	1	[I]	Acetyl esterase/lipase [Lipid transport and metabolism]	0	0.22	0.08	0.04	0.08	0	0	0.54	0	0.12	0	0	0.08	0.02	0.04	0	0	0.04	0	0.48	0.54	0.1	0	0.52	0	1	0.02	0.24	0.42	0	0	0	0	0.38	0.26	0	0.08	0	0.42	0.12	0.18	0.52	1	0.42	0.32	0.7
COG0658	0	[R]	Predicted membrane metal-binding protein [General function prediction only]	0	0	0	0	0	0	0	0	0	0	0	0	0	0	0	0	0	0	0	0	0	0	0	0	0	0	0	0	0	0	0	0	0	0	0	0	0	0	0.02	0	0	0	0	0	0	0
COG0659	0	[P]	Sulfate permease or related transporter, MFS superfamily [Inorganic ion transport and metabolism]	0	0	0	0	0.02	0	0	0	0	0	0	0	0	0	0	0	0	0	0	0	0.04	0	0	0	0	0	0	0	0	0	0	0	0	0	0	0	0	0	0	0	0	0	0	0	0	0
COG0661	1	[HT]	Predicted unusual protein kinase regulating ubiquinone biosynthesis, AarF/ABC1/UbiB family []	0.18	0	0.3	0.86	0	0.14	0	0	0	0.14	0	0.56	0.1	0	0	0.82	0.18	0.1	0.1	0.04	0.46	0.52	0.26	0.36	0.82	0.32	0.02	0.24	0.04	0	0	0.3	0.1	0.06	0	0.1	0.06	0.48	0.12	0.36	0.46	0.18	0.44	0.3	0.98	0
COG0662	0	[G]	Mannose-6-phosphate isomerase, cupin superfamily [Carbohydrate transport and metabolism]	0.98	0.98	0.98	1	1	0.8	0.04	0.86	1	1	0.96	0.92	0.76	1	1	0.36	1	1	0.96	1	1	0.98	0.84	0.98	0.9	1	0.96	1	0.94	1	1	1	1	1	1	0.98	0.88	0.4	1	1	1	1	1	1	0.76	0.8
COG0663	1	[R]	Carbonic anhydrase or acetyltransferase, isoleucine patch superfamily [General function prediction only]	0	0	0	0	0	0	0	0	0	0	0	0	0	0	0	0	0	0	0	0	0	0	0	0	0	0	0	0	0	0	0	0	0	0.08	0	0	0	0	0.02	0	0	0	0	0	0	0
COG0664	1	[T]	cAMP-binding domain of CRP or a regulatory subunit of cAMP-dependent protein kinases [Signal transduction mechanisms]	0.14	0.62	0	0.72	0	0.3	0	0.38	0.12	0	0.06	0.58	0.56	0.12	0.1	0.02	0.1	0.24	0.28	0.98	0.46	0	0.04	0	0	0.68	0.44	0	0	0.02	0.42	0.66	0.02	1	0.72	0.6	0.3	0.06	0	0.28	0.24	0.52	0.68	0.38	0	0.08
COG0665	1	[E]	Glycine/D-amino acid oxidase (deaminating) [Amino acid transport and metabolism]	0	0.3	0	0.42	0.14	0	0.16	0.52	0.16	0	0	0.18	0.46	0.38	0.46	0	0.48	0.08	0.02	0.04	0.46	0	0	0.52	0	0	0	0	0	0	0.28	0	0	0.06	0.04	0.62	0.04	0	0.08	0.02	0	0.52	0.04	0.14	0	0.68
COG0666	0	[T]	Ankyrin repeat [Signal transduction mechanisms]	0.14	0	0	0	0	0	0	0	0	0	0	0	0	0	0	0	0.08	0	0	0	0.54	0	0	0	0	0.32	0	0	0	0	0	0	0.04	0	0.26	0	0	0	0	0	0	0	0.32	0	0	0
COG0667	1	[R]	Predicted oxidoreductase (related to aryl-alcohol dehydrogenase) [General function prediction only]	0	0	0.28	0	0	0	0	0	0.02	0.26	0	0	0	0	0	0	0	0.28	0	0	0	0	0	0	0.18	0	0	0	0	0	0	0	0	0.14	0.34	0.24	0	0	0.18	0	0	0	0.02	0.02	0.42	0
COG0668	1	[M]	Small-conductance mechanosensitive channel [Cell wall/membrane/envelope biogenesis]	0.02	0	0.02	0.02	0	0.24	0	0	0.16	0	0.08	0	0	0	0	0.02	0	0.32	0.02	0.02	0.04	0.42	0	0.06	0.08	0.58	0.1	0	0.18	0	0.12	0	0	0.22	0.34	0.14	0	0	0	0.5	0.28	0.2	0.64	0.02	0.3	0.02
COG0669	1	[H]	Phosphopantetheine adenylyltransferase [Coenzyme transport and metabolism]	0	0	0.58	0	0.02	0	0	0.22	0	0.02	0	0	0	0	0	0	0	0.1	0	0	0	0	0	0.58	0.46	0	0.06	0	0.28	0	0.04	0	0	0.02	0	0	0	0.04	0.92	0.62	0	0.72	0.14	0	0.08	0
COG0670	1	[R]	Integral membrane protein, interacts with FtsH [General function prediction only]	0.26	0	0	0.44	0	0.02	0.02	0.54	0.28	0.26	0	0	0	0.38	0	0.94	0	0.2	0.38	1	0.1	0.4	0.28	0	0.02	0.9	0.02	0	0	0	0	0.08	0.1	0.98	0.78	0	0.1	0.22	0	0.1	0.08	0	0.82	0.02	0	0.66
COG0671	1	[I]	Membrane-associated phospholipid phosphatase [Lipid transport and metabolism]	0.36	0	0.66	0.46	0.08	0.02	0	0.18	0.18	0.28	0.36	0	0.1	0.02	0	0.08	0	0.5	0.26	0.4	0.04	0.06	0.02	0.44	0.54	0.9	0.58	0	0.54	0	0.52	0.32	0	0.32	0.6	0	0.24	0.1	1	0.76	0	0.14	0.64	0.12	0.26	0.08
COG0672	0	[P]	High-affinity Fe2+/Pb2+ permease [Inorganic ion transport and metabolism]	0	0.213333	0.81	0	0.11	0.09	0	0.1	0.01	0.0466667	0.15	0.44	0	0.01	0.01	0.01	0	0.25	0.01	0.166667	0.05	0.07	0	0.84	0.78	0.55	0.11	0.0133333	0.13	0.0833333	0.08	0.03	0.16	0.113333	0.03	0.2	0	0	1	0.87	0.58	0.66	0.54	0.0433333	0.0933333	0
COG0673	1	[R]	Predicted dehydrogenase [General function prediction only]	1	0.98	0.6	0.98	0.96	0.94	0.28	0.58	0.82	0.7	1	0.98	1	0.42	1	0.7	1	0.82	0.36	1	1	0	0.58	0.28	0.66	1	0.58	0.98	1	0.36	1	0.78	0.92	1	0.96	1	0.92	0.68	0.52	0.56	0.46	1	1	0.76	0.76	0.56
COG0674	1	[C]	Pyruvate:ferredoxin oxidoreductase or related 2-oxoacid:ferredoxin oxidoreductase, alpha subunit [Energy production and conversion]	1	0.96	0.6	0.56	0.16	0.7	0	0.4	0.68	0.12	1	1	1	0.02	0.52	0.18	0.92	0.9	0.84	0.82	1	0.24	0.66	0.96	0.72	0.32	1	0.6	0.08	0	1	0.92	0.8	0.72	0.26	1	0.88	0.9	0.64	0.94	0.02	1	0.34	0.76	0.52	1
COG0675	0	[X]	Transposase [Mobilome: prophages, transposons]	0.96	0.52	0.96	0.9	0.22	0.92	0.02	0.44	1	0.64	1	0.88	1	0.88	0.02	0.56	0.2	1	0.72	1	1	0.76	0.28	0.94	1	1	1	0.76	1	0.28	1	0.4	0.98	1	0.6	1	0.52	0.66	0.96	1	1	0.56	1	0.7	0.92	0.24
COG0676	0	[G]	D-hexose-6-phosphate mutarotase [Carbohydrate transport and metabolism]	0	0.112615	0.05125	0.122154	0.0075	0	0.122154	0.0175	0	0.0784615	0.005	0.01	0	0.0950769	0.115385	0	0	0.124923	0.0916923	0.122462	0	0	0	0.0625	0.09	0	0.03125	0.112	0.005	0.0950769	0	0	0	0.147692	0.065	0.005	0.101846	0	0.55875	0.27875	0.03	0.0225	0.01	0.0950769	0.112308	0.159385
COG0677	1	[M]	UDP-N-acetyl-D-mannosaminuronate dehydrogenase [Cell wall/membrane/envelope biogenesis]	0	0	0	0	0	0	0	0	0	0	0	0	0	0	0	0	0	0	0	0	0.98	0	0	0	0	0	0	0	0	0	0	0	0	0	0	0	0	0	0.02	0	0	0	0	0	0	0
COG0678	0	[O]	Peroxiredoxin [Posttranslational modification, protein turnover, chaperones]	0.229116	0.108116	0.151471	0.111594	0.151471	0.227755	0.111594	0.16	0.227483	0.0930435	0.229524	0.154412	0.158824	0.1	0.108696	0.230612	0.152941	0.114783	0.0985507	0.112754	0.151471	0.227891	0.228299	0.160588	0.236871	0.229116	0.160294	0.107246	0.229116	0.10029	0.15	0.170588	0.228163	0.123478	0.233061	0.163235	0.102899	0.22966	0.220294	0.170294	0.229252	0.155882	0.0665306	0.1	0.107536	0.127536
COG0679	0	[R]	Predicted permease [General function prediction only]	0	0	0.64	0	0	0	0	0	0	0	0	0.5	0	0	0	0	0	0.08	0	0	0	0	0	0.32	0.32	0	0	0	0.02	0	0	0	0	0	0	0	0	0	0.98	0.44	0	0	0	0	0.08	0
COG0680	0	[C]	Ni,Fe-hydrogenase maturation factor [Energy production and conversion]	0	0	0	0	0	0	0	0	0	0	0	0.16	0	0	0	0	0	0	0	0	0.04	0	0	0	0	0	0	0	0	0	0	0	0	0	0.18	0	0	0	0	0	0	0	0	0	0	0
COG0681	1	[U]	Signal peptidase I [Intracellular trafficking, secretion, and vesicular transport]	0.64	0	0.04	0.84	0	0.06	0	0	0.56	0.04	0.52	0	0.08	0.08	0	0.06	0	0.56	0.08	0.96	0.28	0	0.02	0.56	0.34	0.84	0.62	0.02	0.56	0	0.02	0.04	0.22	1	0.56	0.22	0.28	0	0.12	0.58	0	0.12	0.68	0	0.3	0
COG0682	1	[M]	Prolipoprotein diacylglyceryltransferase [Cell wall/membrane/envelope biogenesis]	0	0	0.02	0	0	0	0	0.02	0	0	0	0	0	0	0	0	0	0	0	0.12	0	0	0	0.02	0.06	0.04	0	0	0	0	0	0.02	0	0	0	0	0	0	0.48	0	0	0	0.08	0	0	0
COG0683	1	[E]	ABC-type branched-chain amino acid transport system, periplasmic component [Amino acid transport and metabolism]	0	0	0	0	0	0	0	0	0	0	0	0	0	0	0	0	0	0	0	0	0	0	0	0	0	0	0	0	0	0	0	0	0	0	0.26	0	0	0	0	0	0	0	0	0	0	0
COG0684	0	[J]	Regulator of RNase E activity RraA [Translation, ribosomal structure and biogenesis]	0.16	0.84	0.44	0.94	0	0.02	0.02	0	0.9	0.6	0	0.94	0	0.54	0.48	0.72	0.48	1	1	1	0.46	0.52	0.08	0.04	0.72	1	0.46	0.72	0.66	0.52	0.44	0.14	0.52	1	0.78	0.6	0.58	0.62	0	0.12	0.98	0.42	1	1	0.52	0.18
COG0685	0	[E]	5,10-methylenetetrahydrofolate reductase [Amino acid transport and metabolism]	0	0	0	0	0	0	0	0.02	0	0	0	0	0	0	0	0	0	0	0	0	0	0	0	0	0	0.18	0	0	0	0	0	0	0	0	0	0	0	0	0.18	0	0	0	0.2	0	0	0
COG0686	0	[E]	Alanine dehydrogenase [Amino acid transport and metabolism]	0	0	0	0	0	0	0	0	0.26	0	0	0	0	0	0	0	0	0	0	0	0.54	0	0	0	0	0.32	0	0	0	0	0	0	0	0	0.26	0	0	0	0	0	0	0	0.32	0	0	0
COG0687	0	[E]	Spermidine/putrescine-binding periplasmic protein [Amino acid transport and metabolism]	0	0	0	0	0	0	0	0	0	0	0	0	0	0	0	0	0	0	0	0	0	0	0	0	0	0	0	0	0	0	0	0	0	0	0.16	0	0	0	0.06	0	0	0	0	0	0	0
COG0688	1	[I]	Phosphatidylserine decarboxylase [Lipid transport and metabolism]	0	0	0	0	0	0	0	0	0	0	0	0	0	0	0	0	0	0	0	0	0.08	0	0	0	0	0	0	0	0	0	0	0	0	0	0.26	0	0	0	0	0	0	0	0	0	0	0
COG0689	1	[J]	Ribonuclease PH [Translation, ribosomal structure and biogenesis]	0.14	0.72	0.96	0.02	0.24	0.46	0	0.42	0.34	0.44	0.18	0.88	0.06	0.02	0.2	0.04	0.12	0.76	0.1	0	0.14	0.46	0	1	0.9	0.32	0.2	0.08	0.52	0.76	0.44	0.06	0.6	0	0	0.78	0.08	0	1	0.98	0.64	1	0.32	0.62	0.42	0
COG0690	1	[U]	Preprotein translocase subunit SecE [Intracellular trafficking, secretion, and vesicular transport]	0	0	0	0	0	0	0	0.02	0	0	0	0	0	0	0	0	0.02	0	0	0.2	0	0	0	0	0	0.22	0	0	0	0.02	0	0	0	0	0	0	0	0	0	0	0	0	0.84	0	0	0
COG0691	1	[O]	tmRNA-binding protein [Posttranslational modification, protein turnover, chaperones]	0	0	0.52	0	0	0	0	0.04	0	0.08	0	0	0	0	0	0	0	0.38	0	0	0	0	0	0.3	0.02	0	0.04	0	0	0	0	0.06	0	0.02	0.08	0	0	0	0.78	0.38	0	0.36	0	0.16	0.04	0.02
COG0692	0	[L]	Uracil DNA glycosylase [Replication, recombination and repair]	0	0	0	0	0	0	0	0	0	0	0	0	0	0.02	0	0	0	0	0	0	0	0	0	0	0	0	0	0	0	0	0	0	0	0	0.26	0	0	0	0.02	0	0	0	0.08	0	0	0
COG0693	1	[R]	Putative intracellular protease/amidase [General function prediction only]	0	0.22	0.1	0	0	0.42	0	0.42	0	0.04	0	0	0.14	0	0	0	0	0.4	0.1	0	0.04	0.32	0	0.26	0.46	0.34	0.14	0	0.26	0	0.38	0	0.04	0.26	0.36	0.62	0	0	0.42	0.72	0.46	0.84	0.44	0.06	0.08	0.2
COG0694	0	[O]	Fe-S cluster biogenesis protein NfuA, 4Fe-4S-binding domain [Posttranslational modification, protein turnover, chaperones]	0.04	0	0	0.46	0	0.24	0	0.96	0.2	0	0	0.8	0.44	0.06	0	0.02	0	0.02	0	0	0	0.5	0	0.9	0	0	0.16	0	0.96	0	0	0.36	0	0.68	0.04	0.56	0	0	0.02	0.74	0	1	0	0	0.04	0.2
COG0695	1	[O]	Glutaredoxin [Posttranslational modification, protein turnover, chaperones]	0.6	0.44	1	0.96	0.52	0.82	0	1	0.92	0.32	0.08	0.84	0.36	0.86	0.42	0.08	0.96	0.98	0.98	1	0.64	1	0.26	1	0.42	1	0.34	0.74	0.34	0.1	0.78	0.62	0.82	1	0.78	0.48	0.04	0.8	0.82	0.6	1	1	1	0.98	0.22	0
COG0696	0	[G]	Phosphoglycerate mutase (BPG-independent, AlkP superfamily) [Carbohydrate transport and metabolism]	0.2	0.6	0.42	0	0.02	0.48	0	0.26	0.28	0.14	0.28	1	0.02	0.02	0	0	0	0.54	0.02	0	0.06	0.38	0	0.76	0.4	0.62	0.06	0	0.46	0	0.34	0	0.04	0.12	0.36	0.6	0	0	0.98	1	0.4	0.7	0.5	0.16	0.52	0.16
COG0697	1	[GER]	Permease of the drug/metabolite transporter (DMT) superfamily []	1	0.38	0	0.48	0	0.62	0.02	0.34	1	0	1	0.24	0.8	0.78	0.14	0.02	0.08	0.42	0.04	1	1	0	0.82	0.02	0	1	0.86	0.02	0	0	0.74	0.08	0.6	1	0.96	0.8	0.22	0.02	0	0.32	0.34	0.1	1	0.32	0	0.6
COG0698	1	[G]	Ribose 5-phosphate isomerase RpiB [Carbohydrate transport and metabolism]	0	0.16	0	0.12	0	0	0	0.2	0	0.04	0.06	0.38	0	0	0.14	0	0	0.1	0	1	0.46	0.06	0	0.12	0.34	0.72	0.02	0.62	0.38	1	0.12	0.12	0.02	0.48	0	0.1	0	0	0.56	0.56	0.08	0.68	0.68	0.1	0.16	0
COG0699	0	[L]	Replication fork clamp-binding protein CrfC (dynamin-like GTPase family) [Replication, recombination and repair]	0	0	0	0	0	0	0	0	0	0	0	0.06	0	0	0	0	0	0	0	0	0.44	0	0	0	0	0.22	0	0	0	0	0	0	0	0	0.1	0	0	0	0	0	0	0	0.3	0	0	0
COG0700	0	[S]	Spore maturation protein SpmB (function unknown) [Function unknown]	0	0	0	0	0	0	0	0	0	0	0	0	0	0	0	0	0	0.02	0	0	0.02	0	0	0.02	0	0	0.02	0	0	0	0	0	0	0	0	0	0	0	0.28	0	0	0	0.02	0	0	0
COG0701	0	[S]	Uncharacterized membrane protein YraQ, UPF0718 family [Function unknown]	0.58	0	0.08	1	0	1	0.22	1	0.96	0.16	0	0.72	0.74	0.78	0	0.98	0	1	0.52	1	0.8	1	0.74	0.96	0.96	0.68	0.82	0	0.68	0	0	0.16	0	1	0.74	0.72	0	1	0.08	0.9	1	1	0	1	0.66	0.88
COG0702	1	[R]	Uncharacterized conserved protein YbjT, contains NAD(P)-binding and DUF2867 domains [General function prediction only]	0	0.2	0.98	0.02	0	0.08	0	0.46	0	0.38	0	0	0.02	0	0	0	0	0.6	0.02	0	0	0.1	0	0.76	0.98	0	0.04	0	0.28	0	0.02	0.14	0	0.06	0.28	0.02	0	0	1	0.88	0.2	0.94	0.3	0.56	0.44	0.02
COG0703	1	[E]	Shikimate kinase [Amino acid transport and metabolism]	0	0	0.94	0	0	0	0	0	0	0.22	0	0	0	0	0	0.02	0	0.5	0	0	0	0	0	0.48	0.92	0	0.02	0	0.3	0	0	0.04	0	0.04	0.08	0	0	0	0.98	0.54	0.02	0.1	0.06	0.12	0.64	0
COG0704	1	[P]	Phosphate uptake regulator [Inorganic ion transport and metabolism]	0	0	0	0	0	0	0	0	0	0	0	0	0	0	0	0	0	0	0	0.1	0	0	0	0	0	0	0	0	0	0	0	0	0	0	0	0	0	0	0.12	0	0	0	0.02	0	0	0
COG0705	0	[O]	Membrane associated serine protease, rhomboid family [Posttranslational modification, protein turnover, chaperones]	0.42	0.3	0	0	0	0.46	0	0.04	0	0	0.14	0	0.04	0	0	0	0	0.32	0	0.1	0.18	0.48	0	0	0	0.84	0.08	0	0	0	0.2	0	0.04	0.26	0.32	0.9	0	0	0	0.6	0.8	0.52	0.92	0	0	0
COG0706	1	[M]	Membrane protein insertase Oxa1/YidC/SpoIIIJ, required for the localization of integral membrane proteins [Cell wall/membrane/envelope biogenesis]	0	0	0.44	0	0	0	0	0.36	0	0	0	0.14	0	0	0	0	0	0.08	0	0	0	0	0	0.46	0.42	0	0.02	0	0.3	0	0.02	0	0	0.04	0.1	0.04	0	0	0.52	0.48	0	0.44	0.02	0	0	0
COG0707	1	[M]	UDP-N-acetylglucosamine:LPS N-acetylglucosamine transferase [Cell wall/membrane/envelope biogenesis]	0	0.14	0.02	0	0	0.02	0	0.24	0.04	0	0	0.52	0	0.02	0	0	0	0.06	0	0	0	0	0	0.4	0.12	0.06	0.06	0	0.3	0	0	0	0	0	0.26	0.06	0	0	0.24	0.4	0	0.54	0	0	0	0
COG0708	1	[L]	Exonuclease III [Replication, recombination and repair]	0	0.06	0.58	0	0	0	0	0	0	0.02	0	0	0	0	0.08	0	0.02	0.12	0	0	0.02	0	0	0.44	0.46	0.26	0.04	0	0.08	0.66	0	0.08	0	0.1	0	0	0	0	1	0.44	0	0.16	0.36	0.04	0.12	0
COG0709	0	[E]	Selenophosphate synthase [Amino acid transport and metabolism]	0	0	0	0	0	0	0	0	0	0	0	0	0	0	0	0	0	0	0	0	0	0	0	0	0	0	0	0	0	0	0	0	0	0	0.04	0	0	0	0	0	0	0	0.12	0	0.02	0
COG0710	1	[E]	3-dehydroquinate dehydratase [Amino acid transport and metabolism]	0	0	0	0	0	0	0	0	0.04	0	0	0	0	0	0	0	0	0	0	0	0.54	0	0	0	0	0.32	0	0	0	0	0	0	0	0	0.26	0	0	0	0	0	0	0	0.32	0	0	0
COG0711	1	[C]	FoF1-type ATP synthase, membrane subunit b or b' [Energy production and conversion]	0	0	0.96	0	0	0.02	0	0	0	0.04	0	0	0	0	0	0	0	0.38	0	0	0	0	0	0.9	0.74	0	0	0	0.42	0	0.06	0	0	0	0	0	0	0	1	0.74	0	0.44	0	0	0.26	0.02
COG0712	1	[C]	FoF1-type ATP synthase, delta subunit [Energy production and conversion]	0	0	0.12	0	0	0	0	0.02	0	0	0	0	0	0	0	0	0	0.02	0	0.02	0.08	0	0	0.3	0.18	0	0.02	0	0.06	0	0	0	0	0	0	0	0	0	0.44	0.36	0	0.14	0	0	0	0
COG0713	1	[C]	NADH:ubiquinone oxidoreductase subunit 11 or 4L (chain K) [Energy production and conversion]	0	0	0	0	0	0	0	0.02	0	0	0	0	0	0	0	0	0	0	0	0	0	0	0	0	0	0	0	0	0	0	0	0	0	0	0	0	0	0	0.08	0	0	0	0	0	0	0
COG0714	1	[R]	MoxR-like ATPase [General function prediction only]	0.52	0.38	0.36	0.32	0	0.74	0	0.94	0.66	0.06	0.36	0.16	0.66	0.02	0	0.02	0	0.94	0.24	0.16	0.1	0.5	0.02	0.64	0.88	0.42	0.4	0	0.64	0	0.64	0.02	0.48	0.88	0.42	0.66	0.12	0.04	0.78	1	0.3	1	0.6	0.34	0.64	0.8
COG0715	0	[P]	ABC-type nitrate/sulfonate/bicarbonate transport system, periplasmic component [Inorganic ion transport and metabolism]	0	0	0.18	0	0	0	0	0.02	0	0	0	0.16	0	0	0	0	0	0.1	0	0	0	0	0	0	0.04	0	0	0	0	0	0	0	0	0	0	0	0	0	0.66	0	0	0	0	0	0.06	0
COG0716	0	[C]	Flavodoxin [Energy production and conversion]	0.04	0	0	0	0	0	0	0	0	0	0.02	0	0	0	0.16	0.02	0.14	0.02	0	1	0.54	0.06	0.06	0.04	0.02	1	0.04	0	0	0	0	0	0.02	1	0.44	0	0	0	0	0	0	0	1	0	0	0
COG0717	1	[F]	Deoxycytidine triphosphate deaminase [Nucleotide transport and metabolism]	0.16	0.48	0.94	0.04	0.1	0.76	0	0.38	0.32	0.12	0.3	0.94	0.12	0.02	0.04	0.08	0.06	0.88	0.26	0.22	0.18	0.74	0	1	1	0.32	0.24	0.18	0.82	0.02	0.12	0.16	0	0.68	0	0.64	0	0	1	1	0.96	1	0.42	0.46	0.8	0
COG0718	1	[R]	Conserved DNA-binding protein YbaB (function unknown) [General function prediction only]	0	0	0	0	0	0	0	0.02	0	0	0	0	0	0	0	0	0	0	0	0	0	0	0	0	0	0	0	0	0	0	0	0	0	0	0	0	0	0	0.04	0	0	0	0	0	0	0
COG0719	1	[O]	Fe-S cluster assembly scaffold protein SufB [Posttranslational modification, protein turnover, chaperones]	0	0	0.32	0	0	0	0	0.8	0.24	0.14	0	0	0	0	0	0	0	0.6	0	0	0.04	0.22	0	1	0.56	0.82	0.02	0	0.96	0	0	0	0	0.26	0.28	0	0	0	0.84	0.84	0.16	0.9	0.5	0.26	0.4	0.2
COG0720	1	[H]	6-pyruvoyl-tetrahydropterin synthase [Coenzyme transport and metabolism]	0	0	0.02	0.04	0.04	0	0	0.08	0	0.02	0.02	0	0	0	0.06	0.02	0.5	0	0	0.14	0	0	0	0.08	0.04	0.28	0	0.3	0.04	0.2	0.08	0.06	0.06	0	0	0.02	0.06	0	0.58	0.44	0	0.02	0.88	0	0	0
COG0721	1	[J]	Asp-tRNAAsn/Glu-tRNAGln amidotransferase C subunit [Translation, ribosomal structure and biogenesis]	0	0	0	0	0	0	0	0	0	0	0	0.24	0	0	0	0	0	0	0	0	0	0	0	0	0	0.3	0	0	0	0	0	0	0	0	0	0	0	0	0	0	0	0	0	0	0	0
COG0722	1	[E]	3-deoxy-D-arabino-heptulosonate 7-phosphate (DAHP) synthase [Amino acid transport and metabolism]	0	0	0	0.04	0	0	0	0	0	0	0	0.12	0	0	0.04	0	0	0	0	0	0.08	0.14	0	0	0	0.32	0	0	0	0.3	0	0.26	0	0	0.14	0	0	0	0	0	0	0	0.24	0	0	0
COG0723	1	[C]	Rieske Fe-S protein [Energy production and conversion]	1	1	1	1	1	1	1	1	1	1	1	1	1	1	1	1	1	1	1	1	1	1	1	1	1	1	1	1	1	1	1	1	1	1	1	1	1	1	1	1	1	1	1	1	1	1
COG0724	0	[J]	RNA recognition motif (RRM) domain [Translation, ribosomal structure and biogenesis]	0.16	0.42	1	0.08	0.26	0.44	0.04	1	0	0.44	0.24	0	0.72	0.04	0.14	0.08	0.04	0.7	0	0.98	0.92	0.12	0	1	1	0.98	0.96	0.26	0.8	0.34	0.76	0.72	0.32	0.06	0	0.42	0.22	0.6	1	1	0.62	1	1	0.98	0.96	0.84
COG0725	1	[P]	ABC-type molybdate transport system, periplasmic component [Inorganic ion transport and metabolism]	0	0	0.18	0.04	0	0	0	0	0	0	0	0.04	0	0	0	0.2	0	0	0	0	0.3	0	0	0	0.04	0	0	0	0	0	0	0	0	0	0.04	0	0.02	0	0.02	0	0	0	0.62	0	0.24	0
COG0726	1	[GM]	Peptidoglycan/xylan/chitin deacetylase, PgdA/CDA1 family []	0.96	0.5	0.64	0.44	0.02	0.74	0.04	0	1	0.82	0.98	0.98	0.14	0.12	0	0	0.1	0	0.34	1	0.88	0.3	0.5	0	0.4	1	0.12	0.52	0	0.32	0.2	0.02	0.26	0	0.14	0.42	0.34	0	0.52	0.32	0.9	0	1	0.04	0	0
COG0727	0	[R]	Fe-S-cluster containining protein [General function prediction only]	0	0	0.92	0	0	0.02	0	0.28	0	0.02	0	0	0	0	0	0	0	0.3	0	0	0	0	0	0.82	0.6	0	0.06	0	0.3	0	0	0	0	0	0	0	0	0	0.98	0.86	0	0.96	0	0	0.1	0
COG0728	1	[M]	Peptidoglycan biosynthesis protein MviN/MurJ, putative lipid II flippase [Cell wall/membrane/envelope biogenesis]	0.66	0.54	0.24	0.82	0.26	0.84	0.04	0.92	0.62	0.9	0	0.64	0.24	0.18	0.98	0.8	0.84	0.76	0.72	1	0.82	0.34	0.28	0.52	0.48	0.68	0.62	0.5	0.84	0.4	0.74	0	0.52	1	0.72	0.74	0.7	0.98	0.3	0.1	0.66	0.72	0.68	0.98	0.48	0.2
COG0729	0	[M]	Outer membrane translocation and assembly module TamA [Cell wall/membrane/envelope biogenesis]	0	0	0	0	0	0	0	0	0	0	0	0	0	0.04	0	0	0	0	0	0.08	0	0	0	0	0	0.02	0	0	0	0	0	0.04	0	0	0	0	0	0	0.1	0	0	0	0.04	0	0	0
COG0730	1	[S]	Uncharacterized membrane protein YfcA [Function unknown]	0	0	0	0	0	0	0	0	0	0	0	0	0	0	0	0	0	0	0	0	0	0	0	0	0	0	0	0	0	0	0	0	0	0	0.2	0	0	0	0	0	0	0	0	0	0	0
COG0731	1	[J]	Wyosine [tRNA(Phe)-imidazoG37] synthetase, radical SAM superfamily [Translation, ribosomal structure and biogenesis]	0	0	0	0	0	0	0	0	0.12	0	0	0	0	0	0	0	0	0	0	0	0.54	0	0	0	0	0.32	0	0	0	0	0	0	0	0	0.24	0	0	0	0	0	0	0	0.32	0	0	0
COG0732	1	[V]	Restriction endonuclease S subunit [Defense mechanisms]	0.28	0	0.96	0.12	0.06	0.54	0	0.38	0.42	0.98	0.28	0.14	0.02	0.12	0.04	0	0.1	0.14	0	0.92	0.4	0.3	0	0.46	0.44	1	0.2	0	0.4	0	0.44	0.06	0.06	0.76	0.42	0.72	0.22	0	1	0.5	0.84	0.3	1	0	0.24	0
COG0733	0	[R]	Na+-dependent transporter, SNF family [General function prediction only]	0.72	0.92	0.04	0	0	0.2	0	0	0.72	0.5	0.62	0.9	0.24	0.02	0.02	0.04	0	0.04	0	0.24	0.1	0.16	0	0.02	0.04	1	0.06	0	0.08	0.02	0.4	0	0.06	0.24	0.7	1	0	0	0.34	0	0.82	0	0.94	0.1	0	0
COG0735	1	[P]	Fe2+ or Zn2+ uptake regulation protein [Inorganic ion transport and metabolism]	1	1	1	0.92	0.8	1	0.48	1	1	0.98	1	1	1	0.98	0.8	1	0.96	1	1	1	1	1	1	0.98	0.98	0.98	1	1	1	0.4	1	0.9	1	0.32	0.44	1	0.94	1	1	1	1	1	1	1	1	1
COG0736	1	[I]	Phosphopantetheinyl transferase (holo-ACP synthase) [Lipid transport and metabolism]	0	0	0	0.38	0	0.38	0	0	0	0.04	0	0	0	0	0.02	0	0	0.3	0	0.48	0	0.48	0	0	0.56	0.68	0	0	0.44	0	0	0	0	0.32	0.74	0	0.02	0.12	0	0	0.08	0	0.12	0	0.18	0
COG0737	0	[FV]	2',3'-cyclic-nucleotide 2'-phosphodiesterase/5'- or 3'-nucleotidase, 5'-nucleotidase family []	0.24	0.78	0	0.34	0	0.64	0	0.52	0.28	0	0.54	0.84	0.66	0	0	0	0	0.5	0	0.12	0.02	0.34	0	0.5	0	0.24	0.08	0	0.1	0	0.2	0.02	0.42	0.72	0.36	0.46	0	0.04	0.42	0.8	0.04	0.44	0.72	0.12	0.52	0.68
COG0738	1	[G]	Fucose permease [Carbohydrate transport and metabolism]	0.1	0.44	0.32	0.28	0.06	0.36	0	0.54	0	0.82	0	0.02	0.26	0.02	0.02	0.06	0	0.88	0.04	0.22	0.14	0.44	0	0.5	0.4	0.34	0.34	0	0	0	0.34	0	0.02	0.86	0.28	0.46	0	0	0.48	0.52	0.54	0.52	0.86	0.42	0.38	0.58
COG0739	1	[M]	Murein DD-endopeptidase MepM and murein hydrolase activator NlpD, contain LysM domain [Cell wall/membrane/envelope biogenesis]	0.86	0	0	0.34	0	0	0	0	1	0	0.9	0.32	0.02	0.84	0	0	0	0.5	0.04	0.96	0.9	0	0.1	0	0	1	0.44	0	0	0	0	0	0	1	0.94	0.42	0	0	0	0	0	0	1	0	0	0
COG0740	1	[O]	ATP-dependent protease ClpP, protease subunit [Posttranslational modification, protein turnover, chaperones]	0	0	0.22	0	0	0	0	0.38	0.02	0	0	0	0	0	0	0	0	0	0	0.12	0.06	0.16	0	0.36	0.26	1	0	0	0.34	0	0	0	0	0.22	0.26	0	0	0	0.52	0.48	0.02	0.24	0.82	0	0	0
COG0741	1	[M]	Soluble lytic murein transglycosylase and related regulatory proteins (some contain LysM/invasin domains) [Cell wall/membrane/envelope biogenesis]	0.1	0.48	0	0	0	0.12	0	0	0.62	0	0.28	0.02	0.08	0.02	0	0	0	0.28	0	0.28	0.4	0.5	0	0	0.06	0.68	0.04	0	0	0	0	0	0	0.08	0.3	0.02	0	0	0	0	0.72	0	0.8	0	0	0
COG0742	1	[J]	16S rRNA G966 N2-methylase RsmD [Translation, ribosomal structure and biogenesis]	0	0	0.04	0.02	0.1	0.02	0	0.02	0	0.04	0.02	0	0.02	0	0	0.02	0	0.3	0	0	0.02	0.06	0	0.06	0.02	0.28	0.14	0	0	0.06	0.08	0.02	0	0.24	0.24	0.14	0	0	0	0.36	0.12	0.24	0.36	0	0.1	0
COG0743	1	[I]	1-deoxy-D-xylulose 5-phosphate reductoisomerase [Lipid transport and metabolism]	0	0	0	0	0	0	0	0	0	0	0	0	0	0	0	0	0	0	0	0	0	0	0	0	0	0	0	0	0	0	0	0	0	0	0	0	0	0	0.08	0	0	0	0	0	0	0
COG0744	1	[M]	Membrane carboxypeptidase (penicillin-binding protein) [Cell wall/membrane/envelope biogenesis]	0	0.08	0.3	0	0	0	0	0	0	0.02	0	0.48	0	0	0	0	0	0.16	0	0	0	0	0	0.14	0.06	0	0	0	0	0	0	0	0	0	0	0	0	0	0.64	0.1	0	0.26	0	0	0.06	0
COG0745	1	[TK]	DNA-binding response regulator, OmpR family, contains REC and winged-helix (wHTH) domain []	1	1	1	1	1	1	1	1	1	1	1	1	1	1	1	1	1	1	1	1	1	1	1	1	1	1	1	1	1	1	1	1	1	1	1	1	1	1	1	1	1	1	1	1	1	1
COG0746	0	[H]	Molybdopterin-guanine dinucleotide biosynthesis protein A [Coenzyme transport and metabolism]	0.84	0.42	0.5	0.46	0.34	0.74	0	0.54	0.06	0.72	0.44	0.96	0.3	0.06	0.5	0.88	0.42	0.46	0.64	1	0.46	1	0.54	0.46	1	1	0.08	0.46	0.98	0.54	0.46	0.72	0.74	0.8	0.74	0.04	0.74	0.76	0.42	0.18	0.66	0.46	1	1	1	0
COG0747	1	[E]	ABC-type transport system, periplasmic component [Amino acid transport and metabolism]	0.44	0.88	1	0.02	0.04	0.06	0	0.92	0.3	0.74	0.22	0.5	0	0.02	0	0	0	0.84	0.08	0.12	0	0.22	0	1	1	0.72	0.08	0	0.96	0.08	0.08	0	0	0.32	0.62	0.06	0.1	0.04	1	1	0.3	1	0.52	0.8	0.98	0.32
COG0748	0	[P]	Putative heme iron utilization protein [Inorganic ion transport and metabolism]	0.3232	0.344828	0	0.344828	0	0.2752	0.344828	0	0.2656	0.344828	0.3328	0	0	0.344828	0.344828	0.376	0	0.344828	0.344828	0.344828	0	0.28	0.2944	0	0.3048	0.3232	0	0.344828	0.3184	0.344828	0	0	0.2896	0.344828	0.3376	0	0.344828	0.3424	0	0	0.2704	0	0.1488	0.344828	0.344828	0.344828
COG0749	0	[L]	DNA polymerase I - 3'-5' exonuclease and polymerase domains [Replication, recombination and repair]	0.76	0.68	1	0.82	0.92	0.34	0.36	0.46	0.94	0.96	0	0.62	0.74	0.08	0.7	1	1	0.36	0.48	0.04	0.92	0.92	0.78	1	0.98	0.32	0.42	0.78	0.38	0.48	0.7	0.26	0.68	0.06	0	0.4	0.66	0.84	1	1	0.96	1	0.52	1	0.94	0.86
COG0750	1	[OK]	Membrane-associated protease RseP, regulator of RpoE activity []	0	0.04	0.32	0	0	0	0	0.02	0	0	0	0.66	0	0	0	0	0	0.1	0	0	0	0	0	0.48	0.2	0	0	0	0.08	0	0	0	0	0	0	0	0	0	1	0.44	0	0.16	0.06	0	0.08	0
COG0751	1	[J]	Glycyl-tRNA synthetase, beta subunit [Translation, ribosomal structure and biogenesis]	0.04	0.76	0.36	0.06	0.18	0.32	0	0.92	0.06	0.42	0	0.48	0.02	0	0.82	0.06	0.42	0.4	0.04	0.48	0.6	0.68	0	0.4	0.92	0.32	0	0	0.26	0.52	0.28	0.02	0.5	0.68	0	0.38	0.08	0	0.32	0.48	0.58	0.94	0.32	0.76	0.46	0.1
COG0752	1	[J]	Glycyl-tRNA synthetase, alpha subunit [Translation, ribosomal structure and biogenesis]	0	0.92	0.98	0	0.26	0.18	0	0.24	0.04	0.28	0.16	0.72	0.06	0.02	0.1	0.02	0	0.6	0.18	0.7	0.08	0.2	0	1	0.92	1	0.18	0.18	0.22	0.6	0.24	0.16	0.08	1	0.3	0.26	0	0	0.9	1	0.76	1	0.98	0.44	0.56	0
COG0753	0	[P]	Catalase [Inorganic ion transport and metabolism]	0.28	0.12	0.52	0	0.18	0.42	0.36	0.46	0.56	0.28	0.02	0.6	0.44	0.18	0.08	0	0.52	0	0	0.56	0.8	0.5	0.44	0.46	0.32	0.32	0.52	0	0.34	0.06	0.58	0.52	0.28	0.06	0.04	0.38	0.1	0.24	0.5	0.5	0.54	0.48	0.38	0.38	0	0
COG0754	0	[E]	Glutathionylspermidine synthase [Amino acid transport and metabolism]	0.22	1	0.98	0.04	0.2	0.68	0	0.58	0.56	0.82	0.18	0.94	0.12	0.02	0.52	0.04	0.16	0.86	0.26	0.26	0.2	0.7	0	0.54	1	0.32	0.18	0.22	0.44	0.82	0.74	0.2	1	0.68	0	0.58	0.26	0	0.48	1	0.94	1	0.34	0.74	0.82	0
COG0755	1	[O]	ABC-type transport system involved in cytochrome c biogenesis, permease component [Posttranslational modification, protein turnover, chaperones]	0	0	0	0	0	0	0	0	0	0	0	0	0	0	0	0	0	0	0	0	0.08	0	0	0	0	0.32	0	0	0	0	0	0	0	0	0.26	0	0	0	0	0	0	0	0.38	0	0	0
COG0756	1	[FV]	dUTPase []	0	0.22	0.88	0	0	0.38	0	0.8	0.06	0.16	0.14	0.06	0	0	0	0.02	0	0.54	0.02	0	0.02	0.36	0	1	0.92	0.26	0.16	0	0.58	0	0.3	0.02	0.18	0.08	0.32	0.4	0	0.04	1	0.98	0.34	1	0.26	0.44	0.7	0.1
COG0757	1	[E]	3-dehydroquinate dehydratase [Amino acid transport and metabolism]	0	0	0	0	0	0	0	0.02	0	0	0	0	0	0	0	0	0	0	0	0.02	0	0	0	0	0	0	0	0	0	0	0	0	0	0	0	0	0	0	0.16	0	0	0	0	0	0	0
COG0758	1	[L]	Predicted Rossmann fold nucleotide-binding protein DprA/Smf involved in DNA uptake [Replication, recombination and repair]	0	0	0	0	0	0	0	0	0	0	0	0	0	0	0	0	0	0	0	0	0	0	0	0	0	0	0	0	0	0	0	0	0	0	0.18	0	0	0	0.02	0	0	0	0.02	0	0	0
COG0759	0	[M]	Membrane-anchored protein YidD, putatitve component of membrane protein insertase Oxa1/YidC/SpoIIIJ [Cell wall/membrane/envelope biogenesis]	0	0.04	0.82	0	0	0	0	0.04	0	0.02	0	0	0.02	0	0	0	0	0.18	0	0.48	0.14	0	0	0.72	0.52	0.76	0.04	0	0.26	0.86	0	0	0.02	0	0	0.02	0	0.06	0.98	0.58	0	0.7	0.94	0	0.14	0
COG0760	1	[O]	Parvulin-like peptidyl-prolyl isomerase [Posttranslational modification, protein turnover, chaperones]	0.2	0.08	0	0	0	0.3	0	0.04	0.96	0.02	0.34	0.18	0.2	0.06	0	0	0	0.16	0.02	0.26	0.32	0.02	0	0	0	0.98	0.28	0	0	0	0.4	0	0	0.5	0.68	0.88	0.04	0	0	0.42	0.26	0.5	0.98	0	0	0
COG0761	1	[I]	4-Hydroxy-3-methylbut-2-enyl diphosphate reductase IspH [Lipid transport and metabolism]	0	0	0	0	0	0	0	0	0	0	0	0	0	0	0	0	0	0	0	0	0	0	0	0	0	0	0	0	0	0	0	0	0	0	0.22	0	0	0	0.02	0	0	0	0.02	0	0	0
COG0762	1	[S]	Uncharacterized conserved protein YggT, Ycf19 family [Function unknown]	0	0.0766667	0.265	0	0.03	0	0	0.025	0	0.0133333	0.005	0.07	0	0.00333333	0.00333333	0	0	0.106667	0.00333333	0.11	0.005	0	0	0.315	0.1	0.05	0.07	0	0	0.04	0	0.005	0	0.0866667	0.13	0.035	0	0	0.975	0.53	0.075	0.135	0.045	0.00333333	0.03	0
COG0763	1	[M]	Lipid A disaccharide synthetase [Cell wall/membrane/envelope biogenesis]	0	0	0	0	0	0	0	0	0	0	0	0	0	0	0	0	0	0	0	0	0.54	0	0	0	0	0.28	0	0	0	0	0	0	0	0	0.26	0	0	0	0	0	0	0	0	0	0	0
COG0764	1	[I]	3-hydroxymyristoyl/3-hydroxydecanoyl-(acyl carrier protein) dehydratase [Lipid transport and metabolism]	0	0.42	0.68	0	0.14	0.22	0	0.84	0	0.22	0	0.02	0	0	0	0	0	0.5	0	0	0	0.1	0	0.98	0.62	0	0.3	0	0.52	0	0.04	0.02	0	0.06	0	0.3	0	0	0.98	0.98	0	1	0	0.36	0.72	0.12
COG0765	0	[E]	ABC-type amino acid transport system, permease component [Amino acid transport and metabolism]	0.1	0.32	0.02	0	0	0	0	0.02	0.24	0.26	0.12	0.04	0	0	0	0	0	0.04	0	0	0	0.02	0	0	0.02	0.94	0	0	0	0.02	0	0	0	0.14	0.44	0.04	0	0	0.28	0.1	0.28	0.08	0.66	0	0	0
COG0766	1	[M]	UDP-N-acetylglucosamine enolpyruvyl transferase [Cell wall/membrane/envelope biogenesis]	0	0.1	0.46	0	0	0	0	0.02	0	0	0	0.86	0	0.02	0	0	0	0.22	0	0	0	0	0	0.3	0.22	0	0.06	0	0.06	0	0	0	0	0	0	0	0	0	0.86	0.44	0	0.2	0.02	0	0	0
COG0767	1	[M]	ABC-type transporter Mla maintaining outer membrane lipid asymmetry, permease component MlaE [Cell wall/membrane/envelope biogenesis]	0	0	0	0	0	0	0	0	0.14	0	0	0.08	0	0	0	0	0	0	0	0	0	0	0	0	0	0	0	0	0	0	0	0	0	0	0	0	0	0	0	0	0	0	0	0	0	0
COG0768	1	[DM]	Cell division protein FtsI/penicillin-binding protein 2 []	0.52	0.12	0	0.22	0	0	0	0	0.92	0	0.96	0.96	0	1	0	0	0	0	0	1	1	0	0	0	0	1	0	0	0	0	0	0	0	1	1	0.78	0.02	0	0	0	0.38	0	1	0	0	0
COG0769	1	[M]	UDP-N-acetylmuramyl tripeptide synthase [Cell wall/membrane/envelope biogenesis]	0	0.04	0.4	0	0	0	0	0.02	0	0	0	0.72	0	0.02	0	0	0	0.02	0	0	0	0	0	0.12	0.2	0	0	0	0.08	0	0	0	0	0	0.06	0	0	0	0.44	0.2	0	0.16	0.06	0.02	0	0
COG0770	1	[M]	UDP-N-acetylmuramyl pentapeptide synthase [Cell wall/membrane/envelope biogenesis]	0.06	0.54	0	0	0	0.06	0	0.04	0.18	0	0.12	0.8	0	0.02	0	0	0	0.06	0	0	0.04	0.1	0	0	0	0.96	0.06	0	0	0	0.02	0	0	0.02	0.4	0.5	0	0	0	0.12	0.32	0.2	0.66	0	0	0
COG0771	1	[M]	UDP-N-acetylmuramoylalanine-D-glutamate ligase [Cell wall/membrane/envelope biogenesis]	0	0.06	0.14	0	0	0	0	0.08	0	0	0	0.96	0	0.02	0	0	0	0.06	0	0	0	0	0	0.36	0.24	0	0.02	0	0.18	0	0	0	0	0	0	0.02	0	0	0.44	0.44	0	0.5	0.02	0	0	0
COG0772	1	[D]	Bacterial cell division protein FtsW, lipid II flippase [Cell cycle control, cell division, chromosome partitioning]	0.18	0.02	0	0	0	0.04	0	0.02	0.66	0	0.38	0.5	0.34	0.22	0	0	0	0	0	0.42	0.28	0	0	0	0	1	0	0	0.16	0	0	0	0	0.66	0.52	0.7	0	0	0	0.02	0.08	0	1	0	0	0
COG0773	1	[M]	UDP-N-acetylmuramate-alanine ligase [Cell wall/membrane/envelope biogenesis]	0	0	0.06	0	0	0	0	0.02	0	0	0	0.08	0	0	0	0	0	0.02	0	0	0.08	0	0	0.04	0	0.14	0.02	0	0.02	0.02	0	0	0	0	0	0	0	0	0.6	0	0	0.02	0.24	0	0	0
COG0774	1	[M]	UDP-3-O-acyl-N-acetylglucosamine deacetylase [Cell wall/membrane/envelope biogenesis]	0	0.106667	0.4	0	0.1	0	0	0.02	0	0.00666667	0.02	0.24	0	0.00666667	0.00666667	0	0	0.146667	0.00666667	0	0	0	0	0.56	0.36	0	0.12	0	0	0.06	0	0	0	0.0466667	0	0.16	0	0	1	0.86	0.22	0.34	0	0.00666667	0.0466667	0
COG0775	1	[F]	Nucleoside phosphorylase [Nucleotide transport and metabolism]	0	0	0.3	0	0	0	0	0.02	0	0	0	0	0	0	0	0	0	0.06	0	0	0	0	0	0.38	0.18	0	0.04	0	0.06	0	0	0	0	0.04	0	0	0	0	0.96	0.44	0	0.24	0	0	0	0
COG0776	1	[L]	Bacterial nucleoid DNA-binding protein [Replication, recombination and repair]	0.82	0.98	1	0.98	1	0.94	1	1	0	1	0.86	0	1	0.38	1	1	1	1	0.72	1	0.46	0.68	0.46	1	1	0.66	1	0.86	1	0.98	1	1	1	1	0.36	1	1	1	1	1	0.4	1	0.98	1	1	1
COG0777	1	[I]	Acetyl-CoA carboxylase beta subunit [Lipid transport and metabolism]	0	0	0	0	0	0	0	0	0	0	0	0	0	0	0	0	0	0	0	0	0.54	0	0	0	0	0.32	0	0	0	0	0	0	0	0	0.08	0	0	0	0	0	0	0	0.3	0	0	0
COG0778	1	[C]	Nitroreductase [Energy production and conversion]	0.76	0.58	0	0.5	0	0.3	0	0.3	0.06	0	1	0.78	0.7	0.02	0.18	0.06	0.54	0.58	0.32	1	0.48	0	0.16	0	0.04	1	0.74	0	0	0	0.76	0.42	0	1	0.9	1	0.06	0	0.1	0.34	0.14	0.52	0.98	0.48	0.04	0.06
COG0779	1	[J]	Ribosome maturation factor RimP [Translation, ribosomal structure and biogenesis]	0	0	0.82	0	0	0.4	0	0.46	0	0.22	0	0	0	0	0	0.02	0	0.6	0.04	0	0	0.44	0	0.94	0.94	0	0.14	0	0.42	0	0.1	0	0	0.12	0.2	0.32	0	0	1	0.9	0.16	0.62	0.02	0.34	0.64	0.12
COG0780	1	[J]	NADPH-dependent 7-cyano-7-deazaguanine reductase QueF, C-terminal domain, T-fold superfamily [Translation, ribosomal structure and biogenesis]	0	0	0.62	0	0	0	0	0.02	0	0	0	0	0	0	0	0	0	0.08	0	0	0	0	0	0.14	0.12	0	0	0	0.02	0	0	0	0	0	0	0	0	0	1	0.28	0	0	0	0	0	0
COG0781	1	[K]	Transcription termination factor NusB [Transcription]	0	0	0.04	0	0	0	0	0.02	0	0	0	0.46	0	0	0	0	0	0	0	0	0	0	0	0.04	0.08	0	0	0	0.02	0	0	0	0	0	0	0	0	0	0.42	0.14	0	0	0	0	0	0
COG0782	1	[K]	Transcription elongation factor, GreA/GreB family [Transcription]	0.26	0.3	0.92	0.04	0.02	0.34	0	0.88	0.74	0.86	0.42	0.08	0.22	0.02	0.02	0	0	0.74	0.02	0.06	0.1	0.24	0	0.94	0.82	1	0.32	0	1	0	0.5	0.04	0.08	0.32	0.74	0.64	0.06	0.18	1	0.88	0.68	0.76	0.46	0.48	0.84	0.6
COG0783	0	[PV]	DNA-binding ferritin-like protein (oxidative damage protectant) []	0.1	0	0.68	0.26	0.12	0.04	0	0.98	0	0.1	0.02	0	0.12	0	0.4	0.04	0.72	0.5	0	0.26	0	0.12	0.02	0.68	0.42	0.22	0.34	0.74	0.28	0.64	0.38	0.1	0.12	0	0.26	0	0.14	0.04	0.86	0.64	0	0.9	0.78	0.42	0.12	0.06
COG0784	1	[T]	CheY chemotaxis protein or a CheY-like REC (receiver) domain [Signal transduction mechanisms]	0.98	0.98	0	0.54	0.12	0.7	0	0	0	0	0.7	0.92	0.98	0.16	0.54	0.04	0.88	0.68	0.42	0.98	0.78	0.08	0.56	0.34	0	0.02	0.6	0.1	0	0.22	0.72	0.32	0.92	0.72	0.08	0.66	0.12	0.26	0	0.5	0.04	0.58	0.38	0.9	0	0
COG0785	1	[CO]	Cytochrome c biogenesis protein CcdA []	0	0	0.26	0	0	0.18	0	0.1	0	0	0.18	0.68	0	0.02	0	0	0	0.5	0.06	0	0.02	0.02	0	0.96	0.72	0.3	0.08	0	0.16	0	0	0	0	0	0.04	0.38	0	0	0.68	0.98	0.58	0.98	0.18	0.2	0.22	0
COG0786	0	[E]	Na+/glutamate symporter [Amino acid transport and metabolism]	0	0	0	0	0	0	0	0	0	0	0	0	0	0	0	0	0	0	0	0	0	0	0	0	0	0	0	0	0	0	0	0	0	0	0	0	0	0	0	0	0	0	0	0	0	0
COG0787	1	[M]	Alanine racemase [Cell wall/membrane/envelope biogenesis]	0	0	0	0	0	0	0	0	0	0	0	0	0	0	0	0	0	0	0	0	0.44	0	0	0	0	0.22	0	0	0	0	0	0	0	0	0.26	0	0	0	0	0	0	0	0.32	0	0	0
COG0788	0	[F]	Formyltetrahydrofolate hydrolase [Nucleotide transport and metabolism]	0.38	0.92	1	0.92	0.48	1	0	1	0.5	0.48	0.42	0.96	0.68	0.42	0.5	0.38	0.9	1	0.78	1	0.6	0.96	0.08	1	1	1	0.64	0.62	1	0.6	1	0.68	0.54	1	0.76	0.92	0.52	0.62	1	1	0.68	1	1	0.38	0.92	0.56
COG0789	1	[K]	DNA-binding transcriptional regulator, MerR family [Transcription]	1	0.98	1	1	1	0.02	0	0	0	1	0.32	0.92	0	1	1	1	1	1	1	1	1	1	0.66	0.96	1	1	0.76	1	0.34	1	1	1	1	1	0.86	0.28	1	1	1	1	1	0	1	1	1	0
COG0790	1	[T]	TPR repeat [Signal transduction mechanisms]	0	0	0.02	0	0	0	0	0.02	0	0	0	0.32	0	0	0	0	0	0.02	0	0	0	0	0	0.04	0.06	0.02	0	0	0.02	0	0	0	0	0	0	0	0	0	0.46	0.08	0	0.02	0.02	0	0	0
COG0791	0	[M]	Cell wall-associated hydrolase, NlpC family [Cell wall/membrane/envelope biogenesis]	0	0	0	0.88	0.14	0	0	0	0	0	0	0.1	0.42	0	0.02	0	0.52	0	0	0.98	0.5	0	0	0.14	0	0.62	0	0.98	0.08	0	0	0.02	0.16	0.72	0	0	0	0	0.02	0	0.06	0	0.6	0	0	0
COG0792	0	[L]	Predicted endonuclease distantly related to archaeal Holliday junction resolvase [Replication, recombination and repair]	0	0	0.04	0	0	0	0	0	0	0	0	0.06	0	0	0	0	0	0.04	0	0.04	0	0	0	0	0	0	0	0	0	0.12	0	0.08	0	0	0	0	0	0	0.22	0	0.02	0	0.16	0	0.04	0
COG0793	1	[O]	C-terminal processing protease CtpA/Prc, contains a PDZ domain [Posttranslational modification, protein turnover, chaperones]	0.74	0.02	0	0.54	0	0.66	0	0.48	0.88	0.02	0.68	0.1	0.46	0.08	0	0.02	0	0.9	0.16	1	0.9	0.26	0.28	0	0	1	0.5	0	0	0	0.56	0.1	0.18	1	0.84	0.62	0.1	0.02	0	0.38	0.18	0.62	1	0.3	0	0.24
COG0794	1	[GM]	D-arabinose 5-phosphate isomerase GutQ []	0	0	0	0	0	0	0	0	0.06	0	0	0.04	0	0	0	0	0	0	0	0	0	0	0	0	0	0	0	0	0	0	0	0	0	0	0.26	0	0	0	0	0	0	0	0	0	0	0
COG0795	1	[MN]	Lipopolysaccharide export LptBFGC system, permease protein LptF []	0	0	0.12	0	0	0	0	0.02	0	0	0	0	0	0	0	0	0	0	0	0.52	0.04	0	0	0.28	0.16	0.6	0	0	0.06	0	0	0.04	0	0.08	0	0	0	0	0.64	0.34	0	0.12	0.52	0	0	0
COG0796	1	[M]	Glutamate racemase [Cell wall/membrane/envelope biogenesis]	0	0	0	0	0	0	0	0.02	0	0	0	0	0	0	0	0	0	0	0	0	0	0	0	0	0	0	0	0	0	0	0	0	0	0	0.24	0	0	0	0.02	0	0	0	0.04	0	0	0
COG0797	1	[M]	Rare lipoprotein A, peptidoglycan hydrolase digesting "naked" glycans, contains C-terminal SPOR domain [Cell wall/membrane/envelope biogenesis]	0.08	0.36	0.4	0.02	0.2	0.3	0	0.16	0.46	0.2	0.06	0.9	0	0.02	0.04	0.02	0	0.72	0.12	0.56	0.02	0.48	0	0.3	0	0.94	0.2	0.18	0	0.34	0.18	0	0.08	0.92	0.6	0.54	0	0	0.44	0.5	0.6	0.52	1	0.64	0.14	0
COG0798	0	[P]	Arsenite efflux pump ArsB, ACR3 family [Inorganic ion transport and metabolism]	0	0.48	0.56	0.48	0.42	0	0	0	0	0.16	0.26	0	0	0	0.3	0	0.52	0.16	0	0.04	0	0.02	0	0.2	0.4	0	0.16	0.52	0	1	0	0.04	0.06	0.06	0	0.04	0.56	0.04	0.32	0.42	0.28	0	0.12	0	0	0
COG0799	1	[J]	Ribosomal silencing factor RsfS, regulates association of 30S and 50S subunits [Translation, ribosomal structure and biogenesis]	0	0	0.18	0	0	0	0	0.02	0	0	0	0.18	0	0	0	0	0	0.08	0	0.72	0.02	0	0	0.4	0.26	0.68	0	0	0.16	0.56	0	0	0	0	0	0	0	0.02	0.72	0.48	0	0.28	0.98	0	0	0
COG0800	0	[G]	2-keto-3-deoxy-6-phosphogluconate aldolase [Carbohydrate transport and metabolism]	0	0	0	0	0	0	0	0	0	0	0	0	0	0	0	0	0	0	0	0	0	0	0	0	0	0	0	0	0	0	0	0	0	0	0	0	0	0	0.02	0	0	0	0	0	0	0
COG0801	1	[H]	7,8-dihydro-6-hydroxymethylpterin-pyrophosphokinase [Coenzyme transport and metabolism]	0.06	0	0.98	0	0	0.3	0	0.36	0	0.04	0	0	0.06	0	0	0.02	0	0.42	0	0	0	0.14	0	1	0.78	0.32	0.06	0	0.26	0.02	0.32	0.12	0.1	0	0	0.12	0	0	1	0.9	0.18	1	0.32	0.16	0.18	0.02
COG0802	1	[J]	tRNA A37 threonylcarbamoyladenosine biosynthesis protein TsaE [Translation, ribosomal structure and biogenesis]	0.02	0	0.8	0.08	0	0.34	0	0.46	0.02	0.24	0.12	0	0.02	0.04	0	0	0	0.02	0.08	1	0.44	0.46	0	0.46	0.74	0.68	0.06	0.48	0.34	0.38	0.16	0.04	0.22	0	0.04	0.38	0	0.02	0.88	0.82	0.62	0.48	0.68	0.1	0.04	0
COG0803	0	[P]	ABC-type Zn uptake system ZnuABC, Zn-binding component ZnuA [Inorganic ion transport and metabolism]	0	0	0	0	0	0	0	0	0	0	0	0	0	0	0	0	0	0	0	0	0	0	0	0	0	0	0	0	0	0	0	0	0	0.24	0	0	0	0	0.02	0	0	0	0	0	0	0
COG0804	0	[E]	Urease alpha subunit [Amino acid transport and metabolism]	0.06	0	0.14	0.48	0	0.34	0	0.46	0.42	0	0	0.82	0.76	0.04	0	0.08	0	0.54	0.14	0.5	0.22	0.84	0.04	1	0.42	0.44	0.58	0	0.34	0	0	0.36	0	0.68	0.04	0.98	0	0.06	0.1	1	0.54	1	0.06	0	0.36	0
COG0805	1	[U]	Sec-independent protein secretion pathway component TatC [Intracellular trafficking, secretion, and vesicular transport]	0	0	0	0.06	0	0	0	0	0.02	0	0	0	0	0	0.12	0	0	0	0	0	0.5	0.3	0	0	0	0.32	0	0	0	0.26	0	0	0	0	0.26	0	0	0	0	0	0	0	0.22	0	0	0
COG0806	1	[J]	Ribosomal 30S subunit maturation factor RimM, required for 16S rRNA processing [Translation, ribosomal structure and biogenesis]	0	0	0.6	0	0	0	0	0.12	0	0	0	0.22	0	0	0	0	0	0.06	0	0	0	0	0	0.48	0.42	0	0	0	0.22	0	0	0	0	0	0	0	0	0	0.64	0.46	0	0.36	0.06	0	0.08	0
COG0807	1	[H]	GTP cyclohydrolase II [Coenzyme transport and metabolism]	1	1	1	1	1	1	1	1	1	1	1	1	1	1	1	1	1	1	1	1	1	1	1	1	1	1	1	1	1	1	1	1	1	1	1	1	1	1	1	1	1	1	1	1	1	1
COG0809	1	[J]	S-adenosylmethionine:tRNA-ribosyltransferase-isomerase (queuine synthetase) [Translation, ribosomal structure and biogenesis]	0	0	0.54	0	0	0	0	0.04	0	0	0	0.82	0	0	0	0	0	0.06	0	0	0	0	0	0.36	0.28	0.02	0	0	0.1	0	0	0	0	0	0.08	0	0	0	0.56	0.48	0	0.24	0.32	0	0	0
COG0810	1	[M]	Periplasmic protein TonB, links inner and outer membranes [Cell wall/membrane/envelope biogenesis]	0.18	0.02	0	0.9	0.1	0.96	0	0.06	0	0	0.2	0.24	0.14	0.02	0.4	0.58	0.94	0.44	0.34	1	0.88	0.66	0.08	0	0.04	1	0.2	0.84	0	0.24	0.44	0	0.74	0.72	0.26	0.38	0.04	0	0	0.92	1	0.86	1	0.22	0	0
COG0811	1	[U]	Biopolymer transport protein ExbB/TolQ [Intracellular trafficking, secretion, and vesicular transport]	0.1	0.3	0.98	0.2	0.16	0.78	0	1	0	0.18	0.02	0	0.06	0.02	0.08	0	0.08	0.92	0.16	0.06	0.14	0.9	0.02	1	0.98	0.46	0.12	0	1	0	0.68	0.08	0.34	1	0.34	0.46	0.02	0	1	1	0.72	1	0.42	0.86	0.84	0.92
COG0812	1	[M]	UDP-N-acetylenolpyruvoylglucosamine reductase [Cell wall/membrane/envelope biogenesis]	0	0	0	0	0	0	0	0	0	0	0	0	0	0	0	0	0	0	0	0	0	0	0	0	0	0	0	0	0	0	0	0	0	0	0	0	0	0	0.02	0	0	0	0.16	0	0	0
COG0813	1	[F]	Purine-nucleoside phosphorylase [Nucleotide transport and metabolism]	0	0	0	0	0	0	0	0	0	0	0	0	0	0	0	0	0	0	0	0	0	0	0	0	0	0.16	0	0	0	0	0	0	0	0	0.04	0	0	0	0	0	0	0	0.56	0	0.28	0
COG0814	0	[E]	Amino acid permease [Amino acid transport and metabolism]	0.9	0.78	0.78	0.84	0.44	0.48	0.06	1	0.68	1	0.82	0.92	0.56	0.68	1	0.9	0.94	0.92	1	1	0.8	1	0.34	0.82	0.98	0.68	0.6	0.98	0.6	0.86	0.42	0.32	0.66	1	0.62	0.86	0.64	0.92	0.7	0.72	0.9	1	0.68	1	0.38	0.16
COG0815	1	[M]	Apolipoprotein N-acyltransferase [Cell wall/membrane/envelope biogenesis]	0	0.52	0.46	0	0.12	0.01	0	0.02	0	0.02	0.09	0.28	0	0.02	0.02	0	0	0.42	0.02	0	0	0.02	0	0.62	0.37	0.44	0.1	0	0.01	0.3	0	0	0.03	0.26	0.02	0.2	0	0	0.94	0.76	0.38	0.44	0.28	0.04	0.04	0
COG0816	1	[K]	RNase H-fold protein, predicted Holliday junction resolvase in Firmicutes and mycoplasms, involved in anti-termination at Rho-dependent terminators [Transcription]	0	0	0.12	0	0	0	0	0	0	0	0	0	0	0	0	0	0	0	0	0	0.02	0	0	0.06	0.24	0	0	0	0.02	0	0	0	0	0.22	0	0	0	0	0.42	0.34	0	0.04	0.16	0	0.04	0
COG0817	1	[L]	Holliday junction resolvasome RuvABC endonuclease subunit [Replication, recombination and repair]	0	0	0	0	0	0	0	0.02	0	0	0	0	0	0	0	0	0	0	0	0	0	0	0	0	0	0	0	0	0	0	0	0	0	0	0	0	0	0	0.08	0	0	0	0	0	0	0
COG0818	0	[I]	Diacylglycerol kinase [Lipid transport and metabolism]	0	0	0	0	0	0	0	0	0	0	0	0.1	0	0	0	0	0	0	0	0	0.18	0	0	0	0	0	0	0	0	0	0	0	0	0	0.02	0	0	0	0	0	0	0	0	0	0	0
COG0819	0	[H]	Thiaminase [Coenzyme transport and metabolism]	0.5	0.64	0.74	0.78	0.02	0.48	0	0.92	0	0.52	0.16	0.14	0.26	0.4	0.48	0.48	0.16	0.86	0.86	1	0.8	0.58	0.1	0.24	0.96	0.68	0.56	0.48	0.66	0.5	0.72	0	0.76	1	0.74	0	0.58	0.66	0.72	0.9	0.38	0.14	1	0.98	0.52	0.06
COG0820	1	[J]	Adenine C2-methylase RlmN of 23S rRNA A2503 and tRNA A37 [Translation, ribosomal structure and biogenesis]	0	0	0	0	0	0	0	0	0	0	0	0.12	0	0	0	0	0	0	0	0	0	0	0	0	0	0	0	0	0	0	0	0	0	0.06	0	0	0	0	0.26	0	0	0	0	0	0	0
COG0821	1	[I]	4-hydroxy-3-methylbut-2-en-1-yl diphosphate synthase IspG/GcpE [Lipid transport and metabolism]	0	0	0.28	0	0	0	0	0.02	0	0	0	0	0	0	0	0	0	0.02	0	0	0	0	0	0.3	0.32	0	0	0	0.08	0	0	0	0	0.02	0	0	0	0	0.52	0.42	0	0.18	0	0	0.04	0
COG0822	1	[O]	NifU homolog involved in Fe-S cluster formation [Posttranslational modification, protein turnover, chaperones]	0.8	1	1	0.58	0.1	0.96	0	0.5	0.82	0.98	0.46	1	0.86	0.18	0	0.08	0	0.98	0.42	0.28	0.7	1	0.04	1	1	0.98	0.06	0.32	1	0	1	0	0.76	0.66	0.6	1	0.36	0	1	1	0.92	1	0.98	0.92	0.96	0.24
COG0823	1	[U]	Periplasmic component of the Tol biopolymer transport system [Intracellular trafficking, secretion, and vesicular transport]	0.88	0.48	0.02	0.56	0.06	1	0.02	0.16	0	0	0.92	0.1	1	0.04	0.6	0.28	0.44	0.66	0.2	1	1	0.72	0.58	0.22	0.14	1	0.94	0.06	0	0.02	0.56	0	0.84	1	0.78	1	0.2	0.12	0	0.96	0.98	1	1	0.36	0.04	0.74
COG0824	1	[I]	Acyl-CoA thioesterase FadM [Lipid transport and metabolism]	0.18	0.12	1	0.2	0.08	0.52	0	1	0	0.7	0.04	0.18	0	0	0.12	0.06	0.18	0.94	0.16	1	0.36	0.66	0	1	1	1	0.32	0.96	1	0.98	0.36	0.58	0.46	0.38	0.32	0.4	0	0.24	1	1	0.86	1	1	0.8	1	0.52
COG0825	1	[I]	Acetyl-CoA carboxylase alpha subunit [Lipid transport and metabolism]	0.24	0.34	0.08	0.66	0	0.1	0.34	0	0.06	0.4	0.02	0	0	0	0.18	0.9	0	0.08	0.24	0.04	0.48	0.14	0.32	0	0.38	0.3	0	0.18	0.02	0.34	0	0	0.32	0.06	0.04	0	0.02	0.44	0.06	0.02	0.06	0	0.62	0.58	0.76	0.24
COG0826	1	[O]	Collagenase-like protease, PrtC family [Posttranslational modification, protein turnover, chaperones]	0.98	0.9	0	0.08	0	0.94	0.02	0	1	0	0.98	1	0.22	0.66	0.14	0.06	0	0	0.02	0.54	0.52	0.56	0.1	0	0	1	0.18	0	0.02	0	0.54	0	0.14	0.98	0.52	0.92	0	0	0	0.44	0.46	0.08	1	0	0	0
COG0827	0	[L]	Adenine-specific DNA methylase [Replication, recombination and repair]	0.12	0.26	0.44	0.02	0.06	0.16	0	0.68	0.1	0.16	0.28	0.6	0.22	0.78	0	0.1	0	0.7	0.08	0.86	0.32	0.02	0	0.54	0.68	0.02	0.86	0.62	0.3	0.54	0.86	0.18	0.04	0.04	0	0.18	0.14	0	0.96	0.86	0	0.96	0.84	0.8	0	0.02
COG0828	1	[J]	Ribosomal protein S21 [Translation, ribosomal structure and biogenesis]	0	0.06	0.8	0	0.16	0	0	0.2	0	0	0	0	0.22	0	0	0.04	0.26	0.2	0	0.48	0.1	0	0	0.86	0.46	0.04	0.18	0	0.22	0.56	0.1	0.32	0.22	0	0	0.08	0	0.1	1	0.74	0	0.82	0.9	0.08	0.12	0
COG0829	0	[O]	Urease accessory protein UreH [Posttranslational modification, protein turnover, chaperones]	0.12	0.44	1	0.02	0.1	0.48	0	0.38	0.36	0.02	0.28	0.94	0.16	0.02	0.06	0.04	0.14	0.7	0.26	0.92	0.46	0.62	0	1	0.96	1	0.26	0.22	0.12	0	0.72	0.18	0.02	1	0.28	0.9	0.04	0	0.82	0.98	0.86	1	0.98	0.56	0.7	0
COG0830	0	[O]	Urease accessory protein UreF [Posttranslational modification, protein turnover, chaperones]	0	0	0	0	0	0.3	0	0.28	0.08	0	0.04	0.82	0.04	0.02	0	0.02	0	0.36	0.04	0.46	0.02	0.42	0	1	0.42	0.58	0.02	0	0.3	0	0	0.12	0	0.8	0.26	0.66	0	0	0	0.84	0.78	1	0.2	0.34	0	0
COG0831	0	[E]	Urease gamma subunit [Amino acid transport and metabolism]	0	0	0	0.42	0	0.8	0	0.48	0	0	0	0.48	0.26	0.02	0	0	0	0.54	0	0.02	0	0.8	0	1	0	0	0.36	0	0.88	0	0	0.18	0	0.68	0.04	0.94	0	0.02	0	1	0.46	0.52	0	0	0	0.14
COG0832	0	[E]	Urease beta subunit [Amino acid transport and metabolism]	0	0	0.02	0	0	0.42	0	0.14	0.02	0	0.04	0.94	0.04	0.02	0	0.02	0	0.6	0.08	0.5	0.02	0.46	0	0.52	0.38	0.68	0	0.02	0.06	0	0.16	0.06	0.02	0.82	0.26	0.44	0	0	0.38	0.52	0.82	0.52	0.64	0.42	0.1	0
COG0833	1	[E]	Amino acid permease [Amino acid transport and metabolism]	0.12	1	0.96	0.02	0.28	0.52	0	0.6	0.36	0.5	0.34	0.94	0.18	0.02	0.26	0.06	0.38	0.74	0.1	0.52	0.16	0.66	0.02	1	0.96	1	0.14	0.12	0.52	0.6	0.7	0.2	0.84	0.88	0.5	0.5	0.02	0.02	1	1	0.86	1	1	0.3	0.44	0
COG0834	0	[ET]	ABC-type amino acid transport/signal transduction system, periplasmic component/domain []	0.54	0.26	0.6	0.1	0.06	0.04	0	0.12	0.86	0.92	0.6	0.56	0.22	0.2	0.04	0	0	0.04	0.02	0.34	0.28	0.34	0	0.46	0.14	1	0	0	0.34	0	0.72	0.02	0.32	0.52	0.6	0.12	0.16	0	0.82	0.48	0.86	0.46	0.96	0	0.1	0
COG0835	1	[NT]	Chemotaxis signal transduction protein []	0	0	0	0	0	0	0	0	0	0	0	0.06	0	0	0	0	0	0	0	0	0	0	0	0	0	0	0	0	0	0.22	0	0	0	0	0	0	0	0	0	0	0	0	0.06	0	0.08	0
COG0836	0	[M]	Mannose-1-phosphate guanylyltransferase [Cell wall/membrane/envelope biogenesis]	0	0	0	0	0	0	0	0	0	0	0	0	0	0	0	0	0	0	0	0	0	0	0	0	0	0	0	0	0	0	0	0	0	0	0.26	0	0	0	0.02	0	0	0	0	0	0	0
COG0837	0	[G]	Glucokinase [Carbohydrate transport and metabolism]	0	0.24	0.129545	0.27	0.130909	0	0.27	0.150455	0	0.14	0	0.136364	0.144545	0.19	0.25	0	0.133636	0.27	0.18	0.26	0.130909	0	0	0.146364	0	0	0.143182	0.24	0	0.19	0.128182	0.166364	0	0.34	0	0.153182	0.21	0	0.254091	0.156364	0	0.139091	0	0.19	0.24	0.38
COG0838	1	[C]	NADH:ubiquinone oxidoreductase subunit 3 (chain A) [Energy production and conversion]	0	0	0	0	0	0	0	0	0	0	0	0	0	0	0	0	0	0	0	0	0	0	0	0	0	0	0	0	0	0	0	0	0	0.38	0.26	0	0	0	0.06	0	0	0	0.06	0	0	0
COG0839	1	[C]	NADH:ubiquinone oxidoreductase subunit 6 (chain J) [Energy production and conversion]	0	0	0	0	0	0	0	0	0.06	0	0	0	0	0	0	0	0	0	0	0	0	0	0	0	0	0	0	0	0	0	0	0	0	0	0	0	0	0	0	0	0	0	0	0	0	0
COG0840	1	[NT]	Methyl-accepting chemotaxis protein []	0.98	1	0.98	0.9	0.36	1	0.06	0.56	0.98	0.98	1	1	1	0.3	0.4	0.32	0.34	1	0.68	0.48	0.56	0.98	0.2	0.94	1	1	0.8	0.46	0.4	0.7	0.98	0.16	0.98	0.76	0.3	1	0.64	0.4	1	0.98	0.98	0.96	1	0.98	0.9	0.28
COG0841	1	[V]	Multidrug efflux pump subunit AcrB [Defense mechanisms]	0.08	0.12	0.08	0.94	0.32	0.48	0.2	1	0	0.12	0	0.34	0.3	0.02	0.56	0.4	0.8	0.52	0.56	1	0.84	0.44	0.46	0.72	0.38	1	0.46	0	0.02	0.7	0.72	0.82	0.72	1	0.86	0.16	0.02	0.42	0.6	0.94	0.86	0.98	1	0.56	0.16	0.4
COG0842	1	[V]	ABC-type multidrug transport system, permease component [Defense mechanisms]	0.04	0.1	0.02	0.06	0	0.36	0	0.02	0	0.38	0.06	0	0	0	0.02	0.04	0	0.68	0	0	0	0.2	0	0	0.58	0.1	0.1	0	0.04	0	0.1	0	0	0.42	0.56	0.78	0.02	0	0	0.42	0.3	0.3	0.24	0.04	0.06	0.02
COG0843	1	[C]	Heme/copper-type cytochrome/quinol oxidase, subunit 1 [Energy production and conversion]	0	0.34	0.64	0	0.02	0.09	0	0.04	0	0.04	0.04	0.24	0	0	0.02	0.01	0	0.2	0	0.48	0.04	0.08	0	0.6	0.63	0.49	0.06	0	0.09	0.1	0	0	0.03	0.3	0.15	0.14	0	0	1	0.62	0.38	0.52	0.48	0.08	0.2	0
COG0845	1	[MV]	Multidrug efflux pump subunit AcrA (membrane-fusion protein) []	0	0	0	0.1	0	0	0	0.02	0	0	0	0	0	0.44	0.26	0	0.22	0.22	0	1	0.94	0.02	0	0.06	0	1	0	0	0.02	0.52	0.08	0.54	0.34	1	1	0	0.02	0	0.42	0.02	0.26	0	1	0	0.06	0
COG0846	0	[O]	NAD-dependent protein deacetylase, SIR2 family [Posttranslational modification, protein turnover, chaperones]	0.02	0.06	0.62	0	0.02	0.3	0	0.46	0.12	0.14	0.2	0.16	0	0	0	0	0	0.16	0.02	0	0.04	0.08	0	0.46	0.8	0.36	0.08	0	0.34	0	0.24	0	0.06	0.02	0.32	0.4	0	0.16	0.82	0.48	0.36	0.48	0.04	0	0.08	0
COG0847	1	[L]	DNA polymerase III, epsilon subunit or related 3'-5' exonuclease [Replication, recombination and repair]	0	0.16	0.9	0	0	0.02	0	0.14	0	0.06	0	0	0	0	0	0	0	0.32	0	0.18	0	0	0	0.42	0.72	0.14	0.1	0	0.08	0.06	0.08	0	0.04	0.06	0.22	0.08	0	0.06	1	0.8	0.02	0.82	0.84	0.16	0.06	0
COG0848	1	[U]	Biopolymer transport protein ExbD [Intracellular trafficking, secretion, and vesicular transport]	0.42	0.66	0.9	0.74	0.54	1	0.02	1	0	0.62	0.4	0.32	0.7	0.02	0.8	0.86	0.76	0.94	0.48	1	0.86	0.72	0.76	1	1	1	0.86	0.08	1	0	0.92	0.08	0.96	1	0.66	1	0.84	0.32	1	1	1	1	1	1	0.78	1
COG0849	1	[D]	Cell division ATPase FtsA [Cell cycle control, cell division, chromosome partitioning]	0	0	0	0	0	0	0	0	0	0	0	0	0	0	0	0	0	0	0	0	0	0	0	0	0	0	0	0	0	0	0	0	0	0	0	0	0	0	0.02	0	0	0	0	0	0	0
COG0850	0	[D]	Septum formation inhibitor MinC [Cell cycle control, cell division, chromosome partitioning]	0	0	0	0	0	0	0	0	0	0	0	0.06	0	0	0	0.14	0	0	0	0.28	0	0	0	0	0	0	0	0	0	0	0	0	0	0.68	0.04	0	0	0	0	0	0	0	0.12	0	0	0
COG0851	0	[D]	Septum formation topological specificity factor MinE [Cell cycle control, cell division, chromosome partitioning]	0	0	0	0	0	0	0	0	0	0	0	0	0	0	0	0	0	0	0	0	0	0	0	0	0	0	0	0	0	0	0	0	0	0	0	0	0	0	0	0	0	0	0	0	0	0
COG0852	1	[C]	NADH:ubiquinone oxidoreductase 27 kD subunit (chain C) [Energy production and conversion]	0	0	0.02	0	0	0	0	0.02	0	0	0	0	0	0	0	0	0	0.036	0	0	0	0	0	0.1	0.02	0	0.02	0	0	0	0	0	0	0	0	0	0	0	0.68	0.16	0	0	0	0	0	0
COG0853	1	[H]	Aspartate 1-decarboxylase [Coenzyme transport and metabolism]	0	0.06	0.72	0.02	0.08	0	0	0.04	0	0	0.06	0.12	0.1	0.02	0	0	0	0.12	0	0.7	0.3	0	0	0.66	0.42	0.7	0.2	0.02	0.18	0.34	0	0.24	0	0	0	0.06	0	0.04	1	0.6	0.02	0.58	1	0.02	0.08	0
COG0854	1	[H]	Pyridoxine 5'-phosphate synthase PdxJ [Coenzyme transport and metabolism]	0	0	0	0	0	0	0	0	0	0	0	0.02	0	0	0	0	0	0	0	0	0	0	0	0	0	0	0	0	0	0	0	0	0	0	0.04	0	0	0	0	0	0.3	0	0.2	0	0	0
COG0855	0	[P]	Polyphosphate kinase [Inorganic ion transport and metabolism]	0	0	0.4	0	0	0	0	0.28	0	0.02	0	0	0	0	0	0	0	0.4	0	0	0	0	0	0.88	0.36	0	0.02	0	0.2	0	0	0	0	0	0	0	0	0	0.74	0.8	0.02	0.7	0	0.1	0.1	0.02
COG0856	0	[F]	Orotate phosphoribosyltransferase homolog [Nucleotide transport and metabolism]	1	1	1	1	1	1	1	1	1	1	1	1	1	1	1	1	1	1	1	1	1	1	1	1	1	1	1	1	1	1	1	1	1	1	1	1	1	1	1	1	1	1	1	1	1	1
COG0857	0	[R]	BioD-like N-terminal domain of phosphotransacetylase [General function prediction only]	0	0.56	0.873333	0	0.126667	0	0	0.0533333	0	0.12	0.12	0.526667	0	0.02	0.06	0	0	0.5	0.06	0	0.04	0.02	0	0.92	0.64	0.16	0.0866667	0.06	0.08	0.32	0.0133333	0.0266667	0.04	0	0.02	0.233333	0	0	0.993333	0.92	0.5	0.74	0.22	0.18	0.18	0
COG0858	1	[J]	Ribosome-binding factor A [Translation, ribosomal structure and biogenesis]	0.04	0.28	1	0.04	0	0.34	0	0.88	0	0.32	0.22	0.04	0.46	0.02	0	0.06	0	0.66	0	0.18	0.82	0.26	0	1	1	0.98	0.88	0.1	0.84	0	0.04	0.12	0	0	0.02	0.46	0	0.34	1	1	0.46	1	0.94	0.62	0.92	0.12
COG0859	1	[M]	ADP-heptose:LPS heptosyltransferase [Cell wall/membrane/envelope biogenesis]	0	0	0	0	0	0	0	0	0	0	0	0.1	0	0	0	0	0	0	0	0	0.48	0	0	0	0	0.24	0	0	0	0	0	0.02	0	0	0.22	0	0	0	0	0	0	0	0.2	0	0	0
COG0860	1	[M]	N-acetylmuramoyl-L-alanine amidase [Cell wall/membrane/envelope biogenesis]	1	0.7	0.76	0.32	0.38	0.9	0	0	1	0.86	1	0.98	0.52	1	0.16	0	0.4	0.74	0.78	0.98	1	0.6	1	0.44	0.4	1	0.76	0	0.34	0	0.66	0.1	0.2	1	1	1	0.42	0.16	0.72	0.34	0.9	0.02	1	0	0	0
COG0861	0	[P]	Membrane protein TerC, possibly involved in tellurium resistance [Inorganic ion transport and metabolism]	0.4	1	1	0.2	0.32	0.98	0	0.28	0.46	0.98	0.48	1	0.3	0.04	1	0.2	0.36	1	0.72	1	0.54	0.94	0	1	1	1	0.32	0.48	0.96	0.96	0.98	0.46	1	1	0.78	0.88	0.72	0.38	1	1	1	1	1	0.98	0.98	0.04
COG0863	1	[L]	DNA modification methylase [Replication, recombination and repair]	0	0	0.06	0	0	0	0	0.02	0	0.02	0	0.32	0	0	0	0	0	0.02	0	0	0	0	0	0.02	0.08	0.08	0	0	0.02	0.04	0.02	0	0	0	0	0	0	0	0.7	0.06	0	0.02	0.32	0	0.04	0
COG0864	1	[K]	Metal-responsive transcriptional regulator, contains CopG/Arc/MetJ DNA-binding domain [Transcription]	0	0	0	0	0	0	0	0	0	0	0	0	0	0	0	0	0	0	0	0	0	0	0	0	0	0	0	0	0	0	0	0	0	0	0	0	0	0	0	0	0	0	0	0	0	0
COG1001	0	[F]	Adenine deaminase [Nucleotide transport and metabolism]	0	0	0	0	0	0	0	0	0	0	0	0	0	0	0	0	0	0	0	0	0.02	0	0	0	0	0	0	0	0	0	0	0	0	0	0.08	0	0	0	0	0	0	0	0	0	0	0
COG1002	0	[V]	Type II restriction/modification system, DNA methylase subunit YeeA [Defense mechanisms]	0	0	0	0	0	0	0	0	0.28	0	0	0.06	0	0	0	0	0	0	0	0	0	0	0	0	0	0	0	0	0	0	0	0	0	0	0.04	0	0	0	0	0	0	0	0	0	0	0
COG1003	1	[E]	Glycine cleavage system protein P (pyridoxal-binding), C-terminal domain [Amino acid transport and metabolism]	0.12	0.96	0.98	0	0.28	0.48	0	0.56	0.32	0.26	0.14	0.94	0.1	0.02	0.06	0.06	0.16	0.62	0.1	0.64	0.18	0.62	0	1	0.94	1	0.08	0.02	0.34	0.62	0.7	0.18	0.54	0.96	0.28	0.5	0	0	1	1	0.84	1	0.98	0.46	0.48	0
COG1004	1	[M]	UDP-glucose 6-dehydrogenase [Cell wall/membrane/envelope biogenesis]	0	0	0.24	0	0	0.06	0	0.14	0	0	0	0	0	0	0	0	0	0.3	0	0	0	0	0	0.26	0.52	0	0.1	0	0.08	0	0	0	0	0	0.12	0	0	0	0.5	0.7	0	0.58	0	0	0	0
COG1005	1	[C]	NADH:ubiquinone oxidoreductase subunit 1 (chain H) [Energy production and conversion]	0	0	0	0	0	0	0	0	0.08	0	0	0	0	0	0	0	0	0	0	0	0.54	0	0	0	0	0.32	0	0	0	0	0	0	0	0	0.26	0	0	0	0	0	0	0	0.32	0	0	0
COG1006	0	[P]	Multisubunit Na+/H+ antiporter, MnhC subunit [Inorganic ion transport and metabolism]	0	0.075	0.47	0	0.06	0.0766667	0	0.02	0.01	0.02	0.116667	0.15	0	0.01	0	0.00333333	0	0.16	0	0.25	0	0.03	0	0.71	0.5	0.39	0.06	0	0.0866667	0.03	0	0	0.1	0.165	0.15	0.03	0	0	1	0.82	0.41	0.33	0.22	0	0.02	0
COG1007	1	[C]	NADH:ubiquinone oxidoreductase subunit 2 (chain N) [Energy production and conversion]	0	0	0	0	0	0	0	0	0.16	0	0	0.04	0	0	0	0	0	0	0	0	0.54	0	0	0	0	0.32	0	0	0	0	0	0	0	0	0.24	0	0	0	0	0	0	0	0.2	0	0	0
COG1008	1	[C]	NADH:ubiquinone oxidoreductase subunit 4 (chain M) [Energy production and conversion]	0	0	0	0	0	0	0	0	0	0	0	0	0	0	0	0	0	0	0	0	0.3	0	0	0	0	0	0	0	0	0	0	0	0	0	0.1	0	0	0	0.02	0	0	0	0	0	0	0
COG1009	1	[CP]	NADH:ubiquinone oxidoreductase subunit 5 (chain L)/Multisubunit Na+/H+ antiporter, MnhA subunit []	0	0	0	0	0	0	0	0	0	0	0	0	0	0	0	0	0	0	0	0	0	0	0	0	0	0	0	0	0	0	0	0	0	0	0	0	0	0	0.02	0	0	0	0	0	0	0
COG1010	1	[H]	Precorrin-3B methylase [Coenzyme transport and metabolism]	0	0	0	0	0	0	0	0	0	0	0	0	0	0	0	0	0	0	0	0	0	0	0	0	0	0	0	0	0	0	0	0	0	0	0.26	0	0	0	0	0	0	0	0.04	0	0	0
COG1011	0	[H]	FMN phosphatase YigB, HAD superfamily [Coenzyme transport and metabolism]	0.08	0	0.94	0.16	0.02	0	0	0.14	0.44	0.92	0.04	0	0	0.02	0	0	0	0.8	0.22	0.14	0.04	0.02	0.02	0	0.82	0.54	0	0	0	0	0.18	0.06	0	0.9	0.34	0.04	0.06	0	0.94	0.54	0.14	0.76	0.74	0.6	0.04	0
COG1012	1	[C]	Acyl-CoA reductase or other NAD-dependent aldehyde dehydrogenase [Energy production and conversion]	0	0.22	0.24	0	0	0.06	0	0.04	0.02	0	0	0.98	0.02	0.02	0	0	0	0.28	0	0	0.02	0.02	0	0.08	0.02	0.16	0.02	0	0	0	0	0	0	0.02	0.26	0.06	0	0	0.38	0.78	0.06	0.32	0.28	0	0	0
COG1013	1	[C]	Pyruvate:ferredoxin oxidoreductase or related 2-oxoacid:ferredoxin oxidoreductase, beta subunit [Energy production and conversion]	0	0	0.52	0	0	0	0	0.02	0	0	0	0	0	0	0	0	0	0.1	0	0.14	0	0	0	0.32	0.3	0.64	0	0	0.06	0	0	0	0	0.12	0	0	0	0	0.9	0.48	0	0.16	0.42	0	0	0
COG1014	1	[C]	Pyruvate:ferredoxin oxidoreductase or related 2-oxoacid:ferredoxin oxidoreductase, gamma subunit [Energy production and conversion]	0	0	0.96	0	0.02	0.44	0	0.62	0	0.28	0	0	0	0	0	0	0	0.66	0.04	0	0	0.36	0	0.64	0.88	0	0.16	0	0.68	0	0.04	0	0	0.3	0.28	0.2	0	0	1	1	0.06	0.82	0.02	0.5	0.54	0.2
COG1015	0	[G]	Phosphopentomutase [Carbohydrate transport and metabolism]	0	0	0	0	0	0	0	0	0	0	0	0	0	0	0	0	0	0	0	0	0.04	0	0	0	0	0.26	0	0	0	0	0	0	0	0	0.14	0	0	0	0	0	0	0	0.22	0	0	0
COG1017	0	[C]	Hemoglobin-like flavoprotein [Energy production and conversion]	0	0.44	0.86	0	0.12	0.02	0	0.06	0	0.04	0.08	0.46	0	0.02	0.04	0	0	0.44	0.02	0	0.02	0.02	0	0.9	0.6	0.18	0.02	0	0.08	0.2	0	0.02	0.04	0.4	0.04	0.06	0	0	1	0.96	0.48	0.64	0.22	0.12	0.16	0
COG1018	1	[C]	Ferredoxin-NADP reductase [Energy production and conversion]	0.18	0.7	1	0.4	0.32	0.82	0	1	0.42	0.96	0.12	0.78	0.48	0.02	0.96	0.1	0.94	0.96	0.46	0.52	0.6	0.76	0.04	1	1	0.32	0.54	0.2	0.86	0.76	1	0.28	1	0.68	0.04	0.96	0.68	0.06	1	1	0.96	1	0.96	0.8	1	0.16
COG1019	1	[H]	Phosphopantetheine adenylyltransferase [Coenzyme transport and metabolism]	0.0711111	0.183333	0	0	0	0.115556	0	0	0.124444	0.0133333	0.0622222	0	0	0.01	0.00333333	0.0222222	0	0.17	0.01	0.123333	0	0.111111	0.0977778	0.01	0.108889	0.0711111	0.02	0	0.0755556	0.113333	0	0	0.102222	0.14	0.0577778	0	0	0.0533333	0.17	0	0.12	0	0.0422222	0.0266667	0.0633333	0
COG1020	0	[Q]	Non-ribosomal peptide synthetase component F [Secondary metabolites biosynthesis, transport and catabolism]	0	0	0	0	0	0	0	0	0	0	0	0	0	0	0	0	0	0	0	0.02	0	0	0	0	0	0	0	0	0	0	0	0	0	0	0.24	0	0	0	0.02	0	0	0	0.06	0	0	0
COG1021	0	[Q]	Non-ribosomal peptide synthetase component E (peptide arylation enzyme) [Secondary metabolites biosynthesis, transport and catabolism]	0	0.16	0.74	0	0.06	0.08	0	0	0	0.02	0.18	0	0	0.02	0	0	0	0.3	0	0	0.02	0.02	0	0.86	0.64	0.3	0.08	0	0.1	0.04	0	0.02	0.04	0.04	0.04	0.2	0	0	1	0.8	0.5	0	0.26	0	0.12	0
COG1022	0	[I]	Long-chain acyl-CoA synthetase (AMP-forming) [Lipid transport and metabolism]	0.42	0	0.04	0.02	0	0.66	0	0.16	0.8	0	0.18	0.1	0.5	0.02	0.02	0	0	0.34	0.12	0.46	0.42	0.34	0.02	0.2	0.08	0.8	0.28	0	0.06	0	0.92	0.02	0.3	0.82	0.56	1	0.08	0.02	0	0.84	0.6	0.8	0.94	0.14	0	0.06
COG1023	1	[G]	6-phosphogluconate dehydrogenase (decarboxylating) [Carbohydrate transport and metabolism]	0.326667	0	0.28	0	0.27	0.426667	0	0.23	0.446667	0	0.306667	0.25	0.22	0	0	0.216667	0.26	0	0	0	0.27	0.416667	0.386667	0.23	0.38	0.326667	0.265	0	0.336667	0	0.28	0.14	0.396667	0	0.296667	0.19	0	0.286667	0.26	0.24	0.436667	0.24	0.106667	0	0	0
COG1024	1	[I]	Enoyl-CoA hydratase/carnithine racemase [Lipid transport and metabolism]	0	0	0	0	0	0	0	0	0	0	0	0.06	0	0	0	0	0	0	0	0	0	0.28	0	0	0	0	0	0	0	0	0	0	0	0	0	0	0	0	0	0	0	0	0	0	0	0
COG1025	0	[O]	Secreted/periplasmic Zn-dependent peptidases, insulinase-like [Posttranslational modification, protein turnover, chaperones]	0	0.24	0.151471	0.27	0.151471	0	0.27	0.16	0	0.14	0	0.154412	0.158824	0.19	0.25	0	0.152941	0.27	0.18	0.26	0.151471	0	0	0.160588	0.03	0	0.160294	0.24	0	0.19	0.15	0.170588	0	0.34	0	0.163235	0.21	0	0.220294	0.170294	0	0.155882	0	0.19	0.24	0.38
COG1026	0	[O]	Zn-dependent peptidase, M16 (insulinase) family [Posttranslational modification, protein turnover, chaperones]	0	0	0	0	0	0	0	0	0	0	0	0	0	0	0	0	0	0	0	0	0	0	0	0	0	0	0	0	0	0	0	0	0	0	0	0	0	0	0	0	0	0	0	0	0	0
COG1027	1	[E]	Aspartate ammonia-lyase [Amino acid transport and metabolism]	0.12	0	0	0	0	0	0	0	0	0	0	0	0	0	0	0	0	0	0	0	0.54	0	0	0	0	0.32	0	0	0	0	0	0	0	0	0.26	0	0	0	0	0	0	0	0.26	0	0	0
COG1028	1	[IQR]	NAD(P)-dependent dehydrogenase, short-chain alcohol dehydrogenase family []	0.04	0.02	0	0.6	0.02	0.12	0	0	0	0	0.14	0.3	0.04	0.76	0.02	0	0	0.46	0.1	1	0.9	0	0.1	0	0	0.68	0.32	0	0	0	0.32	0.42	0	1	1	0	0.04	0	0.02	0.12	0.02	0	0.7	0	0	0
COG1029	0	[C]	Formylmethanofuran dehydrogenase subunit B [Energy production and conversion]	1	1	1	1	1	1	1	1	1	1	1	1	1	1	1	1	1	1	1	1	1	1	1	1	1	1	1	1	1	1	1	1	1	1	1	1	1	1	1	1	1	1	1	1	1	1
COG1030	0	[O]	Membrane-bound serine protease (ClpP class) [Posttranslational modification, protein turnover, chaperones]	0	0	0	0	0	0	0	0	0	0	0	0	0	0	0	0	0	0	0	0	0	0	0	0	0	0	0	0	0	0	0	0	0	0.06	0	0	0	0	0.02	0	0	0	0	0	0	0
COG1031	0	[R]	Radical SAM superfamily enzyme with C-terminal helix-hairpin-helix motif [General function prediction only]	1	1	1	1	1	1	1	1	1	1	1	1	1	1	1	1	1	1	1	1	1	1	1	1	1	1	1	1	1	1	1	1	1	1	1	1	1	1	1	1	1	1	1	1	1	1
COG1032	0	[R]	Radical SAM superfamily enzyme YgiQ, UPF0313 family [General function prediction only]	0.44	0.04	0	0.1	0	0.1	0	0	0.98	0.04	0.62	0.76	0.1	0.24	0	0	0	0	0	0.42	0.24	0	0	0	0	0.98	0	0	0	0	0.12	0	0	0.8	0.52	0.44	0.04	0	0	0	0.36	0	0.98	0	0	0
COG1033	1	[R]	Predicted exporter protein, RND superfamily [General function prediction only]	0	0	0	0	0	0	0	0	0	0	0	0	0	0	0	0	0	0	0	0.02	0	0	0	0	0	0	0	0	0	0	0	0	0	0	0	0	0	0	0.02	0	0	0	0	0	0	0
COG1034	1	[C]	NADH dehydrogenase/NADH:ubiquinone oxidoreductase 75 kD subunit (chain G) [Energy production and conversion]	0	0.0816	0.03	0.0864	0.01	0	0.0864	0.01	0	0.0448	0	0	0	0.0616	0.08	0	0	0.0992	0.0576	0.0832	0	0	0	0.08	0	0	0.06	0.0768	0	0.0616	0	0	0	0.1088	0.12	0.02	0.0672	0	0.54	0.1	0.02	0.02	0	0.0608	0.0776	0.1216
COG1035	0	[C]	Coenzyme F420-reducing hydrogenase, beta subunit [Energy production and conversion]	0	0	0	0	0	0	0	0	0	0	0	0	0	0	0	0	0	0	0	0	0	0	0	0	0	0	0	0	0	0	0	0	0	0.16	0.26	0	0	0	0	0	0	0	0	0	0	0
COG1036	0	[C]	Archaeal flavoprotein [Energy production and conversion]	0	0	0	0	0	0	0	0	0	0	0	0.02	0	0	0	0	0	0	0	0	0	0	0	0	0	0	0	0	0	0	0	0	0	0	0.12	0	0	0	0	0	0	0	0	0	0	0
COG1038	0	[C]	Pyruvate carboxylase [Energy production and conversion]	0.42	0.4	0.98	0.54	0.44	0.92	0	0.96	0.96	0.26	0.2	0.88	0.64	0.14	0.5	0.08	1	0.54	0.36	0.52	0.74	0.84	0.08	0.96	0.42	0.9	0.8	0.26	0.64	0.34	0.66	0.16	0.52	0.68	0.04	0.84	0.28	0.22	0.84	0.92	0.98	1	0.32	0.38	0.48	0.52
COG1039	0	[L]	Ribonuclease HIII [Replication, recombination and repair]	0	0.56	0.92	0	0.16	0.2	0	0.02	0	0.06	0.04	0.66	0	0.02	0.04	0.02	0	0.5	0.02	0	0.06	0.08	0	1	0.66	0.32	0.04	0	0.2	0.16	0	0.02	0.26	0.46	0.04	0.18	0	0	1	0.96	0.64	0.66	0.32	0.04	0.18	0
COG1040	1	[R]	Predicted amidophosphoribosyltransferases [General function prediction only]	0	0	0	0	0	0	0	0.02	0	0	0	0.02	0	0.02	0	0	0	0	0	0	0	0	0	0	0	0	0	0	0	0	0	0	0	0	0	0	0	0	0.24	0	0	0	0	0	0	0
COG1041	0	[J]	tRNA G10 N-methylase Trm11 [Translation, ribosomal structure and biogenesis]	0	0.44	0.88	0	0.16	0.24	0	0.06	0	0.1	0.08	0.68	0	0	0.04	0	0	0.44	0.02	0	0.06	0.12	0	0.98	0.86	0.98	0.1	0	0.22	0.38	0.02	0.02	0.28	0	0.04	0.28	0	0	1	0.96	0.74	0.94	0.88	0.2	0.22	0
COG1042	0	[C]	Acyl-CoA synthetase (NDP forming) [Energy production and conversion]	0	0.0266667	0.06	0	0	0	0	0.02	0	0.00666667	0	0	0	0	0	0	0	0.0666667	0	0.146667	0	0	0	0.04	0.11	0	0.06	0	0	0	0	0	0	0.0866667	0.12	0	0	0	0.86	0.34	0.02	0	0.01	0	0.02	0
COG1043	1	[M]	Acyl-[acyl carrier protein]--UDP-N-acetylglucosamine O-acyltransferase [Cell wall/membrane/envelope biogenesis]	0	0	0	0	0	0	0	0.02	0	0	0	0	0	0	0	0	0	0	0	0	0	0	0	0	0	0	0	0	0	0	0	0	0	0	0.26	0	0	0	0.16	0	0	0	0	0	0	0
COG1044	1	[M]	UDP-3-O-[3-hydroxymyristoyl] glucosamine N-acyltransferase [Cell wall/membrane/envelope biogenesis]	0	0	0	0	0	0	0	0	0	0	0	0	0	0.02	0	0	0	0	0	0	0	0	0	0	0	0.06	0	0	0	0	0	0	0	0	0.26	0	0	0	0.02	0	0	0	0.32	0	0	0
COG1045	1	[E]	Serine acetyltransferase [Amino acid transport and metabolism]	0	0.1	0.96	0	0.04	0.1	0	0.02	0	0.18	0.08	0	0.02	0	0	0	0	0.54	0.02	0	0	0.04	0	0	0.9	0	0.1	0	0	0	0.16	0.1	0	0.2	0.2	0.3	0	0.02	0.98	0.52	0.18	0.3	0	0.58	0.16	0
COG1047	1	[O]	FKBP-type peptidyl-prolyl cis-trans isomerase 2 [Posttranslational modification, protein turnover, chaperones]	0	0	0	0	0	0	0	0.02	0	0	0	0	0	0	0	0	0	0	0	0	0	0	0	0	0	0	0	0	0	0	0	0	0	0	0	0	0	0	0.22	0	0	0	0.02	0	0	0
COG1048	1	[C]	Aconitase A [Energy production and conversion]	0	0	0.96	0	0	0	0	0.12	0	0.16	0	0	0	0	0	0	0	0.5	0	0	0	0	0	0.98	0.88	0	0.04	0	0.42	0	0	0.16	0	0.06	0	0.02	0	0.04	1	0.9	0	0.78	0	0.16	0.52	0.04
COG1049	0	[C]	Aconitase B [Energy production and conversion]	0	0.0472727	0.129545	0	0.130909	0	0	0.150455	0	0.0109091	0.005	0.136364	0.144545	0.00181818	0.00181818	0	0.133636	0.0636364	0.00181818	0.04	0.130909	0	0	0.146364	0.09	0	0.143182	0	0.005	0.0290909	0.128182	0.166364	0	0.0254545	0.065	0.153182	0	0	0.254091	0.156364	0.03	0.139091	0.01	0.0127273	0.00909091	0
COG1051	1	[F]	ADP-ribose pyrophosphatase YjhB, NUDIX family [Nucleotide transport and metabolism]	0.34	0.08	0.04	0.54	0.02	0	0	0.4	0.62	0.24	0.28	0.7	0.66	0.48	0	0.04	0	0.6	0.4	0.66	0.68	0.12	0.18	0.02	0.4	1	1	0.26	0.16	0	0.58	0.26	0	0.96	0.22	0.88	0.24	0.18	0.12	0.94	0.36	0.52	1	0.24	0	0
COG1052	1	[CHR]	Lactate dehydrogenase or related 2-hydroxyacid dehydrogenase []	0.3	0.24	0	0.04	0	0.32	0	0.54	0.18	0	0.04	0.26	0.32	0.02	0.02	0	0	0.02	0	0.9	0.42	0.04	0	0.3	0	1	0.08	0.02	0.18	0	0.3	0	0.08	0.44	0.42	0.88	0.28	0	0	0.42	0.34	0.64	1	0.28	0.2	0.58
COG1053	1	[C]	Succinate dehydrogenase/fumarate reductase, flavoprotein subunit [Energy production and conversion]	0.94	0.98	0.74	0.8	0.16	0.9	0.04	0.42	1	0.84	0.96	1	0.98	0.26	0	0.2	0.22	0.96	0.24	0.96	0.9	0.92	0.14	0.46	0.96	0.98	0.56	0.52	1	0	1	0.4	0.8	1	0.48	0.98	0.66	0.3	1	0.56	0.78	0.3	0.98	0.02	0.94	0.14
COG1054	0	[R]	Predicted sulfurtransferase [General function prediction only]	0	0.24	0.129545	0.27	0.130909	0	0.27	0.150455	0	0.14	0	0.136364	0.144545	0.19	0.25	0	0.133636	0.27	0.18	0.26	0.130909	0	0	0.146364	0	0	0.143182	0.24	0	0.19	0.128182	0.166364	0	0.34	0	0.153182	0.21	0	0.254091	0.156364	0	0.139091	0	0.19	0.24	0.38
COG1055	1	[P]	Na+/H+ antiporter NhaD or related arsenite permease [Inorganic ion transport and metabolism]	0	0	0	0	0	0	0	0.02	0	0	0	0	0	0	0	0	0	0	0	0	0	0	0	0	0	0	0	0	0	0	0	0	0	0	0.02	0	0	0	0.02	0	0	0	0	0	0.1	0
COG1056	1	[H]	Nicotinamide mononucleotide adenylyltransferase [Coenzyme transport and metabolism]	0	0.02	0.1	0	0.02	0	0	0.02	0	0.02	0	0	0	0	0	0	0	0.14	0	0.12	0	0	0	0.14	0.16	0.04	0.06	0	0	0	0	0	0	0.04	0.26	0.04	0	0	0.98	0.46	0.08	0.04	0.08	0	0	0
COG1057	1	[H]	Nicotinic acid mononucleotide adenylyltransferase [Coenzyme transport and metabolism]	0	0	0.2	0	0	0	0	0.02	0	0	0	0	0	0	0	0	0	0.08	0	0	0.02	0	0	0.06	0.12	0	0.04	0	0.02	0	0	0	0	0	0	0	0	0	0.98	0.26	0	0.1	0	0	0	0
COG1058	0	[R]	Predicted nucleotide-utilizing enzyme related to molybdopterin-biosynthesis enzyme MoeA [General function prediction only]	0	0	0	0	0	0	0	0.02	0	0	0	0	0	0	0	0	0	0	0	0.02	0	0	0	0	0	0	0	0	0	0	0	0	0	0.08	0	0	0	0	0.1	0	0	0	0.04	0	0	0
COG1059	0	[LV]	Thermostable 8-oxoguanine DNA glycosylase []	0	0.235556	0.01	0.23127	0	0	0.23127	0	0	0.249841	0	0	0	0.242698	0.234127	0	0	0.23127	0.244127	0.232698	0	0	0	0.02	0.03	0	0.04	0.235556	0	0.242698	0	0	0	0.22127	0	0	0.239841	0	0.23	0	0.01	0	0.015	0.242698	0.235556	0.215556
COG1060	1	[H]	2-iminoacetate synthase ThiH (tyrosine cleavage enzyme, thamine biosynthesis) [Coenzyme transport and metabolism]	0	0.08	0	0	0	0.1	0	0.04	0	0	0.14	0.24	0	0.02	0	0	0	0	0	0	0.02	0	0	0.48	0	0.32	0.12	0	0.12	0	0	0	0.02	0.08	0.04	0.22	0	0	0	0	0.5	0.7	0.32	0	0	0
COG1061	0	[KL]	Superfamily II DNA or RNA helicase []	0.52	0.74	0.5	0.12	0.06	0.58	0	0.1	0.98	0.16	0.34	0.74	0.06	0.08	0	0	0	0.36	0	0.32	0	0.58	0	0.8	0.52	0.12	0.06	0	0.34	0	0.64	0	0.14	0.22	0.94	0.98	0	0	0.92	0.54	0.34	0.4	0	0.38	0.4	0.34
COG1062	0	[R]	Zn-dependent alcohol dehydrogenase [General function prediction only]	0.08	0	0	0	0	0.13	0	0	0.14	0	0.07	0	0	0	0	0.025	0	0	0	0	0	0.125	0.11	0	0.105	0.08	0	0	0.085	0	0	0	0.115	0	0.065	0	0	0.06	0.14	0.02	0.135	0	0.08	0	0	0
COG1063	1	[ER]	Threonine dehydrogenase or related Zn-dependent dehydrogenase []	0	0.5	0.68	0.1	0.02	0.04	0	0	0	0.18	0.02	0	0	0.02	0	0	0	0.24	0.06	0	0.14	0.78	0	0.48	0.88	0.5	0.02	0	0.44	0	0.02	0	0.46	0	0.26	0.04	0	0	0.52	0.46	0.32	0.32	0.46	0.12	0.3	0
COG1064	1	[G]	D-arabinose 1-dehydrogenase, Zn-dependent alcohol dehydrogenase family [Carbohydrate transport and metabolism]	0.049	0.215	0.151429	0	0.0257143	0.064	0	0.02	0.067	0.025	0.0475	0.0457143	0	0.01	0.01	0.0325	0	0.24	0.01	0.225	0	0.06275	0.058	0.2	0.09475	0.05025	0.0542857	0	0.05175	0.1	0	0	0.05975	0.265	0.06	0.02	0	0.043	0.671429	0.394286	0.075	0.08	0.02225	0.04	0.08	0
COG1066	1	[O]	Predicted ATP-dependent serine protease [Posttranslational modification, protein turnover, chaperones]	0	0	0.34	0	0.02	0	0	0.14	0	0.1	0	0	0	0.02	0	0	0	0.4	0	0	0.02	0	0	0.54	0.26	0	0.06	0	0.08	0	0	0	0	0	0.06	0.02	0	0	0.4	0.4	0	0.52	0.04	0.18	0.32	0.02
COG1067	0	[O]	Predicted ATP-dependent protease [Posttranslational modification, protein turnover, chaperones]	0	0.46	0.56	0	0.02	0	0	0	0	0.02	0	0.06	0	0	0.02	0	0.16	0	0	0.46	0.48	0.64	0	0	0.32	0.7	0	0	0.02	0.16	0	0	0.04	1	0.32	0	0	0	0.14	0	0.02	0.02	0.98	0.1	0.6	0
COG1069	0	[G]	Ribulose kinase [Carbohydrate transport and metabolism]	0.4	0	0.46	0.9	0	1	0	0.98	0.78	0.02	0.2	0.92	0.62	0.3	0	0.3	0.1	0.92	0.3	1	0.6	0.96	0.08	1	0.56	0.5	0.42	0.02	0.98	0	0	0.52	0	1	0.78	1	0	0.34	0.62	1	1	1	0.32	0.8	0	0.42
COG1070	1	[G]	Sugar (pentulose or hexulose) kinase [Carbohydrate transport and metabolism]	0.24	0.02	1	0.44	0.02	0	0	0	0.46	0.98	0.12	0	0	0.06	0	0.04	0	0.28	0.16	0.32	0.44	0	0	0.3	0.6	0.64	0.04	0.18	0.2	0	0.36	0.56	0	1	0.42	0.24	0.18	0.02	0.98	0.2	0.78	0.04	0.9	0	0.06	0
COG1071	1	[C]	TPP-dependent pyruvate or acetoin dehydrogenase subunit alpha [Energy production and conversion]	0.05	1	0.98	0	0.253333	0.36	0	0.286667	0.3	0.3	0.21	0.74	0.0533333	0.02	0.14	0.03	0.04	0.62	0.16	0.68	0.173333	0.44	0	1	0.97	1	0.113333	0.1	0.41	0.62	0.333333	0.126667	0.68	0.98	0.48	0.52	0	0	1	1	0.82	0.826667	0.52	0.52	0.56	0
COG1072	1	[H]	Panthothenate kinase [Coenzyme transport and metabolism]	0	0	0.0666667	0	0.045	0	0	0.0516667	0	0	0	0.0433333	0.0366667	0	0	0	0.0433333	0.07	0	0.01	0.045	0	0	0.0816667	0.18	0	0.0816667	0	0	0	0.0466667	0.0233333	0	0	0	0.0366667	0	0	0.561667	0.198333	0.02	0.0433333	0	0	0	0
COG1073	0	[T]	Fermentation-respiration switch protein FrsA, has esterase activity, DUF1100 family [Signal transduction mechanisms]	0	0	0	0	0	0	0	0.4	0.02	0	0.02	0	0.06	0	0	0	0	0	0	0.98	0.72	0	0	0.44	0	1	0	0	0.34	0	0	0	0	1	0.32	0	0	0	0.26	0	0	0	1	0	0	0
COG1074	1	[L]	ATP-dependent exoDNAse (exonuclease V) beta subunit (contains helicase and exonuclease domains) [Replication, recombination and repair]	0.1	0.28	0	0	0	0.22	0	0	0.26	0	0.06	0.86	0	0.02	0	0	0	0	0	0	0.04	0.08	0	0.34	0.26	0.92	0.06	0	0.26	0	0.12	0	0.02	0.18	0.42	0.08	0	0	0.48	0.48	0.1	0	0.74	0	0	0
COG1075	0	[I]	Triacylglycerol esterase/lipase EstA, alpha/beta hydrolase fold [Lipid transport and metabolism]	0.42	0.36	0.1	0.88	0.08	0.86	0	0.92	0.62	0.2	0	0.9	0.82	0.5	0	0.4	0.5	0.98	0.74	1	0.46	0.84	0.2	0.98	0.48	0.68	0.8	0.4	0.2	0.04	0.54	0.04	0.36	1	0.74	0.86	0.14	0.88	0.16	0.52	0.64	1	0.68	0.98	0.64	0.2
COG1076	1	[O]	DnaJ-domain-containing proteins 1 [Posttranslational modification, protein turnover, chaperones]	0.34	0.02	0.48	0.18	0	1	0	0.76	0.98	0	0.28	0.98	0.58	0.04	0	0.2	0	0.98	0.58	0.96	0.64	0.92	0.08	1	1	1	0.82	0.46	1	0	0	0.46	0	0.68	0.04	0.98	0	0.36	0.74	1	1	1	1	0.92	1	0.06
COG1077	1	[D]	Actin-like ATPase involved in cell morphogenesis [Cell cycle control, cell division, chromosome partitioning]	0.78	0.96	0.98	0	0.04	0.48	0	1	0.62	0.3	0.54	1	0.1	0.02	0	0.04	0	0.56	0.14	0.2	0.12	0.7	0	0.98	0.92	1	0.1	0	0.42	0.04	0.44	0	0.36	0.02	0.66	0.72	0	0	1	1	0.74	0.98	0.9	0.44	0.32	0.36
COG1078	1	[R]	HD superfamily phosphohydrolase [General function prediction only]	0	0	0	0	0	0	0	0	0	0	0	0.04	0	0	0	0	0	0	0	0	0	0	0	0	0	0.32	0	0	0	0	0	0.02	0	0	0.06	0	0	0	0	0	0	0	0.28	0	0	0
COG1079	0	[R]	ABC-type uncharacterized transport system, permease component [General function prediction only]	0	0	0	0	0	0	0	0	0	0	0	0	0	0	0	0	0	0	0	0	0.54	0	0	0	0	0.32	0	0	0	0	0	0	0	0	0.26	0	0	0	0	0	0	0	0.32	0	0	0
COG1080	0	[G]	Phosphoenolpyruvate-protein kinase (PTS system EI component in bacteria) [Carbohydrate transport and metabolism]	0	0	0	0	0	0	0	0.02	0	0	0	0.1	0	0	0	0	0	0	0	0	0	0	0	0	0	0	0	0	0	0	0	0	0	0	0	0	0	0	0.34	0	0	0	0	0	0	0
COG1082	0	[G]	Sugar phosphate isomerase/epimerase [Carbohydrate transport and metabolism]	0.28	0.88	1	0.72	0.44	0.98	0.02	0.52	0.34	1	0.3	0	0.98	0.08	0.18	0.12	0.44	0.72	0.56	0.4	0.92	0.64	0.04	0.54	0.88	1	0.82	0.36	1	0.26	1	0.24	0.76	1	0.34	1	0.86	0.36	1	0.86	0.96	1	1	1	0.12	0.28
COG1083	0	[M]	CMP-N-acetylneuraminic acid synthetase [Cell wall/membrane/envelope biogenesis]	0	0	0	0	0	0	0	0	0	0	0	0.06	0	0	0	0	0	0	0	0	0	0	0	0	0	0.32	0	0	0	0	0	0	0.12	0	0.08	0	0	0	0	0	0	0	0.06	0	0	0
COG1084	1	[R]	GTP-binding protein, GTP1/Obg family [General function prediction only]	1	1	1	1	1	1	1	1	1	1	1	1	1	1	1	1	1	1	1	1	1	1	1	1	1	1	1	1	1	1	1	1	1	1	1	1	1	1	1	1	1	1	1	1	1	1
COG1085	1	[G]	Galactose-1-phosphate uridylyltransferase [Carbohydrate transport and metabolism]	0	0.59	0.92	0	0.16	0.04	0	0.1	0.02	0.08	0.2	0.58	0	0.02	0.05	0	0	0.49	0.04	0	0.02	0.04	0	0.94	0.76	0.9	0.1	0.03	0.08	0.31	0	0.04	0.1	0.18	0.04	0.26	0	0	1	0.98	0.52	0.8	0.78	0.14	0.17	0
COG1086	0	[MO]	NDP-sugar epimerase, includes UDP-GlcNAc-inverting 4,6-dehydratase FlaA1 and capsular polysaccharide biosynthesis protein EpsC []	0.6	0.62	0.56	0.52	0.36	0.96	0	0.46	0.7	0.7	0.46	0	0.88	0.08	0.38	0.24	0.48	0.94	0.24	0.76	0.94	0.96	0	0.5	1	1	0.58	0.58	1	0.48	0.96	0.06	0.84	0.86	0.36	0.7	0.52	0.3	0.52	0.76	0.94	1	1	0.98	0.52	0.24
COG1087	1	[M]	UDP-glucose 4-epimerase [Cell wall/membrane/envelope biogenesis]	0	0	0	0	0	0	0	0.02	0	0	0	0.34	0	0	0	0	0	0.04	0	0	0	0	0	0.02	0	0	0.04	0	0	0	0	0	0	0	0	0	0	0	0.22	0.04	0	0	0	0	0	0
COG1088	1	[M]	dTDP-D-glucose 4,6-dehydratase [Cell wall/membrane/envelope biogenesis]	0	0.14	0	0	0	0	0	0	0	0	0	0.36	0	0	0	0	0	0.14	0	0	0	0	0	0.02	0.02	0	0.06	0	0.04	0	0	0	0	0	0.06	0	0	0	0.14	0.18	0	0.24	0	0	0.02	0
COG1089	1	[M]	GDP-D-mannose dehydratase [Cell wall/membrane/envelope biogenesis]	0	0	0	0	0	0	0	0.02	0	0	0	0	0	0	0	0	0	0	0	0	0	0	0	0	0	0	0	0	0	0	0	0	0	0	0	0	0	0	0.22	0	0	0	0	0	0	0
COG1090	1	[R]	NAD dependent epimerase/dehydratase family enzyme [General function prediction only]	0.88	0.5	0.96	0.9	0.56	0.88	0.46	0.46	0.78	0.6	0.32	0.48	0.42	0	0.18	1	0.5	0.52	0.64	0.56	0.92	0.98	0.6	0.94	1	0.32	0.44	0.56	0.46	0.18	0.56	0.18	0.8	0.74	0	0.82	0.26	0.98	0.98	0.48	1	0.48	0.76	0.62	0.96	0.22
COG1091	1	[M]	dTDP-4-dehydrorhamnose reductase [Cell wall/membrane/envelope biogenesis]	0	0	0.44	0	0	0	0	0.02	0	0.02	0	0.02	0	0	0	0	0	0.1	0	0.12	0.04	0	0	0.3	0.24	0	0	0	0.08	0.02	0	0.04	0	0.02	0	0	0	0	0.9	0.46	0	0.18	0.34	0	0.08	0
COG1092	0	[J]	23S rRNA G2069 N7-methylase RlmK or C1962 C5-methylase RlmI [Translation, ribosomal structure and biogenesis]	0	0	0	0	0	0	0	0	0	0	0	0.04	0	0	0	0	0	0.06	0	0	0	0	0	0	0	0	0	0	0	0	0	0	0	0	0	0	0	0	0.06	0.08	0	0.08	0.02	0	0	0
COG1093	0	[J]	Translation initiation factor 2, alpha subunit (eIF-2alpha) [Translation, ribosomal structure and biogenesis]	1	1	1	1	1	1	1	1	1	1	1	1	1	1	1	1	1	1	1	1	1	1	1	1	1	1	1	1	1	1	1	1	1	1	1	1	1	1	1	1	1	1	1	1	1	1
COG1094	0	[J]	rRNA processing protein Krr1/Pno1, contains KH domain [Translation, ribosomal structure and biogenesis]	1	1	1	1	1	1	1	1	1	1	1	1	1	1	1	1	1	1	1	1	1	1	1	1	1	1	1	1	1	1	1	1	1	1	1	1	1	1	1	1	1	1	1	1	1	1
COG1095	1	[K]	DNA-directed RNA polymerase, subunit E'/Rpb7 [Transcription]	1	1	1	1	1	1	1	1	1	1	1	1	1	1	1	1	1	1	1	1	1	1	1	1	1	1	1	1	1	1	1	1	1	1	1	1	1	1	1	1	1	1	1	1	1	1
COG1096	0	[J]	Exosome complex RNA-binding protein Csl4, contains S1 and Zn-ribbon domains [Translation, ribosomal structure and biogenesis]	0	0.0144444	0.0333333	0	0.00666667	0	0	0.0133333	0	0.00222222	0	0	0	0.00111111	0	0	0	0.0488889	0.00111111	0.0244444	0	0	0	0.06	0.12	0	0.0466667	0	0	0.00777778	0	0	0	0.0177778	0.24	0.02	0	0	0.606667	0.206667	0.04	0.0133333	0.02	0.00111111	0.00222222	0
COG1097	0	[J]	Exosome complex RNA-binding protein Rrp4, contains S1 and KH domains [Translation, ribosomal structure and biogenesis]	1	1	1	1	1	1	1	1	1	1	1	1	1	1	1	1	1	1	1	1	1	1	1	1	1	1	1	1	1	1	1	1	1	1	1	1	1	1	1	1	1	1	1	1	1	1
COG1098	0	[R]	Predicted RNA-binding protein, contains ribosomal protein S1 (RPS1) domain [General function prediction only]	0.22	0.86	0.2	0.6	0.08	0.62	0	1	0.5	0.18	0.02	0.36	0.54	0.02	0.78	0.06	0.6	0.3	0.14	0.52	0.56	0.82	0.02	0.6	0.62	1	0.24	0.02	0.94	0.46	0.9	0.06	0.78	0.68	0.04	0.52	0.26	0.02	0.86	0.92	0.36	0.52	0.9	0.76	0.52	0.24
COG1099	0	[R]	Predicted metal-dependent hydrolase, TIM-barrel fold [General function prediction only]	0	0.07	0.265	0	0.03	0	0	0.025	0	0.01	0.04	0.07	0	0.01	0	0	0	0.17	0	0.11	0.005	0	0	0.315	0.34	0.16	0.07	0	0.02	0.01	0	0.005	0	0.06	0.26	0.035	0	0	0.975	0.53	0.24	0.135	0.28	0	0.02	0
COG1100	0	[R]	GTPase SAR1 family domain [General function prediction only]	0.7	0.88	0.96	0.34	0.28	0.96	0	0.9	0.94	0.78	0.28	0.96	0.66	0.6	0.84	0.7	0.86	0.8	0.94	1	0.7	1	0.32	0.88	0.92	0.68	0.76	0.26	0.34	0.28	0.94	0.06	0.92	1	0.74	0.98	0.76	0.74	0.9	0.98	0.6	1	0.68	1	0.48	0.12
COG1101	0	[R]	ABC-type uncharacterized transport system, ATPase component [General function prediction only]	0	0	0	0	0	0	0	0	0	0	0	0	0	0	0	0	0	0	0	0	0	0	0	0	0	0.02	0	0	0	0	0	0	0	0	0	0	0	0	0	0	0	0	0	0	0	0
COG1102	1	[F]	Cytidylate kinase [Nucleotide transport and metabolism]	0	0	0.22	0.12	0	0	0	0.14	0	0	0	0	0	0	0	0	0	0.04	0	0.02	0.12	0	0	0.48	0.06	0.4	0	0	0.32	0	0	0	0	0.7	0.28	0.02	0	0	0.3	0.02	0.02	0	0.38	0	0.02	0
COG1103	0	[J]	Archaeal Cys-tRNA synthase (O-phospho-L-seryl-tRNA:Cys-tRNA synthase) [Translation, ribosomal structure and biogenesis]	1	1	1	1	1	1	1	1	1	1	1	1	1	1	1	1	1	1	1	1	1	1	1	1	1	1	1	1	1	1	1	1	1	1	1	1	1	1	1	1	1	1	1	1	1	1
COG1104	1	[E]	Cysteine sulfinate desulfinase/cysteine desulfurase or related enzyme [Amino acid transport and metabolism]	0	0.02	0.74	0	0	0	0	0.02	0	0.02	0	0.48	0	0	0	0	0	0.02	0	0	0	0	0	0.32	0.54	0	0.02	0	0.12	0	0	0	0	0	0.16	0	0	0	0.94	0.42	0	0.08	0	0.04	0.06	0
COG1105	0	[G]	Fructose-1-phosphate kinase or kinase (PfkB) [Carbohydrate transport and metabolism]	0	0	0	0	0	0	0	0	0	0	0	0	0	0	0	0	0	0	0	0	0.54	0	0	0	0	0	0	0	0	0	0	0	0	0	0.26	0	0	0	0	0	0	0	0.2	0	0	0
COG1106	0	[R]	ATPase/GTPase, AAA15 family [General function prediction only]	0	0.02	0.68	0	0	0	0	0.02	0	0.02	0	0.64	0	0	0	0	0	0.12	0	0	0	0	0	0.46	0.52	0	0.02	0	0.16	0.02	0	0.02	0	0.02	0	0	0	0	1	0.48	0	0.32	0.08	0.02	0.12	0
COG1107	0	[L]	Archaea-specific RecJ-like exonuclease, contains DnaJ-type Zn finger domain [Replication, recombination and repair]	1	1	1	1	1	1	1	1	1	1	1	1	1	1	1	1	1	1	1	1	1	1	1	1	1	1	1	1	1	1	1	1	1	1	1	1	1	1	1	1	1	1	1	1	1	1
COG1108	0	[P]	ABC-type Mn2+/Zn2+ transport system, permease component [Inorganic ion transport and metabolism]	0	0	0	0	0	0	0	0	0	0	0	0	0	0	0	0	0	0	0	0	0	0	0	0	0	0	0	0	0	0	0	0	0	0.1	0.26	0	0	0	0	0	0	0	0	0	0	0
COG1109	1	[G]	Phosphomannomutase [Carbohydrate transport and metabolism]	1	0.84	0.2	0.92	0.22	0.46	0	0.64	0.9	0.04	1	1	0.8	0.36	0.04	0.02	0.34	0.74	0.48	0.88	0.98	0.48	0.62	0.28	0.16	1	0.9	0.78	0.02	0.22	0.78	0.04	0	0.92	0.3	0.98	0.32	0.24	0.38	0.96	0.92	0.86	1	0.36	0.06	0.76
COG1110	0	[L]	Reverse gyrase [Replication, recombination and repair]	1	1	1	1	1	1	1	1	1	1	1	1	1	1	1	1	1	1	1	1	1	1	1	1	1	1	1	1	1	1	1	1	1	1	1	1	1	1	1	1	1	1	1	1	1	1
COG1111	0	[L]	ERCC4-related helicase [Replication, recombination and repair]	0	0.183333	0.128	0	0.02	0	0	0.012	0	0.0133333	0	0.024	0	0.01	0.00333333	0	0	0.17	0.01	0.123333	0	0	0	0.216	0.06	0	0.084	0	0	0.113333	0	0	0	0.14	0.24	0.028	0	0	0.724	0.328	0.06	0.072	0.02	0.0266667	0.0633333	0
COG1112	0	[L]	Superfamily I DNA and/or RNA helicase [Replication, recombination and repair]	0	0	0	0	0	0	0	0.02	0	0	0	0	0	0	0	0	0	0	0	0	0	0	0	0	0	0	0	0	0	0	0	0	0	0	0	0	0	0	0.22	0	0	0	0	0	0	0
COG1113	0	[E]	L-asparagine transporter and related permeases [Amino acid transport and metabolism]	0.68	0.46	0.72	0.88	0.38	0.84	0	0.14	0.1	0.72	0.64	0.98	0.76	0.84	0.52	0.82	0.5	1	0.7	1	0.52	1	0.3	0.5	0.9	1	0.64	0.52	0.78	0.58	0.32	0	0.68	1	0.74	0.68	0.58	0.98	0.6	0.9	0.84	0.82	1	1	0.48	0.28
COG1114	0	[E]	Branched-chain amino acid permeases [Amino acid transport and metabolism]	0.22	0	0.54	0	0.38	0.34	0	0.12	0.08	0	0	0.18	0.26	0	0	0.06	0.5	0	0	0.56	0.48	0.5	0.18	0.38	0.42	0.32	0.32	0	0.32	0.08	0.52	0	0.3	0.74	0	0.08	0	0.18	0.46	0.44	0.36	0.44	0.92	0	0	0
COG1115	0	[E]	Na+/alanine symporter [Amino acid transport and metabolism]	0.04	0.16	0.02	0	0.02	0	0	0.08	0.34	0.1	0.18	0.16	0.16	0.02	0	0	0	0	0	0.28	0.1	0.06	0	0.46	0	1	0	0	0.34	0	0.06	0	0.22	0.28	0.3	0.06	0	0	0.52	0.46	0.56	0.2	0.94	0	0	0
COG1116	1	[P]	ABC-type nitrate/sulfonate/bicarbonate transport system, ATPase component [Inorganic ion transport and metabolism]	0	0	0	0	0	0	0	0	0	0	0	0	0	0	0	0	0	0	0	0	0	0	0	0	0	0	0	0	0	0	0	0	0	0	0.16	0	0	0	0	0	0	0	0	0	0	0
COG1117	1	[P]	ABC-type phosphate transport system, ATPase component [Inorganic ion transport and metabolism]	0	0	0.12	0	0	0	0	0.02	0	0	0	0	0	0	0	0	0	0.04	0	0.08	0	0	0	0.08	0.14	0.06	0	0	0	0.04	0	0	0	0	0	0	0	0	0.52	0.12	0	0.06	0.28	0	0	0
COG1118	0	[P]	ABC-type sulfate/molybdate transport systems, ATPase component [Inorganic ion transport and metabolism]	0.14	0.74	0.88	0.08	0.32	0.42	0	0.8	0.2	0.6	0.1	1	0.32	0.02	0.8	0.06	0.58	0.64	0.32	1	0.54	0.68	0.02	0.94	0.86	1	0.36	0.08	0.5	0.58	0.94	0	0.6	1	0.72	0.98	0.42	0	0.96	0.96	0.88	1	1	0.64	0.88	0.08
COG1119	0	[P]	ABC-type molybdenum transport system, ATPase component/photorepair protein PhrA [Inorganic ion transport and metabolism]	0	0	0	0	0	0	0	0	0	0	0	0.22	0	0	0	0	0	0	0	0	0	0	0	0	0	0	0	0	0	0	0	0.02	0	0	0.12	0	0	0	0	0	0	0	0.36	0	0	0
COG1120	1	[PH]	ABC-type cobalamin/Fe3+-siderophores transport system, ATPase component []	0	0.02	0.4	0	0	0	0	0	0	0	0	0.78	0	0	0	0	0	0.02	0	0	0	0	0	0	0	0.2	0	0	0	0	0	0.02	0	0.02	0.1	0	0	0	0.46	0	0	0	0.38	0	0	0
COG1121	1	[P]	ABC-type Mn2+/Zn2+ transport system, ATPase component [Inorganic ion transport and metabolism]	0	0	0	0	0	0	0	0	0	0	0	0	0	0	0	0	0	0	0	0	0	0	0	0	0	0	0	0	0	0	0	0	0	0.24	0.26	0	0	0	0.02	0	0	0	0.04	0	0	0
COG1122	1	[PR]	Energy-coupling factor transporter ATP-binding protein EcfA2 []	0	0.64	0.9	0	0.04	0	0	0	0	0.58	0.08	0.22	0	0.02	0.04	0	0	0.18	0.04	0.04	0.06	0.02	0	0.32	0.24	0.92	0	0	0.3	0.02	0.02	0	0	0.14	0.26	0	0.02	0	0.9	0.36	0.38	0	0.72	0.02	0.26	0
COG1123	1	[O]	ABC-type glutathione transport system ATPase component, contains duplicated ATPase domain [Posttranslational modification, protein turnover, chaperones]	0	0	0	0	0	0	0	0	0	0	0	0	0	0	0	0	0	0	0	0	0	0	0	0	0	0	0	0	0	0	0	0	0	0.08	0.26	0	0	0	0	0	0	0	0	0	0	0
COG1124	0	[EP]	ABC-type dipeptide/oligopeptide/nickel transport system, ATPase component []	0	0.66	0.84	0	0.26	0.24	0	0.14	0.02	0.18	0.24	0.76	0.04	0.02	0.06	0.02	0	0.56	0.06	0	0.06	0.08	0	1	0.68	0.32	0.2	0.1	0.2	0.38	0.08	0.08	0.26	0.44	0.04	0.72	0	0	0.98	1	0.7	1	0.32	0.3	0.26	0
COG1125	0	[E]	ABC-type proline/glycine betaine transport system, ATPase component [Amino acid transport and metabolism]	0	0.88	0.96	0	0.12	0.22	0	0.2	0.1	0.2	0.12	0.9	0.06	0.02	0.04	0.02	0	0.62	0.1	0.52	0.02	0.44	0	1	0.96	0.68	0.16	0.16	0.24	0.34	0.2	0.1	0.3	0.9	0.28	0.38	0	0	0.88	1	0.66	1	0.66	0.38	0.34	0
COG1126	0	[E]	ABC-type polar amino acid transport system, ATPase component [Amino acid transport and metabolism]	0.04	0.24	0.52	0	0.02	0	0	0.46	0	0.44	0.08	0	0.02	0	0.02	0	0	0.08	0.02	0	0	0.22	0	0.46	0.66	0.7	0	0	0.34	0	0.28	0	0.1	0.12	0.42	0	0	0	0.7	0.48	0.22	0.48	0.34	0.06	0.18	0
COG1127	1	[M]	ABC-type transporter Mla maintaining outer membrane lipid asymmetry, ATPase component MlaF [Cell wall/membrane/envelope biogenesis]	0	0	0	0.08	0	0	0	0	0	0	0	0.16	0	0	0	0	0	0	0	0	0	0.46	0	0	0	0.16	0	0	0	0	0	0	0	0	0.14	0	0	0	0	0	0	0	0	0	0	0
COG1129	0	[G]	ABC-type sugar transport system, ATPase component [Carbohydrate transport and metabolism]	0.12	0.54	0.18	0.04	0	0.04	0	0.52	0	0.8	0.1	0.58	0.3	0	0	0	0	0.38	0.04	0	0.02	0.48	0	0	0.56	0	0	0	0.4	0	0.38	0	0	0.24	0.3	0.02	0	0.02	0.74	0.4	0.4	0.64	0.16	0.84	0.38	0.5
COG1131	1	[V]	ABC-type multidrug transport system, ATPase component [Defense mechanisms]	0.02	0.42	0	0.7	0	0	0	0.02	0	0	0	0.42	0.04	0.94	0.88	0.12	1	0.02	0.1	1	1	0.68	0	0.02	0	1	0.02	1	0.02	0.64	0	0.86	0.38	1	0.98	0	0	0.04	0	0	0.48	0	0.94	0	0	0.02
COG1132	1	[V]	ABC-type multidrug transport system, ATPase and permease component [Defense mechanisms]	0.32	0	0.04	1	0.12	0.02	0	0.16	0	0	0.38	0	0.36	1	0.2	0	0.08	0.02	0	1	1	0	0.22	0	0	1	0	0.72	0	0.76	0.02	0.54	0.02	1	1	0.48	0	0	0.1	0	1	0.04	1	0.1	0	0
COG1133	0	[I]	ABC-type long-chain fatty acid transport system, fused permease and ATPase components [Lipid transport and metabolism]	0.049	0.108116	0.0187097	0.111594	0.0148387	0.064	0.111594	0.0264516	0.067	0.0930435	0.0475	0.016129	0.0180645	0.1	0.108696	0.0325	0.0154839	0.114783	0.0985507	0.112754	0.0148387	0.06275	0.058	0.0309677	0.09475	0.05025	0.0380645	0.107246	0.05175	0.10029	0.0141935	0.0232258	0.05975	0.123478	0.06	0.0206452	0.102899	0.043	0.227097	0.0658065	0.075	0.0167742	0.02225	0.1	0.107536	0.127536
COG1134	1	[GM]	ABC-type polysaccharide/polyol phosphate transport system, ATPase component []	0	0	0	0	0	0	0	0	0	0	0	0	0	0	0	0	0	0	0	0	0	0	0	0	0	0	0	0	0	0	0	0	0	0	0	0	0	0	0	0	0	0	0	0	0	0
COG1135	0	[E]	ABC-type methionine transport system, ATPase component [Amino acid transport and metabolism]	0	0	0	0	0	0	0	0	0	0	0	0	0	0	0	0	0	0	0	0	0	0	0	0	0	0.12	0	0	0	0	0	0	0	0	0.26	0	0	0	0	0	0	0	0.06	0	0	0
COG1136	1	[M]	ABC-type lipoprotein export system, ATPase component [Cell wall/membrane/envelope biogenesis]	0	0	0.5	0.98	0.04	0.38	0.08	0.06	0	0.22	0	0	0.04	0.72	0.48	0.44	0.3	0.9	0.7	1	1	0.08	0	0.32	0.64	1	0.44	1	0.26	0.92	0.16	0.2	0.76	1	1	0.02	0.48	0.78	0.48	0.34	1	0.34	1	0.14	0.04	0
COG1137	1	[M]	ABC-type lipopolysaccharide export system, ATPase component [Cell wall/membrane/envelope biogenesis]	0	0	0	0	0	0	0	0	0	0	0	0	0	0	0	0	0	0	0	0	0	0	0	0	0	0	0	0	0	0	0	0	0	0	0	0	0	0	0	0	0	0	0	0	0	0
COG1138	0	[CO]	Cytochrome c biogenesis factor []	0	0.38	0.62	0	0.08	0.4	0	0.12	0.08	0.02	0.22	0.42	0	0	0	0.02	0	0.24	0	0.48	0.08	0.3	0	0.6	0.86	1	0.06	0	0.3	0.12	0.16	0.02	0.44	0.3	0.3	0.32	0	0	1	0.62	0.82	0.52	0.98	0.08	0	0
COG1139	0	[C]	L-lactate utilization protein LutB, contains a ferredoxin-type domain [Energy production and conversion]	0	0	0	0	0	0	0	0	0	0	0	0	0	0	0	0	0	0	0	0	0	0	0	0	0	0	0	0	0	0	0	0	0	0	0.2	0	0	0	0.02	0	0	0	0	0	0	0
COG1140	0	[CP]	Nitrate reductase beta subunit []	0	0	0.313333	0	0.04	0	0	0.0266667	0	0.00666667	0.01	0.106667	0	0	0	0	0	0.06	0	0.0933333	0.00666667	0	0	0.36	0.19	0.11	0.08	0	0	0	0	0.00666667	0	0.04	0.26	0.0666667	0	0	0.98	0.606667	0.14	0.18	0.14	0	0	0
COG1141	1	[C]	Ferredoxin [Energy production and conversion]	0	0	0	0	0	0	0	0	0.06	0	0	0.24	0	0	0	0	0	0	0	0.14	0	0	0	0	0	0.48	0	0	0	0	0	0	0	0.3	0.08	0	0	0	0	0	0.26	0.1	0	0	0	0
COG1142	0	[C]	Fe-S-cluster-containing hydrogenase component 2 [Energy production and conversion]	0	0	0	0	0	0	0	0	0	0	0	0	0	0	0	0	0	0	0	0	0	0	0	0	0	0	0	0	0	0	0	0	0	0.06	0.16	0	0	0	0.02	0	0	0	0	0	0	0
COG1143	1	[C]	Formate hydrogenlyase subunit 6/NADH:ubiquinone oxidoreductase 23 kD subunit (chain I) [Energy production and conversion]	0	0.22	0.98	0	0	0.1	0	0.66	0	0.18	0	0	0.08	0.02	0.02	0	0	0.48	0	0	0.12	0.02	0	1	0.82	0.32	0.2	0	0.42	0.2	0.3	0	0	0	0	0.06	0	0.02	1	0.94	0.02	1	0.46	0.38	0.48	0.06
COG1144	0	[C]	Pyruvate:ferredoxin oxidoreductase or related 2-oxoacid:ferredoxin oxidoreductase, delta subunit [Energy production and conversion]	0.02	1	0.4	0.38	0.36	0.52	0	0.78	0.28	0.52	0.2	0.94	0.36	0.04	0.72	0	0.54	0.84	0.4	1	0.58	0.6	0	1	0.68	0.68	0.34	0.48	0.5	0.86	0.8	0.36	0.84	1	0.62	0.94	0.46	0	1	1	0.88	1	0.68	0.68	0.88	0.14
COG1145	1	[C]	Ferredoxin [Energy production and conversion]	0	0	0.1	0	0	0	0	0	0	0.02	0	0.08	0	0	0	0	0	0	0	0.02	0	0	0	0	0	0	0	0	0	0	0	0.02	0	0	0	0	0	0	0.64	0	0	0	0	0	0	0
COG1146	1	[F]	NAD-dependent dihydropyrimidine dehydrogenase, PreA subunit [Nucleotide transport and metabolism]	0	0	0.24	0	0	0	0	0.02	0	0	0	0	0	0	0	0	0	0.02	0	0.08	0	0	0	0.28	0.16	0.02	0.02	0	0.02	0	0	0	0	0.04	0	0	0	0	0.98	0.38	0	0.12	0.26	0	0	0
COG1148	0	[C]	Heterodisulfide reductase, subunit A (polyferredoxin) [Energy production and conversion]	0	0	0	0	0	0	0	0	0	0	0	0	0	0	0	0	0	0	0	0	0	0	0	0	0	0	0	0	0	0	0	0	0	0	0	0	0	0	0	0	0	0	0	0	0	0
COG1149	0	[R]	MinD superfamily P-loop ATPase, contains an inserted ferredoxin domain [General function prediction only]	0	0	0	0	0	0	0.3	0.46	0.8	0	0	0	0	0	0	0	0	0	0	0.04	0	0	0	0	0	0	0	0	0	0	0	0	0	0	0	0	0	0	0	0	0	0	0	0	0.04	0.96
COG1150	0	[C]	Heterodisulfide reductase, subunit C [Energy production and conversion]	0	0	0	0	0	0	0	0	0	0	0	0	0	0	0	0	0	0	0	0.04	0	0	0	0	0	0	0	0	0	0	0	0	0	0.06	0.04	0	0	0	0	0	0	0	0.1	0	0	0
COG1151	0	[PC]	Hydroxylamine reductase (hybrid-cluster protein) []	0.04	0	0	0	0	0	0	0.16	0	0.02	0.14	0.52	0.02	0	0	0	0	0.08	0	0	0.04	0.4	0	0.44	0.02	0.2	0	0	0.34	0	0.34	0	0.14	0	0.08	0.1	0	0	0.52	0.48	0.32	0.48	0.14	0	0.04	0
COG1152	0	[C]	CO dehydrogenase/acetyl-CoA synthase alpha subunit [Energy production and conversion]	0	0.98	1	0.08	0.28	0.22	0	0.38	0.1	0.42	0	0.76	0.26	0.02	0.74	0.02	0.16	0.8	0.36	1	0.46	0.26	0	1	0.6	1	0.24	0.04	0.38	0.38	0.44	0.02	0.5	1	0.62	0.66	0.34	0	1	1	0.46	1	1	0.66	0.84	0.08
COG1153	0	[C]	Formylmethanofuran dehydrogenase subunit D [Energy production and conversion]	1	1	1	1	1	1	1	1	1	1	1	1	1	1	1	1	1	1	1	1	1	1	1	1	1	1	1	1	1	1	1	1	1	1	1	1	1	1	1	1	1	1	1	1	1	1
COG1154	1	[HI]	Deoxyxylulose-5-phosphate synthase []	0	0.24	0.88	0	0	0.08	0	0.36	0.1	0.1	0.14	0.58	0	0.02	0	0	0	0.18	0	0	0	0.1	0	0.46	0.42	0.62	0.04	0	0.28	0	0.04	0	0	0.14	0.28	0.06	0	0	0.88	0.52	0.24	0.36	0.34	0.06	0	0
COG1155	1	[C]	Archaeal/vacuolar-type H+-ATPase catalytic subunit A/Vma1 [Energy production and conversion]	0.02	0	0.46	0.02	0	0.36	0	0.54	0	0.3	0	0	0	0	0	0.04	0	0.64	0.02	0	0.02	0	0	0.92	0.58	0	0.14	0	0.64	0	0.18	0	0.02	0.32	0.08	0.32	0	0	1	0.9	0.24	0.5	0.22	0.5	0.96	0.16
COG1156	1	[C]	Archaeal/vacuolar-type H+-ATPase subunit B/Vma2 [Energy production and conversion]	0	0	0.48	0	0	0	0	0.12	0	0	0	0	0	0	0	0	0	0.08	0	0.02	0	0	0	0.46	0.3	0	0	0	0.06	0	0	0	0	0.14	0	0	0	0	1	0.48	0	0.5	0.08	0	0.06	0
COG1157	0	[NU]	Flagellar biosynthesis/type III secretory pathway ATPase []	0	0.24	0.44	0.54	0.14	0	0.02	0.96	0	0.06	0	0.26	0.26	0.16	0.44	0	0.44	0	0	1	0.46	0.02	0.02	0.16	0	0.68	0	0	0	0.04	0.16	0	0	1	0.44	0.28	0.04	0	0.36	0	0	0.26	0.36	0.16	0.44	0.24
COG1158	1	[K]	Transcription termination factor Rho [Transcription]	0	0	0.6	0	0	0	0	0.02	0	0	0	0	0	0	0	0	0	0.08	0	0	0.02	0	0	0.32	0.28	0	0.06	0	0.14	0	0	0	0	0.22	0	0	0	0	0.82	0.44	0	0.24	0.04	0	0	0
COG1159	1	[J]	GTPase Era, involved in 16S rRNA processing [Translation, ribosomal structure and biogenesis]	0	0	0.02	0	0	0	0	0.02	0	0	0	0.3	0	0	0	0	0	0.02	0	0	0	0	0	0.02	0.06	0	0	0	0	0	0	0	0	0.06	0	0	0	0	0.4	0.08	0	0	0	0	0	0
COG1160	1	[R]	Predicted GTPases [General function prediction only]	0	0.06	0.94	0	0	0.02	0	0.36	0.04	0.16	0.04	0.48	0	0.02	0	0	0	0.52	0	0	0	0.02	0	0.74	0.92	0.02	0.2	0	0.28	0	0.02	0	0	0.06	0.26	0.2	0	0	0.98	0.86	0.04	0.96	0	0.16	0.16	0
COG1161	0	[J]	Ribosome biogenesis GTPase A [Translation, ribosomal structure and biogenesis]	0	0	0	0	0	0	0	0	0	0	0	0	0	0	0	0	0	0	0	0	0	0	0	0	0	0	0	0	0	0	0	0	0	0	0	0	0	0	0	0	0	0	0	0	0	0
COG1162	1	[J]	Putative ribosome biogenesis GTPase RsgA [Translation, ribosomal structure and biogenesis]	0	0.08	0.02	0	0	0	0	0	0	0	0	0.26	0	0	0	0	0	0.06	0	0	0	0	0	0	0	0	0.02	0	0	0	0	0	0	0	0	0.04	0	0	0.8	0.2	0	0.1	0	0	0.06	0
COG1163	0	[J]	Ribosome-interacting GTPase 1 [Translation, ribosomal structure and biogenesis]	1	1	1	1	1	1	1	1	1	1	1	1	1	1	1	1	1	1	1	1	1	1	1	1	1	1	1	1	1	1	1	1	1	1	1	1	1	1	1	1	1	1	1	1	1	1
COG1164	0	[E]	Oligoendopeptidase F [Amino acid transport and metabolism]	0	0	0	0	0	0	0	0	0	0	0	0	0	0	0	0	0	0	0	0	0	0	0	0	0	0	0	0	0	0	0	0	0	0	0	0	0	0	0	0	0	0	0	0	0	0
COG1165	0	[H]	2-succinyl-5-enolpyruvyl-6-hydroxy-3-cyclohexene-1-carboxylate synthase [Coenzyme transport and metabolism]	0	0	0	0	0	0	0	0	0	0	0	0.02	0	0	0.02	0	0	0	0	0	0.02	0	0	0	0	0	0	0	0	0	0	0.08	0	0	0	0	0	0	0	0	0	0	0	0	0	0
COG1166	0	[E]	Arginine decarboxylase (spermidine biosynthesis) [Amino acid transport and metabolism]	0	0	0	0	0	0	0	0	0	0	0	0	0	0	0	0	0	0	0	0	0.4	0	0	0	0	0	0	0	0	0	0	0	0	0	0.18	0	0	0	0	0	0	0	0.06	0	0	0
COG1167	1	[KE]	DNA-binding transcriptional regulator, MocR family, contains an aminotransferase domain []	0	0.16	0.66	0	0.04	0	0	0.04	0	0.06	0	0.92	0	0	0.02	0	0	0.42	0	0	0	0	0	0.5	0.38	0	0.1	0	0.14	0.02	0	0	0	0	0.14	0.02	0	0	1	0.48	0	0.28	0.04	0.08	0.38	0.02
COG1168	0	[ER]	Bifunctional PLP-dependent enzyme with beta-cystathionase and maltose regulon repressor activities []	0	0	0.46	0.02	0	0	0	0.16	0	0.46	0	0	0	0	0	0	0	0.76	0.02	0	0	0.04	0	0.36	0.6	0	0.06	0	0.6	0	0	0	0	0.36	0.34	0.02	0	0	0.48	0.46	0	0.04	0.02	0.42	0.94	0.32
COG1169	0	[HQ]	Isochorismate synthase EntC []	0	0	0.16	0.02	0	0	0	0	0.4	0.14	0	0.72	0	0	0	1	0.06	0.46	0.64	0	0.54	0.06	0	0	0.46	0.32	0	0.02	0	0.02	0	0	0.02	0	0.04	0	0.1	0.52	0	0.1	0.46	0	0.54	0	0	0
COG1171	1	[E]	Threonine dehydratase [Amino acid transport and metabolism]	0	0	0	0	0	0	0	0	0	0	0	0	0	0	0	0	0	0	0	0	0	0	0	0	0	0	0	0	0	0	0	0	0	0	0.26	0	0	0	0.02	0	0	0	0	0	0	0
COG1172	0	[G]	Ribose/xylose/arabinose/galactoside ABC-type transport system, permease component [Carbohydrate transport and metabolism]	0	0	0.22	0	0	0	0	0	0	0	0	0	0	0	0.04	0	0	0.08	0	0	0.02	0	0	0.12	0.12	0	0	0	0.02	0	0	0	0	0.1	0	0	0	0	0.92	0.18	0	0.02	0	0	0.02	0
COG1173	1	[EP]	ABC-type dipeptide/oligopeptide/nickel transport system, permease component []	0	0.14	0.42	0	0	0	0	0.02	0	0.04	0	0.28	0	0	0	0	0	0.28	0	0	0	0	0	0.16	0.4	0	0	0	0.02	0	0	0	0	0	0.14	0	0	0	1	0.3	0	0.32	0	0.14	0.06	0.02
COG1174	0	[E]	ABC-type proline/glycine betaine transport system, permease component [Amino acid transport and metabolism]	0.42	0.12	0.38	1	0	0.82	0	0	0	0	0.48	0.92	0.86	0.6	0	0.84	0.02	1	0.72	0.48	0.46	1	0.1	0.98	0.66	1	0.88	0.28	1	0	0.14	0.08	0	0.32	0.74	0.98	0	0.98	0.46	0.94	1	0.48	0.52	0.06	0.42	0
COG1175	1	[G]	ABC-type sugar transport system, permease component [Carbohydrate transport and metabolism]	0.12	0	0.52	0.32	0.06	0	0	0.44	0	0	0.16	0	0.44	0	0	0	0.42	0	0	0.6	0.88	0.22	0	0.46	0.34	1	0	0.24	0.34	0	0.56	0	0.46	0.88	0.1	0	0	0.12	0.52	0.48	0.92	0.46	1	0	0	0
COG1176	0	[E]	ABC-type spermidine/putrescine transport system, permease component I [Amino acid transport and metabolism]	0	0	0	0	0	0	0	0.02	0	0	0	0	0	0	0	0	0	0	0	0	0	0	0	0	0	0	0	0	0	0	0	0	0	0	0	0	0	0	0.3	0	0	0	0	0	0	0
COG1177	0	[E]	ABC-type spermidine/putrescine transport system, permease component II [Amino acid transport and metabolism]	0	0	0	0	0	0	0	0	0	0	0	0	0	0	0	0	0	0	0	0	0	0	0	0	0	0	0	0	0	0	0	0	0	0	0.02	0	0	0	0	0	0	0	0	0	0	0
COG1178	1	[P]	ABC-type Fe3+ transport system, permease component [Inorganic ion transport and metabolism]	0	0	0	0	0	0	0	0.46	0.38	0	0	0.38	0	0	0.02	0	0	0	0	0	0	0	0	0	0	0	0	0	0	0	0	0	0	0	0.04	0	0.04	0	0	0	0	0	0	0	0	0
COG1179	0	[J]	tRNA A37 threonylcarbamoyladenosine dehydratase [Translation, ribosomal structure and biogenesis]	0	0	0	0	0	0	0	0.02	0	0	0	0	0	0	0	0	0	0	0	0	0	0	0	0	0	0	0	0	0	0	0	0	0	0	0.04	0	0	0	0	0	0	0	0	0	0	0
COG1180	1	[O]	Pyruvate-formate lyase-activating enzyme [Posttranslational modification, protein turnover, chaperones]	0.1	0.14	0.02	0	0.04	0	0	0.5	0.24	0.56	0.1	0.04	0.04	0	0.04	0	0	0.32	0.06	0	0.02	0.16	0	0.22	0.46	0.38	0.02	0	0.42	0	0.36	0	0.02	0.4	0.62	0.88	0	0.02	0.98	0.5	0.38	0.86	0.38	0.36	0.08	0.4
COG1181	1	[MR]	D-alanine-D-alanine ligase and related ATP-grasp enzymes []	0	0	0	0	0	0	0	0.02	0	0	0	0	0	0	0	0	0	0.02	0	0	0	0	0	0	0	0	0.02	0	0	0	0	0	0	0	0	0	0	0	0.3	0.02	0	0	0	0	0	0
COG1182	0	[C]	FMN-dependent NADH-azoreductase [Energy production and conversion]	0	0.376	0.9	0	0.16	0.09	0	0.04	0	0.092	0.12	0.62	0	0.012	0.024	0	0	0.36	0.02	0.096	0.04	0.02	0	0.98	0.51	0.26	0.08	0.012	0.12	0.176	0	0.02	0.14	0.124	0.17	0.3	0	0	1	0.92	0.51	0.86	0.19	0.108	0.204	0.012
COG1183	1	[I]	Phosphatidylserine synthase [Lipid transport and metabolism]	0	0	0	0	0	0	0	0	0	0	0	0	0	0	0	0	0	0	0	0	0.54	0	0	0	0	0.32	0	0	0	0	0	0	0	0	0	0	0	0	0	0	0	0	0.32	0	0	0
COG1184	0	[J]	Translation initiation factor 2B subunit, eIF-2B alpha/beta/delta family [Translation, ribosomal structure and biogenesis]	0.229116	0.112615	0.129545	0.122154	0.130909	0.227755	0.122154	0.150455	0.227483	0.0784615	0.229524	0.136364	0.144545	0.0950769	0.115385	0.230612	0.133636	0.124923	0.0916923	0.122462	0.130909	0.227891	0.228299	0.146364	0.236871	0.229116	0.143182	0.112	0.229116	0.0950769	0.128182	0.166364	0.228163	0.147692	0.233061	0.153182	0.101846	0.22966	0.254091	0.156364	0.229252	0.139091	0.0665306	0.0950769	0.112308	0.159385
COG1185	1	[J]	Polyribonucleotide nucleotidyltransferase (polynucleotide phosphorylase) [Translation, ribosomal structure and biogenesis]	0.44	0.94	0.58	0.08	0.08	0.32	0	0.76	0.88	0.84	0.54	0.96	0.52	0.02	0.04	0.08	0	0.62	0	0.1	0.14	0.44	0	0.7	0.48	0.98	0.02	0.02	0.98	0	0.44	0	0.44	0.26	0.72	0.94	0.16	0.06	1	0.96	0.82	0.54	0.56	0	0.98	0.64
COG1186	1	[J]	Protein chain release factor B [Translation, ribosomal structure and biogenesis]	0	0.16	0.72	0	0	0	0	0.44	0	0	0	0.16	0.02	0	0.02	0	0	0.4	0	0	0.02	0	0	1	0.42	0.14	0.02	0	0.5	0.06	0	0	0.02	0	0	0	0	0	0.72	0.94	0.02	0.98	0.26	0	0.56	0.1
COG1187	1	[J]	16S rRNA U516 pseudouridylate synthase RsuA and related 23S rRNA U2605, pseudouridylate synthases [Translation, ribosomal structure and biogenesis]	0.6	0.94	0.44	0	0	0.52	0	0.04	0.64	0.5	0.32	0.96	0.02	0.02	0	0	0	0.56	0.06	0.04	0.12	0.56	0	0.14	0.88	1	0.06	0	0.1	0	0.02	0	0.06	0.28	0.64	0.96	0	0	0.98	0.54	0.74	0.2	0.76	0.5	0.1	0
COG1188	0	[J]	Ribosomal 50S subunit-recycling heat shock protein, contains S4 domain [Translation, ribosomal structure and biogenesis]	0	0.3	0.58	0.02	0.2	0	0	0.14	0	0.28	0.04	0	0.1	0	0.3	0.04	0.08	0.58	0.02	0.24	0.1	0.48	0	0.94	0.76	0.92	0.02	0.04	0.66	0.52	0.08	0	0.24	0	0.04	0	0	0.04	0.9	1	0.56	0.7	0.96	0.26	0.92	0.12
COG1189	1	[J]	Predicted rRNA methylase YqxC, contains S4 and FtsJ domains [Translation, ribosomal structure and biogenesis]	0	0	0	0	0	0	0	0	0	0	0	0	0	0	0	0	0	0	0	0	0	0	0	0	0	0.08	0	0	0	0	0	0	0	0	0.02	0	0	0	0	0	0	0	0	0	0	0
COG1190	1	[J]	Lysyl-tRNA synthetase (class II) [Translation, ribosomal structure and biogenesis]	0.1	0.6	0.02	0	0.1	0	0	1	0.16	0.06	0.24	0.58	0.16	0.02	0.02	0	0	0.02	0	0	0	0.42	0	0.66	0	0.1	0	0	0.5	0	0.32	0	0.12	0	0.32	0.84	0	0	0.94	0.66	0.3	0.76	0.12	0.18	0.54	0.18
COG1191	0	[K]	DNA-directed RNA polymerase specialized sigma subunit [Transcription]	0.98	1	0.84	0.56	0.44	0.92	0	0.36	0.72	0.94	0.96	0.98	0.5	0.68	0.74	0.86	0.76	0.08	0.62	0.9	0.92	1	0.42	0.44	0.46	1	0.44	0.1	0.4	0.72	0.66	0.04	1	0.96	0.44	0.74	0.64	0.08	0.52	0.48	1	0.2	1	0.32	0.36	0
COG1192	1	[N]	Cellulose biosynthesis protein BcsQ [Cell motility]	0.98	0.72	0.02	0.54	0.3	0.4	0.46	0.94	1	0	0.54	1	0.98	0.88	0.18	0.02	0.52	0.38	0.62	0.98	0.46	0	0.82	0.2	0.02	0.56	0.28	0.98	0	0.12	1	0.98	0.8	0.72	0	0.2	0	0.36	0	0.16	0	0.96	0.52	0.96	0	0.24
COG1193	0	[L]	dsDNA-specific endonuclease/ATPase MutS2 [Replication, recombination and repair]	0.02	0	0	0.2	0	0.18	0	0.3	0.54	0	0.04	0.26	0.04	0.02	0	0	0	0	0	1	0.32	0.08	0	0	0.08	0.62	0.02	0.26	0.02	0.38	0.02	0.04	0	0	0.04	0.02	0	0	0	0.56	0.18	0.4	0.82	0	0	0.14
COG1194	0	[L]	Adenine-specific DNA glycosylase, acts on AG and A-oxoG pairs [Replication, recombination and repair]	0	0	0	0	0	0	0	0	0	0	0	0	0	0	0	0	0	0	0	0	0	0	0	0	0	0	0	0	0	0	0	0	0	0	0.26	0	0	0	0	0	0	0	0	0	0	0
COG1195	1	[L]	Recombinational DNA repair ATPase RecF [Replication, recombination and repair]	0	0	0	0	0	0	0	0.02	0	0	0	0.02	0	0	0	0	0	0.02	0	0	0.02	0	0	0	0	0	0	0	0	0	0	0	0	0	0	0	0	0	0.38	0	0	0	0	0	0	0
COG1196	1	[D]	Chromosome segregation ATPase [Cell cycle control, cell division, chromosome partitioning]	1	0.08	0.54	1	1	0.54	0	0.28	0.46	0.46	0.04	0.38	0.66	0.72	1	0.3	0.98	0.68	0.42	1	1	1	1	0.56	0.58	1	0.5	1	0.56	1	0.78	0.7	0.88	1	1	0.18	0.52	0.22	0.16	0.2	1	0.22	1	0.62	0	0
COG1197	1	[LK]	Transcription-repair coupling factor (superfamily II helicase) []	0.2	0.76	0	0	0	0	0	0.54	0.18	0.08	0.26	0.62	0.18	0.02	0	0.04	0	0.54	0.02	0	0.04	0.2	0	0.28	0.06	0.86	0.16	0	0	0	0.38	0	0.02	0.08	0.42	0.86	0	0	0.32	0.7	0.5	0.4	0.46	0.1	0.3	0.14
COG1198	1	[L]	Primosomal protein N' (replication factor Y) - superfamily II helicase [Replication, recombination and repair]	0	0	0	0	0	0.02	0	0	0	0	0.04	0.04	0	0	0	0	0	0	0	0	0	0	0	0	0	0.04	0	0	0	0	0	0	0	0.02	0.02	0	0	0	0	0.02	0.02	0.06	0.08	0	0.02	0
COG1199	1	[L]	Rad3-related DNA helicase [Replication, recombination and repair]	0	0	0	0	0	0	0	0	0	0	0	0	0	0	0	0	0	0	0	0	0	0	0	0	0	0	0	0	0	0	0	0	0	0	0	0	0	0	0.02	0	0	0	0	0	0	0
COG1200	1	[L]	RecG-like helicase [Replication, recombination and repair]	0	0	0	0	0	0	0	0	0	0	0	0.62	0	0	0	0	0	0.04	0	0	0	0	0	0	0.04	0	0	0	0	0	0	0	0	0	0	0	0	0	0.56	0.18	0	0.1	0	0	0.06	0
COG1201	0	[L]	Lhr-like helicase [Replication, recombination and repair]	0.08	0.38	0.56	0.52	0.34	0.52	0	1	0.88	0.02	0	0.9	0.86	0.16	0.48	0.08	0.9	0.54	0.34	1	0.6	0.5	0.04	1	0.42	0.32	0.66	0.08	0.34	0.16	1	0.26	0.46	0.98	0.78	0.98	0	0.06	0.86	1	0.44	1	0.32	0.38	0.42	0.14
COG1202	0	[L]	Superfamily II helicase, archaea-specific [Replication, recombination and repair]	0	0.0436364	0.151471	0.0490909	0.151471	0	0.0490909	0.16	0	0.0254545	0.008	0.154412	0.158824	0.0345455	0.0454545	0	0.152941	0.0545455	0.0327273	0.0472727	0.151471	0	0	0.160588	0.122	0.004	0.160294	0.0436364	0.002	0.0345455	0.15	0.170588	0	0.0618182	0.102	0.163235	0.0381818	0	0.220294	0.170294	0.048	0.155882	0.018	0.0345455	0.0436364	0.0690909
COG1203	0	[V]	CRISPR/Cas system-associated endonuclease/helicase Cas3 [Defense mechanisms]	0	0	0	0	0	0	0	0	0	0	0	0	0	0	0	0	0	0	0	0	0	0	0	0	0	0	0	0	0	0	0	0	0	0	0.18	0	0	0	0	0	0	0	0	0	0	0
COG1204	0	[L]	Replicative superfamily II helicase [Replication, recombination and repair]	0.02	0.88	0	0.24	0.16	0.96	0	0.82	0.68	0.36	0.12	0.68	0.44	0.02	0.46	0	0.74	0.5	0.32	0.52	0.54	0.84	0.02	1	0	1	0.44	0.04	0.98	0	0.86	0	0.1	0.68	0.04	0.94	0.36	0.06	0.66	0.6	0.98	1	1	0.56	0	0.08
COG1205	0	[L]	ATP-dependent helicase YprA, contains C-terminal metal-binding DUF1998 domain [Replication, recombination and repair]	1	1	1	1	1	1	1	1	1	1	1	1	1	1	1	1	1	1	1	1	1	1	1	1	1	1	1	1	1	1	1	1	1	1	1	1	1	1	1	1	1	1	1	1	1	1
COG1206	1	[J]	Folate-dependent tRNA-U54 methylase TrmFO/GidA [Translation, ribosomal structure and biogenesis]	0.14	0	0.04	0	0	0	0.02	0.24	0.18	0	0	0.04	0.06	0	0	0	0	0	0	0.28	0.7	0	0	0	0	0.3	0	0	0.02	0	0.08	0	0.16	0.06	0.04	0	0	0	0	0	0	0	0.08	0	0	0
COG1207	1	[M]	Bifunctional protein GlmU, N-acetylglucosamine-1-phosphate-uridyltransferase/glucosamine-1-phosphate-acetyltransferase [Cell wall/membrane/envelope biogenesis]	0	0	0	0	0	0	0	0	0	0	0	0	0	0	0	0	0	0	0	0	0	0	0	0	0	0	0	0	0	0	0	0	0	0	0	0	0	0	0	0	0	0	0	0	0	0
COG1208	1	[JM]	NDP-sugar pyrophosphorylase, includes eIF-2Bgamma, eIF-2Bepsilon, and LPS biosynthesis proteins []	0	0	0.58	0.04	0.08	0.48	0	0.46	0.06	0.12	0.04	0	0.06	0	0	0.04	0	0.58	0	0.02	0.02	0.46	0	0.84	0.66	0	0.12	0	0.34	0	0.34	0.02	0.34	0.34	0.56	0.92	0	0.04	0.78	0.84	0.4	0.48	0.06	0	0.46	0.16
COG1209	1	[M]	dTDP-glucose pyrophosphorylase [Cell wall/membrane/envelope biogenesis]	0.12	0	0	0	0	0	0	0.04	0.74	0	0.2	0.04	0	0.02	0	0	0	0.02	0	0.1	0.12	0	0	0	0	1	0.14	0	0	0	0.02	0	0	0.26	0.78	0.44	0	0	0	0.08	0.32	0	0.94	0	0	0
COG1210	1	[M]	UTP-glucose-1-phosphate uridylyltransferase [Cell wall/membrane/envelope biogenesis]	0	0	0	0	0	0	0	0.34	0	0	0	0.32	0	0.16	0.06	0	0.44	0	0	0.44	0.46	0.22	0	0	0	0.58	0	0	0	0	0	0	0	0.32	0.14	0	0	0	0	0	0	0	1	0	0	0
COG1211	0	[I]	2-C-methyl-D-erythritol 4-phosphate cytidylyltransferase [Lipid transport and metabolism]	0	0	0	0	0	0	0	0	0	0	0	0.14	0	0	0	0	0	0	0	0	0.06	0	0	0	0	0	0	0	0.02	0	0	0	0	0	0	0	0	0	0.26	0	0	0	0.02	0	0	0
COG1212	1	[M]	CMP-2-keto-3-deoxyoctulosonic acid synthetase [Cell wall/membrane/envelope biogenesis]	0	0	0	0	0	0	0	0	0.54	0	0	0.36	0	0	0	0.02	0	0	0	0	0.54	0	0	0	0	0.32	0	0	0	0	0	0.04	0	0	0.04	0	0	0	0	0	0	0	0.3	0	0	0
COG1213	0	[I]	Choline kinase [Lipid transport and metabolism]	0.32	0	0	0.08	0	0.84	0	0.44	0.6	0	0.18	0.94	0.52	0.02	0	0.1	0	0.68	0.36	0.44	0.5	0.78	0.08	0.96	0.94	0.3	0.8	0	0.62	0	0	0.18	0	0.68	0.04	0.96	0	0.2	0.04	1	0.62	1	0.08	0.76	0.92	0
COG1214	1	[J]	tRNA A37 threonylcarbamoyladenosine modification protein TsaB [Translation, ribosomal structure and biogenesis]	0	0	0	0	0	0	0	0	0	0	0	0	0	0	0	0	0	0	0	0.28	0	0	0	0	0	0.22	0	0.04	0	0	0	0	0	0	0.02	0	0	0	0	0	0	0	0.42	0	0	0
COG1215	1	[N]	Glycosyltransferase, catalytic subunit of cellulose synthase and poly-beta-1,6-N-acetylglucosamine synthase [Cell motility]	0.34	0	0	0.46	0	0.22	0	0.02	0.96	0	0.32	0	0.02	0.46	0	0	0	0	0	1	0.94	0	0.04	0	0	1	0.06	0	0	0	0	0	0	1	0.8	0.12	0	0	0	0	0.36	0.22	1	0	0	0
COG1216	1	[G]	Glycosyltransferase, GT2 family [Carbohydrate transport and metabolism]	0.26	0	0	0.04	0.06	0.06	0	0.32	0.5	0	0.12	0.14	0.02	0.22	0.22	0	0.02	0.56	0.12	1	0.72	0	0.34	0.02	0	0.86	0.48	0	0	0	0.04	0.26	0.14	1	0.96	0.02	0	0.04	0	0.34	0	0.22	1	0.6	0	0
COG1217	1	[T]	Predicted membrane GTPase involved in stress response [Signal transduction mechanisms]	0.14	0.66	0.26	0	0	0.4	0	0.1	0.22	0.1	0.22	0.88	0.18	0.02	0	0	0	0.56	0.06	0	0.02	0.4	0	0.46	0.44	0.16	0.06	0	0.12	0	0.42	0	0.02	0	0.3	0.86	0	0	0.38	0.8	0.54	0.62	0.12	0.1	0.08	0.06
COG1218	1	[P]	3'-Phosphoadenosine 5'-phosphosulfate (PAPS) 3'-phosphatase [Inorganic ion transport and metabolism]	0	0	0	0	0	0	0	0	0.34	0	0	0.2	0	0	0	0	0	0.06	0	0	0	0	0	0	0	0.32	0	0	0	0	0	0	0	0	0.04	0	0	0	0	0	0	0	0.42	0	0	0
COG1219	1	[O]	ATP-dependent protease Clp, ATPase subunit [Posttranslational modification, protein turnover, chaperones]	0.02	0	0.58	0	0	0.18	0	0.02	0.06	0	0.06	0.86	0	0.02	0	0	0	0	0	0	0.04	0.02	0	0.46	0.42	0.72	0.02	0	0.3	0	0.06	0	0	0.02	0.26	0.06	0	0	0.54	0.48	0.26	0.3	0.38	0	0.06	0
COG1220	1	[O]	ATP-dependent protease HslVU (ClpYQ), ATPase subunit [Posttranslational modification, protein turnover, chaperones]	0	0.88	0.92	0	0.17	0.08	0	0.12	0.04	0.2	0.22	0.67	0.02	0.02	0.06	0	0	0.58	0.06	0.48	0.05	0.12	0	0.97	0.9	0.98	0.03	0	0.14	0.48	0.05	0.02	0.18	0.32	0.3	0.28	0	0	1	0.95	0.6	0.85	0.96	0.36	0.32	0
COG1221	0	[KT]	Transcriptional regulators containing an AAA-type ATPase domain and a DNA-binding domain []	0.3	0.52	0.98	1	0.72	0.76	0	0	0	0.86	0.12	0.4	0.24	0.28	0.24	0.76	0.98	0.9	0.24	0.56	0.92	1	0.1	0.84	0.98	0.32	0.68	0.86	0.28	0.54	0.56	0.04	0.7	0.74	0	1	0.76	0.56	0.96	0.44	0.68	0	0.64	0	0.9	0
COG1222	0	[O]	ATP-dependent 26S proteasome regulatory subunit [Posttranslational modification, protein turnover, chaperones]	0	0.06	0.46	0	0.04	0	0	0.02	0	0.02	0.06	0.12	0	0	0	0	0	0.14	0	0	0.02	0.02	0	0.42	0.52	0.1	0.06	0	0.04	0	0	0	0.02	0	0	0.06	0	0	1	0.58	0.2	0.2	0.18	0	0.04	0
COG1223	0	[R]	Predicted ATPase, AAA+ superfamily [General function prediction only]	1	1	1	1	1	1	1	1	1	1	1	1	1	1	1	1	1	1	1	1	1	1	1	1	1	1	1	1	1	1	1	1	1	1	1	1	1	1	1	1	1	1	1	1	1	1
COG1224	0	[K]	DNA helicase TIP49, TBP-interacting protein [Transcription]	1	1	1	1	1	1	1	1	1	1	1	1	1	1	1	1	1	1	1	1	1	1	1	1	1	1	1	1	1	1	1	1	1	1	1	1	1	1	1	1	1	1	1	1	1	1
COG1225	1	[O]	Peroxiredoxin [Posttranslational modification, protein turnover, chaperones]	0.06	0.3	1	0.04	0.2	0	0	1	0.7	0.8	0	0.06	0.06	0	0.04	0.02	0	0.86	0.12	0.04	0.14	0.62	0	0.98	1	1	0.12	0	0.72	0	0	0.04	0.06	0.24	0.28	0.02	0.12	0.08	1	1	0.8	1	0.4	0.74	1	0.64
COG1226	0	[P]	Voltage-gated potassium channel Kch [Inorganic ion transport and metabolism]	0	0	0	0	0	0	0	0	0	0	0	0	0	0	0	0	0	0	0	0	0	0	0	0	0	0	0	0	0	0	0	0	0	0	0.26	0	0	0	0	0	0	0	0	0	0	0
COG1227	0	[CP]	Inorganic pyrophosphatase/exopolyphosphatase []	0	0	0	0.36	0	0	0	0	0	0	0	0.08	0	0	0	0.1	0	0.06	0.06	0	0	0.5	0	0	0	0	0	0.22	0	0.2	0	0	0.12	0	0.12	0	0.1	0.2	0	0	0.26	0	0.3	0	0.06	0
COG1228	0	[Q]	Imidazolonepropionase or related amidohydrolase [Secondary metabolites biosynthesis, transport and catabolism]	0	0	0	0	0	0	0	0	0	0	0	0	0	0	0	0	0	0	0	0.16	0	0	0	0	0	0	0	0	0	0	0	0	0	0	0	0	0	0	0.08	0	0	0	0	0	0	0
COG1229	0	[C]	Formylmethanofuran dehydrogenase subunit A [Energy production and conversion]	1	1	1	1	1	1	1	1	1	1	1	1	1	1	1	1	1	1	1	1	1	1	1	1	1	1	1	1	1	1	1	1	1	1	1	1	1	1	1	1	1	1	1	1	1	1
COG1230	1	[P]	Co/Zn/Cd efflux system component [Inorganic ion transport and metabolism]	0.2	0	0.06	0.54	0	0.36	0.9	0.94	0.68	0	0	0.82	0.38	0.32	0	0.76	0.1	0.54	0.22	0.04	0.52	0.5	0.42	0.4	0.42	0.32	0.52	0	0.32	0	0	0.48	0	0.06	0	0.38	0	0.24	0.28	0.94	0.54	1	0.96	0.32	0.9	0.76
COG1231	0	[E]	Monoamine oxidase [Amino acid transport and metabolism]	0	0.12	0.26	0	0.04	0	0	0.02	0	0.02	0	0.08	0	0.02	0	0	0	0.24	0	0.28	0	0	0	0.44	0.2	0.44	0.12	0	0	0.06	0	0	0	0.22	0.26	0.08	0	0	0.84	0.58	0.18	0.18	0.44	0	0.04	0
COG1232	1	[H]	Protoporphyrinogen oxidase [Coenzyme transport and metabolism]	0.96	0.68	0.32	1	0.2	0.48	0.48	0.46	0.58	0.68	0.58	0.62	0.88	0	0.64	0.9	0.48	0.98	1	0.04	0.46	0.5	0.5	0.64	0.58	0	0.6	0.6	0.36	0.32	0.66	0.04	0.22	0.06	0	0.9	0.82	0.62	0.5	0.5	0.46	0.52	0.58	1	0.8	0.98
COG1233	1	[Q]	Phytoene dehydrogenase-related protein [Secondary metabolites biosynthesis, transport and catabolism]	0	0	0	0	0	0	0	0	0	0	0	0	0	0	0.18	0	0	0	0	0	0	0	0	0	0	0	0	0	0	0	0	0.12	0	0	0.08	0	0	0	0	0	0	0	0.02	0	0	0
COG1234	1	[J]	Ribonuclease BN, tRNA processing enzyme [Translation, ribosomal structure and biogenesis]	0	0	0	0	0	0	0	0.02	0	0.02	0	0	0	0	0	0	0	0	0	0.28	0	0	0	0	0	0	0	0	0	0	0	0	0	0.08	0.12	0	0	0	0.22	0	0	0	0.46	0	0	0
COG1235	1	[P]	Phosphoribosyl 1,2-cyclic phosphodiesterase [Inorganic ion transport and metabolism]	0	0	0	0	0	0	0	0.02	0	0	0	0	0	0	0	0	0	0	0	0	0.02	0	0	0.02	0	0	0	0	0	0	0	0	0	0	0	0	0	0	0.36	0.02	0	0.02	0	0	0	0
COG1236	0	[J]	RNA processing exonuclease, beta-lactamase fold, Cft2 family [Translation, ribosomal structure and biogenesis]	0	0	0	0	0	0	0	0	0	0	0	0	0	0	0	0	0	0	0	0	0	0	0	0	0	0	0	0	0	0	0	0	0	0	0.2	0	0	0	0	0	0	0	0	0	0	0
COG1237	0	[R]	Metal-dependent hydrolase, beta-lactamase superfamily II [General function prediction only]	0.2	0	0.56	0	0.54	0.4	0	0.22	0.16	0.58	0.02	0.64	0.38	0	0	0.1	0.48	0.46	0.24	0	0.54	0.5	0.24	0.1	0.98	0.32	0	0	0	0.28	0.42	0.26	0.48	0	0	0.1	0.32	0.22	0.12	0.24	0.98	0.42	0.52	0	0	0
COG1238	0	[S]	Uncharacterized membrane protein YqaA, SNARE-associated domain [Function unknown]	0	0	0	0	0	0	0	0	0	0	0	0	0	0	0	0	0	0	0	0	0.02	0	0	0	0	0	0	0	0	0	0	0	0	0	0	0	0	0	0.02	0	0	0	0	0	0	0
COG1239	0	[H]	Mg-chelatase subunit ChlI [Coenzyme transport and metabolism]	0	0.98	0.56	0	0.2	0.4	0	0.26	0.06	0.06	0.16	0.6	0.06	0.02	0.02	0.02	0	0.16	0.02	0.5	0.1	0.32	0	1	0.96	1	0.06	0	0.32	0.34	0.3	0.02	0.52	0.82	0.32	0.48	0	0	0.52	0.48	0.86	1	0.98	0.14	0.28	0
COG1240	0	[H]	Mg-chelatase subunit ChlD [Coenzyme transport and metabolism]	0	0.344828	0.288696	0.344828	0.293913	0	0.344828	0.314783	0	0.344828	0	0.304348	0.32	0.344828	0.344828	0	0.29913	0.344828	0.344828	0.344828	0.293913	0	0	0.314783	0	0	0.3	0.344828	0	0.344828	0.288696	0.361739	0	0.344828	0	0.335652	0.344828	0	0.310435	0.309565	0	0.309565	0	0.344828	0.344828	0.344828
COG1241	1	[L]	DNA replicative helicase MCM subunit Mcm2, Cdc46/Mcm family [Replication, recombination and repair]	0.049	0	0.0136842	0	0.00210526	0.064	0	0.0168421	0.067	0	0.0475	0.00105263	0	0	0	0.0325	0	0	0	0	0	0.06275	0.058	0.0252632	0.09475	0.05025	0.0263158	0	0.05175	0	0	0	0.05975	0	0.06	0.00315789	0	0.043	0.364211	0.108421	0.075	0.00315789	0.02225	0	0	0
COG1242	0	[R]	Radical SAM superfamily enzyme [General function prediction only]	0	0	0	0	0	0	0	0	0	0	0	0	0	0	0	0	0	0	0	0	0	0	0	0	0	0	0	0	0	0	0	0	0	0.04	0	0	0	0	0	0	0	0	0.04	0	0	0
COG1243	1	[KB]	Histone acetyltransferase, component of the RNA polymerase elongator complex []	0	0.4	0.56	0.26	0.06	0.22	0	0.8	0	0.26	0	0.6	0.06	0	0.26	0.02	0.6	0.08	0.02	0.4	0.6	0.68	0	0.16	0.9	0.32	0	0	0.44	0.38	0.42	0	0.74	0.68	0	0.44	0	0	0.52	0.46	0.28	0.66	0.32	0.64	0.48	0
COG1244	0	[R]	Uncharacterized Fe-S cluster-containing protein. MiaB family [General function prediction only]	0	0.9	0.98	0	0.24	0.24	0	0.06	0	0.3	0.02	0.86	0.1	0.02	0.16	0.02	0	0.64	0.1	0.82	0.38	0.24	0	1	0.9	1	0.04	0	0.28	0.44	0.42	0.02	0.42	1	0.3	0.56	0.04	0	1	1	0.84	0.48	0.98	0.08	0.62	0
COG1245	1	[J]	Translation initiation factor RLI1, contains Fe-S and AAA+ ATPase domains [Translation, ribosomal structure and biogenesis]	0	0.48	0.96	0	0.24	0.41	0	0.2	0.08	0.18	0.22	0.8	0.04	0.02	0.04	0.02	0	0.5	0.06	0.28	0.08	0.31	0	0.46	0.74	0.84	0.14	0.08	0.34	0.34	0.18	0.04	0.54	0.16	0.31	0.42	0	0	0.52	0.98	0.79	1	0.4	0.3	0.02	0
COG1246	0	[E]	N-acetylglutamate synthase or related acetyltransferase, GNAT family [Amino acid transport and metabolism]	0	0	0	0	0	0	0	0	0	0	0	0	0	0	0	0	0	0	0	0	0.54	0	0	0	0	0.32	0	0	0	0	0	0	0	0	0.26	0	0	0	0	0	0	0	0.32	0	0	0
COG1247	1	[E]	L-amino acid N-acyltransferase YncA [Amino acid transport and metabolism]	0	0	0.96	0	0	0	0	0.24	0	0.02	0	0	0	0	0	0	0	0.36	0	0	0	0	0	0.46	0.72	0	0	0	0.24	0	0	0	0	0	0	0	0	0	1	0.68	0	0.58	0	0.16	0	0
COG1249	1	[C]	Pyruvate/2-oxoglutarate dehydrogenase complex, dihydrolipoamide dehydrogenase (E3) component or related enzyme [Energy production and conversion]	0	0.08	0.9	0	0	0.02	0	0.64	0	0.18	0	0	0	0	0	0	0	0.56	0.02	0	0	0	0	1	0.96	0.04	0.06	0	0.68	0	0	0	0	0.14	0.12	0.04	0	0	0.94	0.98	0.04	1	0.12	0.56	0.88	0.08
COG1250	1	[I]	3-hydroxyacyl-CoA dehydrogenase [Lipid transport and metabolism]	0	0	0	0	0	0	0	0	0	0	0	0	0	0	0	0	0	0	0	0	0	0	0	0	0	0	0	0	0	0	0	0	0	0	0.08	0	0	0	0	0	0	0	0	0	0	0
COG1251	0	[C]	NAD(P)H-nitrite reductase, large subunit [Energy production and conversion]	0	0	0	0	0	0	0	0	0	0	0	0	0	0	0	0	0	0	0	0	0	0	0	0	0	0	0	0	0	0	0	0	0	0	0	0	0	0	0	0	0	0	0	0	0	0
COG1252	1	[C]	NADH dehydrogenase, FAD-containing subunit [Energy production and conversion]	0	0	0.56	0	0.38	0	0.54	0.98	0.44	0	0	0.32	0	0	0	0.04	0.5	0	0	0.04	0.54	0.5	0	0.2	0.42	0.32	0	0	0	0.18	0.52	0.2	0.4	0.06	0.04	0	0	0.22	0.34	0.48	0.06	0.46	1	0	0	0
COG1253	1	[R]	Hemolysin or related protein, contains CBS domains [General function prediction only]	0.52	0	0.12	0.16	0	0.6	0	0.12	0.66	0	0.22	0	0.16	0.02	0	0	0	0.36	0.04	0.34	0.14	0.32	0.02	0.48	0.26	0.94	0.12	0	0.34	0	0.38	0	0.28	0.96	0.44	0.4	0	0	0.5	0.5	0.34	0.48	0.94	0.02	0	0
COG1254	0	[C]	Acylphosphatase [Energy production and conversion]	0	0	0	0	0	0	0	0	0	0	0	0	0	0	0	0	0	0	0	0	0	0	0	0	0	0	0	0	0	0	0	0	0	0	0	0	0	0	0	0	0	0	0	0	0	0
COG1255	0	[S]	Uncharacterized protein, UPF0146 family [Function unknown]	1	1	1	1	1	1	1	1	1	1	1	1	1	1	1	1	1	1	1	1	1	1	1	1	1	1	1	1	1	1	1	1	1	1	1	1	1	1	1	1	1	1	1	1	1	1
COG1256	0	[N]	Flagellar hook-associated protein FlgK [Cell motility]	0	0	0	0	0	0	0	0	0	0	0	0.22	0	0	0	0	0.1	0	0	0	0.54	0	0	0	0	0.32	0	0	0	0	0	0	0.04	0	0.26	0	0	0	0	0	0	0	0.32	0	0	0
COG1257	1	[I]	Hydroxymethylglutaryl-CoA reductase [Lipid transport and metabolism]	0	0.04	0.333333	0	0.0533333	0	0	0.02	0	0.02	0.05	0.126667	0	0	0	0	0	0.14	0	0.02	0.00666667	0.01	0	0.413333	0.32	0.09	0.0533333	0	0.04	0	0	0	0.02	0	0.15	0.0466667	0	0	0.853333	0.533333	0.29	0.193333	0.14	0	0	0
COG1258	0	[J]	tRNA U54 and U55 pseudouridine synthase Pus10 [Translation, ribosomal structure and biogenesis]	1	1	1	1	1	1	1	1	1	1	1	1	1	1	1	1	1	1	1	1	1	1	1	1	1	1	1	1	1	1	1	1	1	1	1	1	1	1	1	1	1	1	1	1	1	1
COG1259	0	[R]	Bifunctional DNase/RNase [General function prediction only]	0	0	0	0	0	0	0	0	0	0	0	0.04	0	0	0	0	0	0	0	0	0.54	0	0	0	0	0.32	0	0	0	0	0	0	0	0	0.26	0	0	0	0	0	0	0	0.32	0	0	0
COG1260	0	[I]	Myo-inositol-1-phosphate synthase [Lipid transport and metabolism]	0.82	0.4	0	0.44	0.08	0.96	0	0	0.18	0.66	0.58	0.42	0.4	0.62	0.5	0.78	0.34	0.46	1	1	0	0.5	0.34	0.04	0.58	0.68	0.52	0.5	0.26	0.58	0.3	0	0.54	1	0.74	0.52	0.58	0.94	0	0	0.46	0.48	0.68	0	0	0
COG1261	1	[N]	Flagella basal body P-ring formation protein FlgA [Cell motility]	0.0431579	0.46	0	0.01	0	0.0536842	0	0.015	0.0557895	0.235	0.0415789	0	0	0.01	0.195	0.0315789	0	0.43	0.11	0.405	0	0.0526316	0.0494737	0	0.08	0.0431579	0.015	0.055	0.0442105	0.315	0	0	0.0505263	0.515	0.0557895	0	0.065	0.0389474	0.145	0.035	0.0610526	0	0.0247368	0.265	0.41	0
COG1262	1	[O]	Formylglycine-generating enzyme, required for sulfatase activity, contains SUMF1/FGE domain [Posttranslational modification, protein turnover, chaperones]	0	0	0	0	0	0	0	0	0	0	0	0	0	0	0	0	0	0	0	0	0	0	0	0	0	0	0	0	0	0	0	0	0	0	0.26	0	0	0	0	0	0	0	0	0	0	0
COG1263	0	[G]	Phosphotransferase system IIC components, glucose/maltose/N-acetylglucosamine-specific [Carbohydrate transport and metabolism]	0.88	0.98	0.82	0.12	0.06	0.52	0	0	0.96	0.84	0.8	0.98	0.18	0.14	0	0.04	0	0.56	0.06	0.62	0.14	0.34	0	0.08	0.24	1	0.12	0	0.44	0.22	0.44	0.02	0.16	0.1	0.76	1	0.1	0	0.78	0.06	0.82	0.16	1	0.38	0.3	0
COG1264	0	[G]	Phosphotransferase system IIB components [Carbohydrate transport and metabolism]	0	0	0	0	0	0	0	0.02	0	0	0	0	0	0	0	0	0	0	0	0	0	0	0	0	0.04	0	0.02	0	0	0	0	0	0	0	0	0	0	0	0.32	0.22	0	0	0	0	0	0
COG1266	1	[O]	Membrane protease YdiL, CAAX protease family [Posttranslational modification, protein turnover, chaperones]	0	0	0.06	0	0	0	0	0	0	0.02	0	0.24	0	0	0	0	0	0	0	0	0	0	0	0	0	0	0	0	0.08	0	0	0	0	0	0	0	0	0	0.44	0	0	0	0.02	0.02	0.02	0
COG1267	1	[I]	Phosphatidylglycerophosphatase A [Lipid transport and metabolism]	0	0	0	0	0	0	0	0	0.08	0	0	0	0	0	0	0	0	0	0	0	0	0	0	0	0	0.32	0	0	0	0	0	0	0	0	0.24	0	0	0	0	0	0	0	0	0	0	0
COG1268	0	[H]	Biotin transporter BioY [Coenzyme transport and metabolism]	0	0	0	0	0	0	0	0	0	0	0	0	0	0	0	0	0	0	0	0	0	0	0	0	0	0	0	0	0	0	0	0	0	0	0	0	0	0	0	0	0	0	0.02	0	0	0
COG1269	1	[C]	Archaeal/vacuolar-type H+-ATPase subunit I/STV1 [Energy production and conversion]	0	0	0.02	0	0.04	0	0	0	0	0	0	0	0	0	0	0	0	0.02	0	0	0.02	0	0	0.02	0	0.32	0.02	0	0	0	0	0	0	0	0	0	0	0	0.34	0.22	0	0.04	0.2	0	0	0
COG1270	1	[H]	Cobalamin biosynthesis protein CobD/CbiB [Coenzyme transport and metabolism]	0	0	0	0	0	0	0	0	0.08	0	0	0	0	0	0	0	0	0	0	0	0.54	0	0	0	0	0.32	0	0	0	0	0	0	0	0	0.26	0	0	0	0	0	0	0	0.32	0	0	0
COG1271	1	[C]	Cytochrome bd-type quinol oxidase, subunit 1 [Energy production and conversion]	0	0	0	0	0	0	0	0	0	0	0	0	0	0	0	0	0	0	0	0	0.54	0	0	0	0	0.32	0	0	0	0	0	0	0	0	0.26	0	0	0	0	0	0	0	0.1	0	0	0
COG1272	0	[U]	Predicted membrane channel-forming protein YqfA, hemolysin III family [Intracellular trafficking, secretion, and vesicular transport]	0	0	0	0	0	0	0	0	0.02	0	0	0	0	0	0	0	0	0	0	0	0.54	0	0	0	0	0.32	0	0	0	0	0	0	0	0	0.26	0	0	0	0	0	0	0	0.32	0	0	0
COG1273	0	[L]	Non-homologous end joining protein Ku, dsDNA break repair [Replication, recombination and repair]	0	0.235556	0.255714	0.23127	0.248571	0	0.23127	0.262857	0	0.249841	0.005	0.25	0.254286	0.242698	0.234127	0	0.248571	0.23127	0.244127	0.232698	0.247143	0	0	0.271429	0.065	0	0.267143	0.235556	0.0025	0.242698	0.245714	0.265714	0	0.22127	0.0325	0.261429	0.239841	0	0.464286	0.322857	0.0175	0.254286	0.03	0.242698	0.235556	0.215556
COG1274	1	[C]	Phosphoenolpyruvate carboxykinase, GTP-dependent [Energy production and conversion]	0	0.58	0.96	0.02	0.22	0.18	0	0.14	0.18	0.16	0.3	0.72	0.04	0.02	0.04	0	0	0.7	0.1	0.48	0.04	0.18	0	0.82	0.96	1	0.06	0.1	0.2	0.32	0.02	0.04	0.26	0.32	0.44	0.2	0	0	0.78	1	0.78	1	1	0.6	0.5	0
COG1275	0	[V]	Tellurite resistance protein TehA and related permeases [Defense mechanisms]	0	0.84	0.98	0.02	0.28	0.1	0	0.04	0.06	0.3	0.2	0.8	0.12	0.02	0.1	0	0	0.71	0.12	0.46	0.34	0.18	0	0.96	0.96	1	0.08	0	0.32	0.09	0.36	0.02	0.18	0.5	0.42	0.44	0.05	0	1	1	0.68	0.98	1	0.56	0.86	0.07
COG1276	0	[P]	Putative copper export protein [Inorganic ion transport and metabolism]	0	0.24	0.0490909	0.27	0.0418182	0	0.27	0.0672727	0	0.14	0	0.0454545	0.0509091	0.19	0.25	0	0.0436364	0.27	0.18	0.26	0.0418182	0	0	0.0581818	0.08	0	0.0581818	0.24	0	0.19	0.04	0.0654545	0	0.34	0	0.0563636	0.21	0	0.387273	0.176364	0	0.0472727	0	0.19	0.24	0.38
COG1277	1	[O]	ABC-type transport system involved in multi-copper enzyme maturation, permease component [Posttranslational modification, protein turnover, chaperones]	0	0.44	0.94	0.02	0.02	0	0	0	0.1	0.44	0	0.02	0.08	0	0.02	0.02	0	0.44	0.02	0.2	0.22	0.3	0	0.54	0.62	0.88	0.02	0	0.34	0.16	0.04	0.02	0.06	0.08	0.32	0.02	0	0	0.92	0.5	0.54	0.2	0.86	0.02	0.46	0
COG1278	1	[K]	Cold shock protein, CspA family [Transcription]	0	0	0	0	0.06	0	0	0.02	0	0	0.02	0	0	0	0	0	0	0	0	0	0	0	0	0	0	0.02	0.04	0	0	0.48	0	0	0	0	0	0	0	0	0.72	0.24	0	0.14	0.76	0	0	0
COG1279	0	[E]	Arginine exporter protein ArgO [Amino acid transport and metabolism]	0	0.33	0.88	0.01	0.12	0.02	0	0.06	0	0.11	0.08	0.48	0	0	0.02	0	0	0.57	0.02	0.17	0.02	0.04	0	0.88	0.76	0.78	0.06	0	0.08	0.14	0	0.02	0.04	0	0.04	0.06	0	0	1	0.96	0.52	0.68	0.74	0.29	0.59	0.07
COG1280	1	[E]	Threonine/homoserine/homoserine lactone efflux protein [Amino acid transport and metabolism]	0	0	0	0	0	0	0	0	0	0	0	0	0	0	0	0	0	0	0	0	0	0	0	0	0	0	0	0	0	0	0	0	0	0	0.1	0	0	0	0	0	0	0	0	0	0	0
COG1281	0	[O]	Redox-regulated molecular chaperone, HSP33 family [Posttranslational modification, protein turnover, chaperones]	0	0	0	0	0	0	0	0	0	0	0	0.1	0	0	0	0	0	0	0	0	0	0	0	0	0	0	0	0	0	0	0	0	0	0	0.04	0	0	0	0	0	0	0	0	0	0	0
COG1282	0	[C]	NAD/NADP transhydrogenase beta subunit [Energy production and conversion]	0	0	0.313333	0	0.04	0	0	0.0266667	0	0.0533333	0	0.106667	0	0.00666667	0	0	0	0.24	0.00666667	0.0933333	0.00666667	0	0	0.36	0.2	0.2	0.08	0	0	0	0	0.00666667	0	0.04	0.26	0.0666667	0	0	0.98	0.606667	0.18	0.18	0.28	0.0933333	0.153333	0.04
COG1283	0	[P]	Na+/phosphate symporter [Inorganic ion transport and metabolism]	0.12	0.2	0.74	0.02	0.04	0	0	0.46	0.1	0.42	0.18	0.1	0.26	0	0	0.04	0	0.62	0.08	0	0.08	0.44	0	0.46	0.68	0.34	0.02	0	0.34	0.02	0.44	0.02	0.3	0.2	0.38	0.7	0.02	0.04	0.6	0.52	0.44	0.48	0.34	0.42	0.1	0
COG1284	0	[S]	Uncharacterized membrane-anchored protein YitT, contains DUF161 and DUF2179 domains [Function unknown]	0.26	0	0	0	0	0.04	0	0	0.66	0	0.44	0.56	0	0.08	0	0	0	0	0	0.44	0.3	0	0	0	0	1	0	0	0	0	0	0	0	0.54	0.46	0.26	0	0	0	0	0.12	0	1	0	0	0
COG1285	0	[S]	Uncharacterized membrane protein YhiD, involved in acid resistance [Function unknown]	0	0	0	0	0	0	0	0	0	0	0	0	0	0	0	0	0	0	0	0	0	0	0	0	0	0	0	0	0	0	0	0	0	0	0.04	0	0	0	0	0	0	0	0	0	0	0
COG1286	0	[S]	Uncharacterized membrane protein, required for colicin V production [Function unknown]	0	0	0	0	0	0	0	0	0	0	0	0	0	0	0	0	0	0	0	0	0	0	0	0	0	0	0	0	0	0	0	0	0	0	0	0	0	0	0	0	0	0	0.06	0	0	0
COG1287	0	[O]	Asparagine N-glycosylation enzyme, membrane subunit Stt3 [Posttranslational modification, protein turnover, chaperones]	0.12	1	0.9	0.14	0.32	0.66	0	0.82	0.72	0.68	0.18	0.98	0.62	0.02	0.82	0.06	0.66	0.94	0.36	0.52	0.56	0.7	0.04	1	0.88	0.32	0.64	0.24	0.64	0.76	0.94	0.68	0.88	0.68	0.04	0.9	0.46	0.06	1	1	0.92	1	0.32	0.74	0.5	0.08
COG1288	0	[R]	Uncharacterized membrane protein YfcC, ion transporter superfamily [General function prediction only]	0	0	0	0	0	0	0	0	0	0	0	0	0	0	0	0	0	0	0	0	0	0	0	0	0	0	0	0	0	0	0	0	0	0	0.26	0	0	0	0	0	0	0	0	0	0	0
COG1289	1	[S]	Uncharacterized membrane protein YccC [Function unknown]	0.02	1	0.96	0.02	0.24	0.42	0	0.32	0.08	0.36	0.12	0.9	0.04	0.02	0.24	0.04	0.02	0.68	0.1	0.48	0.04	0.56	0	1	0.96	0.68	0	0	0.46	0.72	0.32	0.02	0.86	0.32	0.38	0.42	0.02	0	1	0.98	0.88	1	0.68	0.58	0.5	0
COG1290	1	[C]	Cytochrome b subunit of the bc complex [Energy production and conversion]	0	0	0.25	0	0.04	0	0	0.0233333	0	0	0.008	0.116667	0	0	0	0	0	0	0	0	0.00333333	0	0	0.333333	0.122	0.004	0.0633333	0	0.002	0	0	0.00333333	0	0	0.102	0.0466667	0	0	0.76	0.456667	0.048	0.176667	0.018	0	0	0
COG1291	1	[N]	Flagellar motor component MotA [Cell motility]	0.44	0.98	1	0.32	0.34	0.98	0	0.8	0.86	0.78	0.46	0.98	0.56	0.08	1	0.26	0.66	1	0.82	1	0.54	0.96	0.04	1	1	1	0.72	0.56	0.96	0.88	1	0.38	0.98	1	0.78	0.92	0.8	0.54	0.88	1	1	1	1	0.98	0.92	0.08
COG1292	0	[M]	Choline-glycine betaine transporter [Cell wall/membrane/envelope biogenesis]	0.4	0.22	0.56	0.26	0.3	0.62	0	0.9	0.32	0.72	0	0.24	0.94	0.26	0.5	0.74	0.96	0.46	0.62	1	0.92	1	0.02	0.34	0.84	1	0.24	0.32	0.78	0.6	0.5	0.2	0.74	1	0	0.98	0.06	0.16	0.52	0.46	0.46	0.96	0.84	0.24	0.52	0
COG1293	1	[J]	Predicted component of the ribosome quality control (RQC) complex, YloA/Tae2 family, contains fibronectin-binding (FbpA) and DUF814 domains [Translation, ribosomal structure and biogenesis]	0	0	0	0	0	0	0	0	0	0	0	0	0	0	0	0	0	0	0	0	0.42	0	0	0	0	0.32	0	0	0	0	0	0	0	0	0.26	0	0	0	0	0	0	0	0.32	0	0	0
COG1294	1	[C]	Cytochrome bd-type quinol oxidase, subunit 2 [Energy production and conversion]	0	0	0	0	0	0	0	0	0.06	0	0	0.02	0	0	0	0	0	0	0	0	0.54	0	0	0	0	0.32	0	0	0	0	0	0	0	0	0.26	0	0	0	0	0	0	0	0.3	0	0	0
COG1295	0	[S]	Uncharacterized membrane protein, BrkB/YihY/UPF0761 family (not an RNase) [Function unknown]	0	0	0	0	0	0	0	0	0	0	0	0	0	0	0	0	0	0	0	0	0	0	0	0	0	0	0	0	0	0	0	0	0	0.04	0.16	0	0	0	0.02	0	0	0	0.04	0	0	0
COG1296	1	[E]	Predicted branched-chain amino acid permease (azaleucine resistance) [Amino acid transport and metabolism]	0	0	0	0	0	0	0	0	0	0	0	0	0	0	0	0	0	0	0	0	0.24	0	0	0	0	0.32	0	0	0	0	0	0	0	0	0.22	0	0	0	0	0	0	0	0.3	0	0	0
COG1297	0	[S]	Uncharacterized membrane protein, oligopeptide transporter (OPT) family [Function unknown]	0	0	0	0	0	0	0	0	0	0	0	0	0	0	0	0	0	0	0	0	0	0	0	0	0	0	0	0	0	0	0	0	0	0.04	0.26	0	0	0	0.02	0	0	0	0.08	0	0	0
COG1298	0	[N]	Flagellar biosynthesis pathway, component FlhA [Cell motility]	0.92	0.9	0.86	1	0.3	0.74	0	0.54	0.68	0.88	0.9	0.74	0.34	0.52	1	0.58	0.98	1	1	1	0.7	1	0.4	0.84	0.66	1	0.72	0.78	0.66	0.84	1	0.3	0.94	1	0.74	0.98	0.72	0.86	0.54	0.74	0.86	0.96	1	1	0.44	0.22
COG1299	0	[G]	Phosphotransferase system, fructose-specific IIC component [Carbohydrate transport and metabolism]	0	0	0	0	0	0	0	0	0	0	0	0	0	0	0	0	0	0	0	0	0	0	0	0	0	0	0	0	0	0	0	0	0	0	0	0	0	0	0	0	0	0	0	0	0	0
COG1300	0	[D]	Uncharacterized membrane protein SpoIIM, required for sporulation [Cell cycle control, cell division, chromosome partitioning]	0	0	0.5	0.32	0	0	0	0	0.3	0.24	0	0.26	0	0	0	0.98	0.02	0.98	0.4	0	0.88	0.4	0	0.02	1	0.32	0	0	0	0	0	0.02	0.02	0	0.04	0	0.02	0.72	0.28	0.42	0.44	0	0.56	0	0.22	0
COG1301	0	[C]	Na+/H+-dicarboxylate symporter [Energy production and conversion]	0	0	0.18	0	0	0	0	0	0	0	0	0.8	0	0	0	0	0	0	0	0	0	0	0	0	0	0.04	0	0	0	0	0	0	0	0	0.16	0	0	0	0.26	0	0	0	0.04	0	0	0
COG1302	0	[S]	Uncharacterized conserved protein YloU, alkaline shock protein (Asp23) family [Function unknown]	0	0.18	0.98	0	0	0.1	0	0.38	0	0.12	0.04	0	0	0.02	0	0	0	0.48	0	0	0.02	0.04	0	0.94	0.92	0.3	0.04	0	0.3	0	0	0	0.04	0	0.1	0.04	0	0	1	0.98	0.12	0.76	0.58	0	0.52	0
COG1303	0	[R]	Predicted rRNA methylase, SpoU family [General function prediction only]	1	1	1	1	1	1	1	1	1	1	1	1	1	1	1	1	1	1	1	1	1	1	1	1	1	1	1	1	1	1	1	1	1	1	1	1	1	1	1	1	1	1	1	1	1	1
COG1304	1	[CIR]	FMN-dependent dehydrogenase, includes L-lactate dehydrogenase and type II isopentenyl diphosphate isomerase []	0	0	0	0	0	0	0	0	0	0	0	0.02	0	0	0.04	0	0	0	0	0	0	0	0	0	0	0	0	0	0	0	0	0	0	0	0.12	0	0	0	0	0	0	0	0	0	0	0
COG1305	0	[O]	Transglutaminase-like enzyme, putative cysteine protease [Posttranslational modification, protein turnover, chaperones]	0.44	0.46	0	0.08	0.02	0.86	0	0	0	0	0.1	0	0.6	0.02	0	0	0	0	0	1	0.54	0.06	0	0	0	1	0.1	0	0	0	0.64	0	0.14	0.86	0.3	0.96	0.08	0	0	0.34	0.92	0.24	1	0	0	0
COG1306	0	[S]	Uncharacterized protein [Function unknown]	0	0	0	0	0	0	0	0.98	0.5	0	0	0	0	0	0	0	0	0	0	0.52	0	0	0	0	0.02	0.12	0	0	0.06	0	0.04	0	0.22	0.02	0.04	0	0.14	0	0.02	0.16	0	0	0.28	0.1	0.18	0.48
COG1307	0	[I]	Fatty acid-binding protein DegV (function unknown) [Lipid transport and metabolism]	0.6	0.78	0.06	0.02	0.04	0.48	0	0	0.42	0.66	0.32	0.94	0.02	0.02	0.04	0	0	0.36	0	0.14	0.14	0.66	0	0.3	0.7	1	0.06	0	0.24	0.22	0.2	0	0.12	0.18	0.56	0.8	0	0	0.98	0.48	0.6	0	0.86	0.6	1	0
COG1308	0	[K]	Transcription factor homologous to NACalpha-BTF3 [Transcription]	0	0.0266667	0.16	0	0.04	0	0	0.02	0	0.00666667	0	0.02	0	0	0	0	0	0.1	0	0.04	0	0	0	0.26	0.06	0.04	0.08	0	0	0	0	0	0	0.02	0.26	0.04	0	0	0.64	0.28	0.08	0.14	0.08	0	0.00666667	0
COG1309	1	[K]	DNA-binding transcriptional regulator, AcrR family [Transcription]	0.8	0	0.02	0.88	0.02	0.02	0	0.44	0	0	0.08	0	0.4	0.3	0	0	0	0.02	0.04	0.98	0.46	0.08	0.04	0.14	0.28	1	0.16	0.5	0.2	0	0.18	1	0.38	1	1	0.22	0	0.08	0.14	0.28	0.16	0.34	0.8	0	0	0
COG1310	1	[O]	Proteasome lid subunit RPN8/RPN11, contains Jab1/MPN domain metalloenzyme (JAMM) motif [Posttranslational modification, protein turnover, chaperones]	0.16	0.48	1	0.54	0.7	0.48	0.04	1	0.72	0.28	0.4	0.94	0.8	0.4	0.6	0.1	1	0.54	0.36	1	0.9	0.5	0.02	0.76	0.42	1	0.36	0.3	0.2	0.28	1	0.62	0.46	1	0.74	0.62	0.42	0.22	1	0.96	0.46	1	1	0.38	0.42	0.66
COG1311	1	[L]	Archaeal DNA polymerase II, small subunit/DNA polymerase delta, subunit B [Replication, recombination and repair]	1	1	1	1	1	1	1	1	1	1	1	1	1	1	1	1	1	1	1	1	1	1	1	1	1	1	1	1	1	1	1	1	1	1	1	1	1	1	1	1	1	1	1	1	1	1
COG1312	0	[G]	D-mannonate dehydratase [Carbohydrate transport and metabolism]	0	0	0.04	0	0	0	0	0.02	0	0	0	0.06	0	0	0	0	0	0.02	0	0	0	0	0	0.04	0	0.02	0	0	0	0.04	0	0	0	0.1	0.26	0	0	0	0.72	0.04	0	0	0	0	0	0
COG1313	0	[R]	Uncharacterized Fe-S protein PflX, radical SAM superfamily [General function prediction only]	0	0	0	0.3	0	0	0	0	0.36	0	0	0	0	0	0.02	0.3	0	0.14	0.36	0	0	0.48	0	0	0	0.3	0	0.14	0.02	0.18	0	0	0.12	0	0	0	0.04	0.22	0	0	0.12	0	0.82	0.62	0.06	0
COG1314	1	[U]	Preprotein translocase subunit SecG [Intracellular trafficking, secretion, and vesicular transport]	0	0	0.02	0	0	0	0	0.02	0	0	0	0	0	0	0	0	0	0	0	0.08	0	0	0	0.04	0.08	0.38	0	0	0.02	0.14	0	0	0	0	0	0	0	0	0.7	0.18	0	0.02	0.88	0	0	0
COG1315	0	[S]	Uncharacterized conserved protein, DUF342 family [Function unknown]	0.3	0.4	1	0.54	0.86	0.48	0	0.86	0.56	0.26	0.22	0.98	0.68	0.16	0.46	0.1	0.98	0.54	0.36	0.52	0.92	0.5	0.26	0.88	0.42	0.32	1	0.38	0.34	0.08	0.86	0.84	0.46	0.68	0	1	0.3	0.24	0.86	0.8	0.54	0.82	0.32	0.38	0	0
COG1316	0	[M]	Anionic cell wall polymer biosynthesis enzyme, LytR-Cps2A-Psr (LCP) family [Cell wall/membrane/envelope biogenesis]	0	0	0.5	0	0	0	0	0.02	0	0	0	0.72	0	0	0	0	0	0	0	0	0	0	0	0.3	0.24	0	0	0	0.08	0	0	0	0	0.02	0	0	0	0	0.76	0.42	0	0.04	0.02	0.02	0	0
COG1317	0	[NU]	Flagellar biosynthesis/type III secretory pathway protein FliH []	0	0	0	0	0	0	0	0	0	0	0	0.08	0	0	0	0	0	0	0	0	0.52	0	0	0	0	0.02	0	0	0	0	0	0	0	0	0	0	0	0	0	0	0	0	0	0	0	0
COG1318	0	[K]	Predicted transcriptional regulator [Transcription]	0	0.12	0.0666667	0.135	0.045	0	0.135	0.0516667	0	0.07	0.00666667	0.0433333	0.0366667	0.095	0.125	0	0.0433333	0.145	0.09	0.13	0.045	0	0	0.0816667	0.113333	0.01	0.0816667	0.12	0.00333333	0.095	0.0466667	0.0233333	0	0.17	0.0833333	0.0366667	0.105	0	0.561667	0.198333	0.0466667	0.0433333	0.05	0.095	0.12	0.19
COG1319	1	[C]	CO or xanthine dehydrogenase, FAD-binding subunit [Energy production and conversion]	0	0	0	0	0	0	0	0	0	0	0	0.1	0	0	0	0	0	0	0	0	0.36	0	0	0	0	0.32	0	0	0	0	0	0	0	0	0.22	0	0	0	0	0	0	0	0.32	0	0	0
COG1320	0	[P]	Multisubunit Na+/H+ antiporter, MnhG subunit [Inorganic ion transport and metabolism]	0	0.01	0.14	0	0.04	0	0	0.02	0	0.01	0.04	0	0	0	0	0	0	0.09	0	0.14	0	0.01	0	0.2	0.46	0.26	0.06	0	0.04	0	0	0	0.02	0.08	0.15	0.04	0	0	0.98	0.56	0.35	0.08	0.21	0	0.02	0
COG1321	1	[K]	Mn-dependent transcriptional regulator, DtxR family [Transcription]	0	0	0	0	0	0	0	0.02	0	0	0	0	0	0	0	0	0	0	0	0	0	0	0	0	0	0	0	0	0	0	0	0	0	0	0	0	0	0	0.06	0	0	0	0	0	0	0
COG1322	0	[L]	DNA anti-recombination protein (rearrangement mutator) RmuC [Replication, recombination and repair]	0	0	0	0	0	0	0	0	0.12	0	0	0.04	0	0	0	0	0	0	0	0	0.54	0	0	0	0	0.08	0	0	0	0	0	0	0	0	0.26	0	0	0	0	0	0	0	0.18	0	0	0
COG1323	0	[R]	Predicted nucleotidyltransferase [General function prediction only]	0	0	0	0	0	0	0	0	0	0	0	0	0	0	0	0	0	0	0	0	0.16	0	0	0	0	0.32	0	0	0	0	0	0	0	0	0.18	0	0	0	0	0	0	0	0.12	0	0	0
COG1324	0	[P]	Uncharacterized protein involved in tolerance to divalent cations [Inorganic ion transport and metabolism]	0	0.04	0.14	0	0.03	0	0	0.02	0	0	0.02	0.04	0	0	0	0	0	0.14	0	0	0	0	0	0.24	0.28	0	0.07	0	0.02	0	0	0	0	0	0.24	0.02	0	0	0.91	0.45	0.1	0.13	0.12	0	0	0
COG1325	0	[J]	Exosome subunit, RNA binding protein with dsRBD fold [Translation, ribosomal structure and biogenesis]	1	1	1	1	1	1	1	1	1	1	1	1	1	1	1	1	1	1	1	1	1	1	1	1	1	1	1	1	1	1	1	1	1	1	1	1	1	1	1	1	1	1	1	1	1	1
COG1326	0	[R]	Uncharacterized archaeal Zn-finger protein [General function prediction only]	0	0.74	0.94	0	0.16	0.38	0	0.16	0.02	0.14	0.26	0.7	0	0.02	0.06	0.02	0	0.52	0.06	0.48	0.08	0.22	0	1	0.86	0.98	0.16	0.06	0.28	0.42	0.14	0.04	0.4	0.18	0.26	0.6	0	0	1	0.98	0.82	1	0.92	0.24	0.26	0
COG1327	1	[K]	Transcriptional regulator NrdR, contains Zn-ribbon and ATP-cone domains [Transcription]	0.14	0.64	0.82	0	0	0.04	0	0.46	0.46	0.22	0.22	0.5	0.26	0.02	0	0.04	0	0.56	0.04	0	0.04	0.52	0	0.42	0.68	0.2	0.06	0	0.34	0	0.52	0.02	0.28	0	0.46	1	0	0.1	0.9	0.66	0.48	0.82	0.08	0.16	0.12	0
COG1328	0	[F]	Anaerobic ribonucleoside-triphosphate reductase [Nucleotide transport and metabolism]	0	0	0	0	0	0	0	0	0	0	0	0	0	0	0	0	0	0	0	0	0	0	0	0	0	0	0	0	0	0	0	0	0	0	0	0	0	0	0.02	0	0	0	0	0	0	0
COG1329	0	[K]	RNA polymerase-interacting regulator, CarD/CdnL/TRCF family [Transcription]	0	0	0	0	0	0	0	0	0	0	0	0.04	0	0	0	0	0	0	0	0	0	0.32	0	0	0	0	0	0	0	0	0	0	0	0	0	0	0	0	0	0	0	0	0	0	0.02	0
COG1330	1	[L]	Exonuclease V gamma subunit [Replication, recombination and repair]	0	0.02	0.36	0	0.06	0.1	0	0.01	0	0.02	0.2	0.15	0	0	0	0	0	0.14	0	0.12	0.02	0.02	0	0.37	0.46	0.36	0.07	0	0.16	0	0	0.01	0.18	0.06	0.3	0.09	0	0	0.99	0.58	0.44	0.27	0.4	0	0	0
COG1331	0	[R]	Uncharacterized conserved protein YyaL, SSP411 family, contains thoiredoxin and six-hairpin glycosidase-like domains [General function prediction only]	0	0	0	0	0	0	0	0.02	0	0	0	0	0	0	0	0	0	0	0	0.2	0	0	0	0.02	0.06	0.24	0	0	0	0	0	0	0	0	0	0	0	0	0.4	0.08	0	0.02	0.12	0	0	0
COG1332	1	[V]	CRISPR/Cas system CSM-associated protein Csm5, group 7 of RAMP superfamily [Defense mechanisms]	0	1	0.22	0.02	0.16	0.02	0	0.16	0.1	0.3	0.16	0.76	0.02	0.02	0.14	0	0	0.58	0.14	0.64	0.04	0.16	0	0.54	0.54	0.68	0.2	0.16	0.08	0.38	0.38	0	0.62	0.96	0.28	0.54	0	0	0.44	0.52	0.24	0.52	0.66	0.54	0.36	0
COG1333	1	[CO]	Cytochrome c biogenesis protein ResB []	0	0	0.52	0.54	0	0	0.4	0.52	0	0	0	0.5	0.48	0	0	0	0	0.54	0	0.04	0.44	0	0	0.54	0.04	0.32	0.32	0	0	0.04	0.04	0.26	0	0.06	0.04	0.54	0.02	0.02	0.2	0.52	0.78	0.52	0.24	0.38	0.06	0.74
COG1334	0	[R]	Uncharacterized conserved protein, FlaG/YvyC family [General function prediction only]	0.38	1	1	0.28	0.32	0.9	0	0.64	0.24	0.92	0.48	0.8	0.28	0.04	0.96	0.12	0.58	0.98	0.58	0.52	0.54	0.88	0	1	1	1	0.44	0.32	0.96	0.38	0.92	0.78	0.98	0.68	0	0.96	0.76	0.06	1	1	0.8	1	1	0.82	0.48	0.08
COG1335	1	[HR]	Nicotinamidase-related amidase []	0	0	0	0	0	0	0	0	0	0	0	0	0	0	0	0	0	0	0	0	0	0	0	0	0	0	0	0	0	0	0	0	0	0	0	0	0	0	0.1	0	0	0	0	0	0	0
COG1336	0	[V]	CRISPR/Cas system CMR subunit Cmr4, Cas7 group, RAMP superfamily [Defense mechanisms]	0.130667	0.52	0	0.46	0	0.170667	0.46	0	0.178667	0.72	0.122667	0	0	0.62	0.5	0.0866667	0	0.46	0.64	0.48	0	0.166667	0.154667	0	0.153333	0.130667	0	0.52	0.134667	0.62	0	0	0.158667	0.32	0.118667	0	0.58	0.114667	0.02	0	0.174667	0	0.1	0.62	0.52	0.24
COG1337	0	[V]	CRISPR/Cas system CSM-associated protein Csm3, group 7 of RAMP superfamily [Defense mechanisms]	0.28	0.36	1	0.38	0.24	0.78	0	0.88	0.78	0.28	0.12	0.86	0.36	0	0.5	0.1	0.82	0.98	0.48	0.52	0.56	0.74	0.02	1	0.76	0.32	0.3	0.1	0.82	0.1	0.96	0.1	0.48	0.68	0.04	0.88	0.38	0	1	1	0.58	1	0.84	0.78	0.96	0.14
COG1338	0	[N]	Flagellar biosynthetic protein FliP [Cell motility]	0.4	0.82	0.76	0.12	0.3	0.9	0	0.38	0.34	0.78	0.58	0.88	0.22	0.02	0.62	0.08	0.28	0.9	0.32	0.3	0.36	0.82	0.02	1	0.88	1	0.28	0.22	0.88	0.7	0.86	0.3	0.82	0.68	0.04	0.88	0.26	0.02	1	0.98	1	1	1	0.8	0.72	0
COG1339	0	[H]	Archaeal CTP-dependent riboflavin kinase [Coenzyme transport and metabolism]	0.32	0	0.172973	0	0.171622	0.52	0	0.166757	0.56	0	0.28	0.168919	0.164865	0	0	0.1	0.17027	0	0	0	0.171622	0.5	0.44	0.166216	0.42	0.32	0.174324	0	0.34	0	0.172973	0.154054	0.46	0	0.26	0.160811	0	0.24	0.17973	0.168108	0.54	0.167568	0.32	0	0	0
COG1340	0	[S]	Uncharacterized coiled-coil protein, contains DUF342 domain [Function unknown]	0	0	0	0	0	0.44	0	0.9	0.4	0	0.04	0	0.12	0	0	0	0.74	0	0	0.52	0.56	0	0	0	0	0.68	0	0	0.68	0	0	0	0	0.68	0	0	0	0	0	0	0	1	0.68	0	0	0
COG1341	0	[J]	Polynucleotide 5'-kinase, involved in rRNA processing [Translation, ribosomal structure and biogenesis]	1	1	1	1	1	1	1	1	1	1	1	1	1	1	1	1	1	1	1	1	1	1	1	1	1	1	1	1	1	1	1	1	1	1	1	1	1	1	1	1	1	1	1	1	1	1
COG1342	0	[R]	Predicted DNA-binding protein, UPF0251 family [General function prediction only]	0	0	0.36	0	0.08	0	0	0.44	0	0	0	0.34	0	0	0	0	0.34	0	0	0.04	0.54	0	0	0	0	0.32	0	0	0	0	0	0	0	0.06	0.02	0	0	0	0	0	0	0	1	0.42	0.52	0
COG1343	0	[V]	CRISPR/Cas system-associated endoribonuclease Cas2 [Defense mechanisms]	0	0	0	0	0	0	0	0	0	0	0	0.32	0	0	0	0	0	0	0	0	0	0	0	0	0	0	0	0	0	0	0	0	0	0	0.12	0	0	0	0	0	0	0	0.04	0	0	0
COG1344	1	[N]	Flagellin and related hook-associated protein FlgL [Cell motility]	0	0	0	0	0	0	0	0	0	0	0	0	0	0	0	0	0	0	0	0	0	0	0	0	0	0	0	0	0	0	0	0	0	0	0	0	0	0	0	0	0	0	0	0	0	0
COG1345	0	[N]	Flagellar capping protein FliD [Cell motility]	0	0	0	0	0	0	0	0	0	0	0	0.58	0.02	0	0	0	0	0	0	0	0	0	0	0	0	0	0	0	0	0	0	0	0	0	0	0	0	0	0	0	0	0	0	0	0	0
COG1346	0	[M]	Putative effector of murein hydrolase [Cell wall/membrane/envelope biogenesis]	0	0	0	0	0	0	0	0	0	0	0	0	0	0	0	0	0	0	0	0	0.52	0	0	0	0	0	0	0	0	0	0	0	0	0	0	0	0	0	0	0	0	0	0	0	0	0
COG1347	0	[C]	Na+-transporting NADH:ubiquinone oxidoreductase, subunit NqrD [Energy production and conversion]	0	0	0	0	0	0	0	0	0	0	0	0	0	0	0	0	0	0	0	0	0.54	0	0	0	0	0.26	0	0	0	0	0	0	0	0	0.26	0	0	0	0	0	0	0	0.12	0	0	0
COG1348	1	[P]	Nitrogenase subunit NifH, an ATPase [Inorganic ion transport and metabolism]	0.18	0.18	0.84	0	0.8	0.8	0	0.34	0.4	0.28	0.36	0.8	0.44	0.36	0.6	0.1	1	0.46	0.34	1	0.92	0.5	0.24	0.88	0.42	1	0.42	0.26	0.34	0.1	0.64	0.74	0.08	1	0.74	0.42	0.02	0.66	0.76	0.48	0.86	1	1	0.38	0	0
COG1349	0	[KG]	DNA-binding transcriptional regulator of sugar metabolism, DeoR/GlpR family []	0.12	0	0.56	0	0.02	0.32	0	0.46	0.54	0	0	0	0.18	0.02	0.04	0	0	0.12	0.02	0.52	0.2	0.44	0	0.64	0.42	0.56	0.22	0	0.34	0	0.1	0	0.32	0.16	0.26	0	0	0	0.74	0.88	0.82	0.94	0.86	0	0.02	0.02
COG1350	0	[E]	Predicted alternative tryptophan synthase beta-subunit (paralog of TrpB) [Amino acid transport and metabolism]	0	0	0	0	0	0	0	0	0	0	0	0	0	0	0	0	0	0	0	0	0	0	0	0	0	0	0	0	0	0	0	0	0	0	0.26	0	0	0	0	0	0	0	0.06	0	0	0
COG1351	1	[F]	Thymidylate synthase ThyX [Nucleotide transport and metabolism]	0	0	0	0	0	0	0	0.46	0	0	0	0	0	0	0	0	0	0	0	0.06	0	0	0	0	0	0	0	0	0	0	0	0	0	0	0.04	0	0	0	0	0	0	0	0	0	0	0
COG1352	1	[NT]	Methylase of chemotaxis methyl-accepting proteins []	0.96	0.74	0.58	0.82	0.38	0.8	0.42	0.46	0.48	0.98	1	0.5	0.02	0.34	0.72	0.74	0.48	0.88	0.54	0.56	0.92	1	0.74	0.52	0.9	0.32	0.38	0.82	0.04	0.84	0.1	0.26	0.32	0.74	0	0.94	0.62	0.8	0.48	0.1	0.82	0.46	0.58	0.62	1	0.24
COG1353	0	[V]	CRISPR/Cas system-associated protein Cas10, large subunit of type III CRISPR-Cas systems, contains HD superfamily nuclease domain [Defense mechanisms]	0.3	0.86	1	0.16	0.32	0.72	0	0.82	0.74	0.84	0.5	0.98	0.38	0.02	0.9	0.06	0.52	0.94	0.4	0.52	0.54	0.7	0.02	1	1	0.32	0.44	0.2	0.68	0.78	0.98	0.72	1	0.68	0.04	1	0.54	0	1	1	0.94	1	0.32	0.76	0.96	0.08
COG1354	1	[L]	Chromatin segregation and condensation protein Rec8/ScpA/Scc1, kleisin family [Replication, recombination and repair]	0	0	0	0	0	0	0	0	0	0	0	0	0	0	0	0	0	0	0	0	0	0	0	0	0	0	0	0	0	0	0	0	0	0	0	0	0	0	0	0	0	0	0	0	0	0
COG1355	0	[R]	Predicted class III extradiol dioxygenase, MEMO1 family [General function prediction only]	0	0	0	0	0	0	0	0.02	0	0	0	0	0	0	0	0	0	0	0	0	0	0	0	0	0.08	0	0	0	0	0	0	0	0	0	0	0	0	0	0.42	0.26	0	0	0	0	0	0
COG1356	1	[K]	Transcriptional regulator [Transcription]	1	1	1	1	1	1	1	1	1	1	1	1	1	1	1	1	1	1	1	1	1	1	1	1	1	1	1	1	1	1	1	1	1	1	1	1	1	1	1	1	1	1	1	1	1	1
COG1357	1	[S]	Uncharacterized protein YjbI, contains pentapeptide repeats [Function unknown]	0	0	0	0	0	0	0	0	0	0	0	0	0	0	0	0	0	0	0	0	0	0	0	0	0	0	0	0	0	0	0	0	0	0	0.22	0	0	0	0	0	0	0	0	0	0	0
COG1358	1	[J]	Ribosomal protein L7Ae or related RNA K-turn-binding protein [Translation, ribosomal structure and biogenesis]	0	0	0	0	0	0	0	0	0	0	0	0	0	0	0	0	0	0	0	0	0	0	0	0	0	0	0	0	0	0	0	0	0	0	0	0	0	0	0.02	0	0	0	0	0	0	0
COG1359	0	[C]	Quinol monooxygenase YgiN [Energy production and conversion]	0	0	0	0	0	0	0	0.02	0	0	0	0	0	0	0	0	0	0	0	0	0	0	0	0	0	0	0	0	0	0	0	0	0	0.32	0	0	0	0	0.08	0	0	0.04	0.12	0	0	0
COG1360	1	[N]	Flagellar motor protein MotB [Cell motility]	0	0	0	0.46	0	0	0	0	0	0	0	0.18	0	0	0	0	0	0.46	0.18	0	0.46	0	0	0	0	0	0	0.04	0	0	0	0.14	0	0	0.1	0	0	0	0	0	0	0	0	0	0	0
COG1361	1	[S]	Uncharacterized conserved protein [Function unknown]	0	0	0	0	0	0	0	0	0	0	0	0	0	0	0	0	0	0	0	0	0	0	0	0	0	0	0	0	0	0	0	0	0	0.08	0	0	0	0	0	0	0	0	0.06	0	0	0
COG1362	0	[E]	Aspartyl aminopeptidase [Amino acid transport and metabolism]	0	0	0	0	0	0	0	0	0	0	0	0.18	0	0	0	0	0	0	0	0	0	0	0	0	0	0	0	0	0	0	0	0	0	0	0	0	0	0	0.44	0	0	0	0	0	0	0
COG1363	0	[EG]	Putative aminopeptidase FrvX []	0	0	0	0	0	0	0	0	0	0	0	0.04	0	0	0	0	0	0	0	0	0.08	0	0	0	0	0.32	0	0	0	0	0	0	0	0	0.14	0	0	0	0	0	0	0	0.2	0	0	0
COG1364	1	[E]	N-acetylglutamate synthase (N-acetylornithine aminotransferase) [Amino acid transport and metabolism]	0	0	0	0	0	0	0	0	0.08	0	0	0	0	0	0	0	0	0	0	0	0	0	0	0	0	0.04	0	0	0	0	0	0	0	0	0.04	0	0	0	0	0	0	0	0.04	0	0	0
COG1365	0	[R]	Predicted ATPase, PP-loop superfamily [General function prediction only]	1	1	1	1	1	1	1	1	1	1	1	1	1	1	1	1	1	1	1	1	1	1	1	1	1	1	1	1	1	1	1	1	1	1	1	1	1	1	1	1	1	1	1	1	1	1
COG1366	0	[T]	Anti-anti-sigma regulatory factor (antagonist of anti-sigma factor) [Signal transduction mechanisms]	0	0	0	0	0	0	0	0.02	0	0	0	0	0	0	0	0	0	0	0	0	0	0	0	0.02	0	0	0	0	0	0	0	0	0	0	0	0	0	0	0.54	0.04	0	0	0	0	0	0
COG1367	0	[V]	CRISPR/Cas system CMR-associated protein Cmr1, group 7 of RAMP superfamily [Defense mechanisms]	1	1	1	1	1	1	1	1	1	1	1	1	1	1	1	1	1	1	1	1	1	1	1	1	1	1	1	1	1	1	1	1	1	1	1	1	1	1	1	1	1	1	1	1	1	1
COG1368	0	[M]	Phosphoglycerol transferase MdoB or a related enzyme of AlkP superfamily [Cell wall/membrane/envelope biogenesis]	0.44	0.64	0	0	0.04	0.02	0	0.56	0.4	0	0.18	0.7	0	0.02	0.02	0	0	0.32	0	0.12	0.06	0.38	0	0.46	0.04	1	0.04	0	0.76	0	0	0	0	0.32	0.6	0.02	0.04	0	0.06	0.96	0.52	0.66	0.96	0.34	0.06	0.14
COG1369	1	[J]	RNase P/RNase MRP subunit POP5 [Translation, ribosomal structure and biogenesis]	1	1	1	1	1	1	1	1	1	1	1	1	1	1	1	1	1	1	1	1	1	1	1	1	1	1	1	1	1	1	1	1	1	1	1	1	1	1	1	1	1	1	1	1	1	1
COG1370	0	[J]	tRNA-guanine transglycosylase, archaeosine-15-forming [Translation, ribosomal structure and biogenesis]	1	1	1	1	1	1	1	1	1	1	1	1	1	1	1	1	1	1	1	1	1	1	1	1	1	1	1	1	1	1	1	1	1	1	1	1	1	1	1	1	1	1	1	1	1	1
COG1371	0	[R]	SHS2 domain protein implicated in nucleic acid metabolism [General function prediction only]	1	1	1	1	1	1	1	1	1	1	1	1	1	1	1	1	1	1	1	1	1	1	1	1	1	1	1	1	1	1	1	1	1	1	1	1	1	1	1	1	1	1	1	1	1	1
COG1372	0	[LX]	Intein/homing endonuclease []	0.1	0.58	0.92	0.66	0.36	0.22	0	0	0	0.16	0.08	0.46	0.54	0.04	0.48	0.72	0.84	0.46	0	0.04	0.86	0.5	0	0.68	0.16	0	0.18	0	0.24	0	0.66	0	0.34	0.06	0	0.3	0.06	0.4	0.96	0.68	0.42	0.8	0.44	0.38	0.84	0.24
COG1373	1	[R]	Predicted ATPase, AAA+ superfamily [General function prediction only]	0.4	0.16	0	0.32	0	0.1	0.14	0.52	0.84	0	0.42	0.14	0	0.26	0	0.66	0	0.46	0.22	1	1	0.48	0.74	0.26	0.3	1	0.14	0.76	0.14	0	0	0.58	0.62	1	0.58	0.22	0	0	0	0	0.14	0.42	1	0.36	0	0.68
COG1374	0	[J]	Rbosome biogenesis protein Nip4, contains PUA domain [Translation, ribosomal structure and biogenesis]	1	1	1	1	1	1	1	1	1	1	1	1	1	1	1	1	1	1	1	1	1	1	1	1	1	1	1	1	1	1	1	1	1	1	1	1	1	1	1	1	1	1	1	1	1	1
COG1376	0	[M]	Lipoprotein-anchoring transpeptidase ErfK/SrfK [Cell wall/membrane/envelope biogenesis]	0	0.04	0	0	0	0.02	0	0	0	0	0	0.08	0	0	0	0	0	0.16	0	0	0	0	0	0.04	0.18	0.06	0.06	0	0.06	0	0.04	0	0	0	0.26	0	0	0	0	0.2	0	0.06	0.16	0	0.08	0
COG1377	0	[N]	Flagellar biosynthesis protein FlhB [Cell motility]	0.96	0.64	0.96	0.94	0.78	0.4	0.04	0.54	0.04	0.96	0.98	1	0.68	0.14	0.68	0.86	0.76	0.82	0.98	0.56	0.94	0.5	0.9	1	0.96	0.32	0.28	0.76	0.34	0.86	0.82	0	0.46	0.74	0	0.32	0.38	0.52	1	0.54	0.46	0.98	0.44	0.98	1	0.66
COG1378	0	[K]	Sugar-specific transcriptional regulator TrmB [Transcription]	0	0.56	0.98	0.1	0.28	0.82	0	0	0	0.82	0.52	0.2	0	0.02	0.12	0	0.2	0.86	0.18	0.26	0.3	0.76	0	1	0.88	0.32	0.32	0.24	0.44	0.86	0.06	0.24	0.04	0.68	0.04	0.92	0.34	0	1	1	0.96	0	0.56	0	0.36	0
COG1379	0	[R]	PHP family phosphoesterase with a Zn ribbon [General function prediction only]	0	0.1	0.82	0	0.02	0.12	0	0.12	0	0	0	0.68	0.04	0	0	0.02	0	0.34	0	0.48	0.06	0.18	0	0.9	0.9	0.98	0	0	0.22	0	0	0	0.28	0.3	0.3	0.2	0	0	0.66	0.72	0.68	1	0.96	0.34	0.28	0
COG1380	0	[R]	Putative effector of murein hydrolase LrgA, UPF0299 family [General function prediction only]	0	0	0.94	0.02	0	0.06	0	0.46	0	0.02	0.02	0.02	0.1	0	0	0.02	0	0.32	0	0.7	0.16	0	0	0.96	0.68	1	0.34	0	0.36	0.6	0.2	0.02	0.14	0	0	0.06	0	0.18	1	0.82	0.16	0.94	1	0.14	0.18	0
COG1381	0	[L]	Recombinational DNA repair protein (RecF pathway) [Replication, recombination and repair]	0	0	0	0	0	0	0	0	0	0	0	0	0	0	0	0	0	0	0	0	0	0	0	0	0	0	0	0	0	0	0	0	0	0	0.26	0	0	0	0.02	0	0	0	0.02	0	0	0
COG1382	1	[O]	Prefoldin, chaperonin cofactor [Posttranslational modification, protein turnover, chaperones]	1	1	1	1	1	1	1	1	1	1	1	1	1	1	1	1	1	1	1	1	1	1	1	1	1	1	1	1	1	1	1	1	1	1	1	1	1	1	1	1	1	1	1	1	1	1
COG1383	1	[J]	Ribosomal protein S17E [Translation, ribosomal structure and biogenesis]	1	1	1	1	1	1	1	1	1	1	1	1	1	1	1	1	1	1	1	1	1	1	1	1	1	1	1	1	1	1	1	1	1	1	1	1	1	1	1	1	1	1	1	1	1	1
COG1384	1	[J]	Lysyl-tRNA synthetase, class I [Translation, ribosomal structure and biogenesis]	0	0.0266667	0.09	0	0.02	0.0415385	0	0.02	0	0.00666667	0.0615385	0	0	0	0	0.00153846	0	0.1	0	0.04	0	0.0246154	0	0.15	0.310769	0.236923	0.06	0	0.0553846	0	0	0	0.0661538	0.02	0.187692	0.03	0	0	0.88	0.4	0.232308	0.02	0.113846	0	0.00666667	0
COG1385	1	[J]	16S rRNA U1498 N3-methylase RsmE [Translation, ribosomal structure and biogenesis]	0	0	0	0	0	0	0	0.02	0	0	0	0.04	0	0	0	0	0	0	0	0	0	0	0	0	0	0	0	0	0.02	0	0	0	0	0.08	0.24	0	0	0	0.26	0	0	0	0.24	0	0	0
COG1386	1	[K]	Chromosome segregation and condensation protein ScpB [Transcription]	0	0	0	0	0	0	0	0	0	0	0	0	0	0	0	0	0	0	0	0	0	0	0	0	0	0	0	0	0	0	0	0	0	0	0	0	0	0	0	0	0	0	0	0	0	0
COG1387	1	[ER]	Histidinol phosphatase or related hydrolase of the PHP family []	0	0.22	0.92	0.02	0.02	0.02	0	0.06	0.06	0.24	0	0.08	0	0	0.06	0	0	0.54	0.02	0	0	0.08	0	0.54	0.94	0.12	0.02	0	0.54	0.3	0.08	0	0	0.12	0.28	0.04	0.02	0.06	1	0.78	0.14	0.46	0.26	0.42	0.58	0.02
COG1388	0	[M]	LysM repeat [Cell wall/membrane/envelope biogenesis]	0.02	0	0.32	0	0.06	0.02	0	0.22	0	0.44	0	0	0	0.02	0	0	0	0	0	0.48	0.32	0.14	0	0.46	0.32	0.94	0	0	0.34	0	0	0.02	0	0.84	0.3	0.02	0	0	0.42	0.46	0.12	0.02	0.98	0	0	0
COG1389	1	[L]	DNA topoisomerase VI, subunit B [Replication, recombination and repair]	1	1	1	1	1	1	1	1	1	1	1	1	1	1	1	1	1	1	1	1	1	1	1	1	1	1	1	1	1	1	1	1	1	1	1	1	1	1	1	1	1	1	1	1	1	1
COG1390	1	[C]	Archaeal/vacuolar-type H+-ATPase subunit E/Vma4 [Energy production and conversion]	0	0	0.1	0	0	0	0	0.02	0	0	0	0	0	0	0	0	0	0.04	0	0	0	0	0	0.02	0	0	0	0	0	0	0	0.02	0	0.14	0	0	0	0	0.76	0.14	0	0	0	0	0	0
COG1391	0	[O]	Glutamine synthetase adenylyltransferase [Posttranslational modification, protein turnover, chaperones]	0.01	0.42	0.82	0	0.1	0.21	0	0.2	0.05	0.04	0.15	0.56	0	0.02	0.02	0.01	0	0.32	0	0.48	0	0.21	0	0.44	0.65	0.4	0.12	0	0.04	0.12	0.28	0.02	0.26	0.28	0.23	0.38	0	0	0.54	0.8	0.54	0.66	0.33	0.06	0.2	0
COG1392	1	[S]	Uncharacterized conserved protein YkaA, distantly related to PhoU, UPF0111/DUF47 family [Function unknown]	0	0	0.54	0	0.04	0	0	0	0.42	0.14	0	0.42	0	0	0	1	0.12	0.18	0	0	0.54	0	0	0	0.86	0.32	0	0	0	0.24	0	0.36	0.46	0	0.02	0	0.18	0	0.34	0.32	0	0	0.42	0	0.12	0
COG1393	0	[P]	Arsenate reductase and related proteins, glutaredoxin family [Inorganic ion transport and metabolism]	0	0.04	0	0	0	0	0	0.02	0	0	0.12	0.14	0.04	0	0	0	0	0.02	0	0	0	0	0	0.02	0.08	0	0	0	0	0	0	0	0	0	0	0.02	0	0	0.56	0.14	0	0.02	0	0	0	0
COG1394	1	[C]	Archaeal/vacuolar-type H+-ATPase subunit D/Vma8 [Energy production and conversion]	0	0	0.28	0	0	0	0	0	0	0	0	0	0	0	0	0	0	0.08	0	0.06	0	0	0	0.24	0.18	0	0	0	0	0	0	0	0	0.02	0	0	0	0	0.98	0.38	0	0.1	0.22	0	0	0
COG1395	0	[K]	Predicted transcriptional regulator [Transcription]	0	0	0	0	0	0	0	0	0	0	0	0	0	0	0	0	0	0	0	0	0	0	0	0	0	0	0	0	0	0	0	0	0	0	0.08	0	0	0	0	0	0	0	0.02	0	0	0
COG1396	1	[K]	Transcriptional regulator, contains XRE-family HTH domain [Transcription]	1	0.8	1	1	1	1	0.22	1	0.08	0.94	0.96	0.56	0.6	0.32	1	1	1	1	1	1	0.8	1	1	1	1	1	1	1	1	1	1	0.96	1	1	0.9	0.96	1	1	1	1	0.88	1	1	1	1	0.1
COG1397	0	[O]	ADP-ribosylglycohydrolase [Posttranslational modification, protein turnover, chaperones]	0	0	0	0	0	0	0	0	0	0	0	0	0	0	0	0	0	0	0	0	0	0	0	0	0	0	0	0	0	0	0	0	0	0	0.26	0	0	0	0	0	0	0	0	0	0	0
COG1398	0	[I]	Fatty-acid desaturase [Lipid transport and metabolism]	1	1	1	1	1	1	1	1	1	1	1	1	1	1	1	1	1	1	1	1	1	1	1	1	1	1	1	1	1	1	1	1	1	1	1	1	1	1	1	1	1	1	1	1	1	1
COG1399	1	[S]	Uncharacterized metal-binding protein YceD, DUF177 family [Function unknown]	0	0.06	0.54	0	0.14	0	0	0.02	0	0	0	0	0.08	0.06	0.04	0.06	0.04	0.08	0	0.14	0.3	0	0	0.52	0.32	0.7	0.06	0	0.16	0.8	0.02	0.04	0.08	0.18	0	0.04	0.02	0.02	0.76	0.52	0	0.38	0.9	0	0.04	0
COG1400	1	[U]	Signal recognition particle subunit SEC65 [Intracellular trafficking, secretion, and vesicular transport]	1	1	1	1	1	1	1	1	1	1	1	1	1	1	1	1	1	1	1	1	1	1	1	1	1	1	1	1	1	1	1	1	1	1	1	1	1	1	1	1	1	1	1	1	1	1
COG1401	0	[V]	5-methylcytosine-specific restriction endonuclease McrBC, GTP-binding regulatory subunit McrB [Defense mechanisms]	0	0	0	0	0	0	0	0	0.04	0.12	0	0.06	0	0	0	0.32	0	0	0	0	0	0	0	0	0.04	0.32	0	0	0	0	0	0	0	0	0.04	0	0	0	0	0	0	0	0.32	0.56	0	0
COG1402	1	[HQ]	Creatinine amidohydrolase/Fe(II)-dependent formamide hydrolase involved in riboflavin and F420 biosynthesis []	0	0	0	0	0	0	0	0	0.06	0	0	0.1	0	0	0	0	0	0	0	0	0.16	0	0	0	0	0	0	0	0	0	0	0	0	0	0.22	0	0	0	0	0	0	0	0.32	0	0	0
COG1403	0	[V]	5-methylcytosine-specific restriction endonuclease McrA [Defense mechanisms]	0	0.26	1	0.58	0.06	0.42	0	0.76	0.22	0.42	0.12	0.08	0.04	0	0.04	0.06	0.08	0.96	0.1	1	0.6	0.24	0	0.7	1	1	0.52	0.98	0.44	1	0.02	0.28	0.4	0.52	0.46	0.04	0.02	0.3	1	0.58	0.9	0.74	1	0.42	0.46	0
COG1404	1	[O]	Serine protease, subtilisin family [Posttranslational modification, protein turnover, chaperones]	0.36	0.14	0.38	0.66	0.12	0.02	0	0	0.96	0.6	0.38	0.6	0.1	0.36	0.06	0.08	0.08	0.76	0.26	1	0.86	0	0	0	0	1	0.3	0.66	0	0.58	0.08	0.28	0.4	0.94	0.5	0.96	0.1	0	0.12	0.12	0.96	0	1	0	0.28	0
COG1405	1	[K]	Transcription initiation factor TFIIIB, Brf1 subunit/Transcription initiation factor TFIIB [Transcription]	1	1	1	1	1	1	1	1	1	1	1	1	1	1	1	1	1	1	1	1	1	1	1	1	1	1	1	1	1	1	1	1	1	1	1	1	1	1	1	1	1	1	1	1	1	1
COG1406	0	[N]	Chemotaxis protein CheX, a CheY~P-specific phosphatase [Cell motility]	0	0.92	0.94	0	0.16	0.42	0	0.14	0.06	0.14	0.28	0.68	0	0	0.04	0.02	0	0.56	0.06	0.48	0.08	0.36	0	1	0.96	1	0.14	0	0.36	0.6	0.16	0.02	0.54	0.32	0.32	0.6	0	0	1	0.98	0.86	0.96	0.98	0.3	0.38	0
COG1407	0	[R]	Metallophosphoesterase superfamily enzyme [General function prediction only]	1	1	1	1	1	1	1	1	1	1	1	1	1	1	1	1	1	1	1	1	1	1	1	1	1	1	1	1	1	1	1	1	1	1	1	1	1	1	1	1	1	1	1	1	1	1
COG1408	0	[R]	Predicted phosphohydrolase, MPP superfamily [General function prediction only]	0	0	0.66	0	0	0	0	0.08	0	0.02	0	0	0	0	0	0	0	0.12	0	0	0.1	0	0	0.46	0.6	0.18	0.06	0	0.2	0	0	0	0	0.08	0.08	0	0	0	0.94	0.44	0	0.32	0.36	0.06	0.14	0
COG1409	1	[T]	3',5'-cyclic AMP phosphodiesterase CpdA [Signal transduction mechanisms]	0.62	0	0.2	0.54	0.14	0.44	0	0.18	0.32	0	0.62	0.24	0.48	0.04	0.42	0.02	0.6	0.7	0.34	1	0.96	0.28	0.18	0	0	1	0.78	0.42	0	0.02	0.62	0.52	0.06	1	0.98	0.82	0.3	0.06	0	0.52	0.94	0.8	1	0.18	0	0
COG1410	1	[E]	Methionine synthase I, cobalamin-binding domain [Amino acid transport and metabolism]	0	0	0	0	0	0	0	0	0	0	0	0	0	0	0	0	0	0	0	0	0	0	0	0	0	0	0	0	0	0	0	0	0	0	0	0	0	0	0.02	0	0	0	0	0	0	0
COG1411	0	[R]	Uncharacterized protein related to proFAR isomerase (HisA) [General function prediction only]	1	1	1	1	1	1	1	1	1	1	1	1	1	1	1	1	1	1	1	1	1	1	1	1	1	1	1	1	1	1	1	1	1	1	1	1	1	1	1	1	1	1	1	1	1	1
COG1412	0	[J]	rRNA-processing protein FCF1 [Translation, ribosomal structure and biogenesis]	0	0.235556	0.331461	0.23127	0.329438	0	0.23127	0.322921	0	0.249841	0	0.325843	0.320449	0.242698	0.234127	0	0.32764	0.23127	0.244127	0.232698	0.329438	0	0	0.323146	0	0	0.329213	0.235556	0	0.242698	0.331236	0.306067	0	0.22127	0	0.315056	0.239841	0	0.347191	0.328764	0	0.324045	0	0.242698	0.235556	0.215556
COG1413	1	[R]	HEAT repeat [General function prediction only]	0.02	0.22	0.48	0.02	0	0.46	0	0.36	0	0.2	0	0	0	0	0	0	0	0.56	0.02	0	0.04	0.36	0	0.5	0.96	0.28	0.06	0	0.64	0	0.06	0	0	0.12	0.28	0.2	0	0	0.82	0.98	0.52	0.64	0.34	0.4	0.76	0.04
COG1414	1	[K]	DNA-binding transcriptional regulator, IclR family [Transcription]	0	0	0	0	0	0	0	0	0	0	0	0.2	0	0	0	0	0	0	0	0	0.46	0	0	0	0	0.32	0	0	0	0	0	0.16	0	0	0.2	0	0	0	0	0	0	0	0.32	0	0	0
COG1415	0	[S]	Uncharacterized protein [Function unknown]	1	1	1	1	1	1	1	1	1	1	1	1	1	1	1	1	1	1	1	1	1	1	1	1	1	1	1	1	1	1	1	1	1	1	1	1	1	1	1	1	1	1	1	1	1	1
COG1416	0	[P]	Intracellular sulfur oxidation protein, DsrE/DsrF family [Inorganic ion transport and metabolism]	0.229116	0.235556	0	0.23127	0	0.227755	0.23127	0	0.227483	0.249841	0.229524	0	0	0.242698	0.234127	0.230612	0	0.23127	0.244127	0.232698	0	0.227891	0.228299	0	0.236871	0.229116	0	0.235556	0.229116	0.242698	0	0	0.228163	0.22127	0.233061	0	0.239841	0.22966	0	0	0.229252	0	0.0665306	0.242698	0.235556	0.215556
COG1417	0	[S]	Uncharacterized protein [Function unknown]	1	1	1	1	1	1	1	1	1	1	1	1	1	1	1	1	1	1	1	1	1	1	1	1	1	1	1	1	1	1	1	1	1	1	1	1	1	1	1	1	1	1	1	1	1	1
COG1418	1	[JR]	HD superfamily phosphodieaserase, includes HD domain of RNase Y []	0.4	0.88	0.1	0.32	0	0.58	0	0	0.92	0.18	0.48	1	0.82	0.02	0	0.04	0	0.5	0	0.34	0.04	0.18	0	0.44	0	0.22	0.22	0.08	0	0	0.86	0	0.36	0.72	0.86	1	0.14	0	0.48	0.14	0.64	0	0.38	0	0.48	0
COG1419	0	[N]	Flagellar biosynthesis GTPase FlhF [Cell motility]	0.04	0.78	0.98	0.04	0.22	0.52	0	0.28	0.1	0.62	0.28	0.7	0	0.02	0.42	0	0	0.76	0.14	0.12	0.1	0.38	0	1	0.74	0.32	0.24	0.14	0.58	0.66	0.36	0.1	0.88	0.6	0	0.74	0.06	0	1	0.96	0.92	1	0.32	0.72	0.26	0
COG1420	1	[K]	Transcriptional regulator of heat shock response [Transcription]	0	0	0	0	0	0	0	0	0	0	0	0	0	0	0	0	0	0	0	0	0	0	0	0	0	0	0	0	0	0	0	0	0	0	0	0	0	0	0	0	0	0	0	0	0	0
COG1421	0	[V]	CRISPR/Cas system CSM-associated protein Csm2, small subunit [Defense mechanisms]	0.2	0.42	1	0.2	0.32	0.18	0	0.86	0.04	0.82	0.42	0.8	0.08	0.02	0.9	0	0.58	0.86	0.4	0.52	0.48	0.7	0.02	1	1	0.3	0.22	0.4	0.68	0.76	0.84	0.06	0.98	0.68	0	0.38	0.22	0	1	0.7	0.4	1	0.32	0.76	0.96	0.08
COG1422	1	[S]	Uncharacterized archaeal membrane protein, DUF106 family, distantly related to YidC/Oxa1 [Function unknown]	0	0.108116	0	0.111594	0	0	0.111594	0	0	0.0930435	0	0	0	0.1	0.108696	0	0	0.114783	0.0985507	0.112754	0	0	0	0	0	0	0	0.107246	0	0.10029	0	0	0	0.123478	0	0	0.102899	0	0.1	0	0	0	0	0.1	0.107536	0.127536
COG1423	0	[L]	ATP-dependent RNA circularization protein, DNA/RNA ligase (PAB1020) family [Replication, recombination and repair]	0.16	0.48	0.44	0.62	0.34	0.48	0	0.54	0.84	0.32	0.08	1	0.56	0.1	0.5	0.12	0.48	0.98	0.64	1	0.46	0.42	0.08	0.54	0.64	0.98	0.38	0.44	0.66	0.36	0.44	0.3	0.02	0.72	0.04	0.6	0.44	0.22	0.48	0.56	0.84	0.52	0.64	0.94	1	0.24
COG1424	0	[H]	Pimeloyl-CoA synthetase [Coenzyme transport and metabolism]	0	0.11	0.04	0	0	0	0	0.02	0	0	0	0.004	0	0	0	0	0	0.04	0	0	0	0	0	0.04	0.04	0	0.044	0	0	0	0	0	0	0	0.08	0	0	0	0.744	0.344	0.02	0.008	0.01	0.02	0.14	0.01
COG1426	1	[D]	Cytoskeletal protein RodZ, contains Xre-like HTH and DUF4115 domains [Cell cycle control, cell division, chromosome partitioning]	0.36	0.48	0.98	0.38	0.34	0.8	0	0.76	0.78	0.32	0.18	1	0.5	0.1	0.5	0.3	0.58	0.96	0.86	1	0.56	0.96	0.08	1	0.8	1	0.36	0.26	0.34	0.14	0.94	0	0.88	1	0.78	0.86	0.28	0.54	1	1	0.76	1	1	0.98	0.48	0.08
COG1427	0	[R]	Predicted periplasmic solute-binding protein [General function prediction only]	0	0	0	0	0	0	0	0.02	0	0	0.04	0.02	0	0	0	0	0	0	0	0.46	0	0	0	0.2	0	0.58	0.06	0	0.02	0	0	0	0	0.28	0.26	0.04	0	0	0	0.02	0.28	0.2	0.7	0	0	0
COG1428	0	[F]	Deoxyadenosine/deoxycytidine kinase [Nucleotide transport and metabolism]	0	0.18	0.1	0	0.08	0.22	0	0.18	0	0	0.08	0.26	0.06	0.02	0	0	0	0	0	0.5	0.08	0.06	0	0.52	0.02	0.98	0.04	0	0.22	0	0	0	0.26	0.8	0.3	0.28	0	0	0.38	0.2	0.72	1	0.92	0	0	0
COG1429	0	[H]	Cobalamin biosynthesis protein CobN, Mg-chelatase [Coenzyme transport and metabolism]	0	0.04	0.58	0	0	0.06	0	0.3	0	0.28	0	0	0	0	0	0	0	0.52	0	0.06	0	0	0	0.72	0.88	0.22	0.04	0	0.02	0.06	0	0	0	0.02	0.02	0.02	0	0	0.98	0.94	0.1	0.54	0.54	0.28	0.24	0
COG1430	0	[S]	Uncharacterized conserved membrane protein, UPF0127 family [Function unknown]	0	0.38	0.8	0	0.08	0.08	0	0.04	0	0.04	0.06	0.3	0	0	0.02	0	0	0.32	0	0	0.02	0.02	0	0.86	0.76	0.78	0	0	0.12	0.06	0	0.02	0.14	0.04	0.04	0.08	0	0	0.98	0.84	0.48	0.6	0.3	0	0.16	0
COG1431	0	[JV]	Argonaute homolog, implicated in RNA metabolism and viral defense []	0	0.1	0.4	0	0.1	0	0	0.02	0	0.01	0	0.2	0	0.01	0	0	0	0.13	0.01	0.08	0	0	0	0.58	0.26	0.06	0.12	0	0.02	0.05	0	0	0	0.11	0.26	0.08	0	0	1	0.84	0.14	0.32	0.18	0.01	0.01	0
COG1432	0	[S]	Uncharacterized conserved protein, LabA/DUF88 family [Function unknown]	0	0	0	0	0	0	0	0	0	0	0	0	0	0	0	0	0	0	0	0	0	0	0	0	0	0	0	0	0	0	0	0	0	0	0.22	0	0	0	0	0	0	0	0.32	0	0	0
COG1433	0	[O]	Predicted Fe-Mo cluster-binding protein, NifX family [Posttranslational modification, protein turnover, chaperones]	0	0.12	0.64	0.02	0	0	0	0.88	0	0.2	0.12	0.6	0.04	0	0	0.04	0	0.52	0.04	0	0.04	0.54	0	0.76	0.86	0.14	0	0	0.88	0	0.3	0	0.02	0	0.22	0.34	0	0	0.96	0.64	0.54	0.86	0.3	0.58	0.84	0.14
COG1434	1	[R]	Uncharacterized SAM-binding protein YcdF, DUF218 family [General function prediction only]	0	0	0	0	0	0	0	0	0.1	0	0	0.12	0	0	0.04	0	0	0	0	0	0.54	0	0	0	0	0.32	0	0	0	0	0	0	0.02	0	0.24	0	0	0	0	0	0	0	0	0	0	0
COG1435	1	[F]	Thymidine kinase [Nucleotide transport and metabolism]	0.44	0.66	0.2	0.02	0.06	0.84	0	0.38	0.06	0.02	0.26	0	0.28	0.02	0.02	0	0.02	0.72	0.14	0.08	0.06	0.14	0.02	0.26	0.46	0.56	0.2	0	0.76	0	0.32	0	0.1	0.68	0.4	0.98	0.04	0.02	0.66	0.88	0.36	0.9	0.82	0.46	0.08	0.06
COG1436	1	[C]	Archaeal/vacuolar-type H+-ATPase subunit F/Vma7 [Energy production and conversion]	0	0	0	0	0	0	0	0	0	0	0	0.12	0	0	0	0	0	0	0	0	0	0	0	0	0	0	0	0	0	0	0	0	0	0	0	0	0	0	0	0	0	0	0	0	0	0
COG1437	0	[TR]	Adenylate cyclase class IV, CYTH domain (includes archaeal enzymes of unknown function) []	0.1	0.84	0.96	0	0.26	0.46	0	0.48	0.12	0.24	0.12	0.92	0.1	0.02	0.06	0.04	0.12	0.54	0.12	0.64	0.18	0.62	0	0.92	0.92	1	0.02	0	0.36	0.28	0.54	0.04	0.56	0.98	0.26	0.54	0	0	1	0.92	0.78	1	0.98	0.46	0.52	0
COG1438	0	[K]	Arginine repressor [Transcription]	0	0	0.4	0	0	0	0	0.02	0	0	0	0	0	0	0	0	0	0.06	0	0	0	0	0	0.06	0.2	0	0	0	0	0	0	0	0	0.06	0	0	0	0	0.88	0.42	0	0.12	0	0	0	0
COG1439	1	[J]	rRNA maturation endonuclease Nob1 [Translation, ribosomal structure and biogenesis]	0.0971429	0.26	0	0.23	0	0.0685714	0.23	0	0.0628571	0.36	0.102857	0	0	0.31	0.25	0.128571	0	0.23	0.32	0.24	0	0.0714286	0.08	0	0.0857143	0.0971429	0.02	0.26	0.0942857	0.31	0	0	0.0771429	0.16	0.105714	0	0.29	0.108571	0.02	0	0.0657143	0	0.114286	0.31	0.26	0.12
COG1440	0	[G]	Phosphotransferase system cellobiose-specific component IIB [Carbohydrate transport and metabolism]	0	0	0	0	0	0	0	0	0	0	0	0.06	0	0	0	0	0	0	0	0	0	0	0	0	0	0	0	0	0	0	0	0	0	0.06	0	0	0	0	0	0	0	0	0	0	0.16	0
COG1441	0	[H]	O-succinylbenzoate synthase [Coenzyme transport and metabolism]	0	0.192	0.5	0	0.06	0	0	0.02	0	0.032	0.04	0.12	0	0	0.012	0	0	0.232	0.012	0.052	0	0	0	0.58	0.44	0.28	0.1	0.008	0.04	0.056	0	0	0.02	0.024	0.26	0.06	0	0	1	0.72	0.32	0.28	0.48	0.036	0.044	0
COG1442	0	[M]	Lipopolysaccharide biosynthesis protein, LPS:glycosyltransferase [Cell wall/membrane/envelope biogenesis]	0	0	0	0	0	0	0	0	0	0	0	0	0	0	0	0	0	0	0	0	0	0	0	0	0	0	0	0	0	0	0	0	0	0	0	0	0	0	0	0	0	0	0	0	0	0
COG1443	0	[I]	Isopentenyldiphosphate isomerase [Lipid transport and metabolism]	0	0	0.98	0	0	0.2	0	0.28	0	0.14	0	0	0	0	0	0	0	0.5	0.02	0	0	0.08	0	0.5	0.88	0	0.04	0	0.26	0	0	0.08	0	0.14	0.04	0	0	0	0.98	0.54	0	0.48	0	0.26	0.16	0
COG1444	0	[J]	tRNA(Met) C34 N-acetyltransferase TmcA [Translation, ribosomal structure and biogenesis]	0	0.25	0.04	0	0	0	0	0.02	0	0.02	0	0.005	0	0	0	0	0	0.13	0	0	0	0	0	0.035	0.02	0	0.04	0	0	0	0	0	0	0	0.1	0	0	0	0.69	0.295	0.04	0.01	0.02	0.01	0	0
COG1445	0	[G]	Phosphotransferase system fructose-specific component IIB [Carbohydrate transport and metabolism]	0	0.5	0.96	0.12	0.28	0.96	0	0	0	0.78	0.58	0	0	0.02	0.16	0	0.22	0.86	0.1	0.14	0.18	0.82	0	1	0.98	1	0.36	0.22	0.92	0.9	0	0.22	0.06	0.64	0.04	0.74	0.38	0.02	1	1	1	0	1	0	0.78	0
COG1446	0	[E]	Isoaspartyl peptidase or L-asparaginase, Ntn-hydrolase superfamily [Amino acid transport and metabolism]	0.14	1	0.98	0.04	0.28	0.64	0	0.2	0.22	0.72	0.16	0.96	0.18	0.02	0.48	0.06	0.28	0.88	0.24	0.26	0.3	0.7	0	1	1	0.32	0.04	0.02	0.64	0.74	0.8	0.1	0.98	0.68	0.04	0.58	0.18	0	1	1	0.92	1	0.32	0.72	0.82	0
COG1447	0	[G]	Phosphotransferase system cellobiose-specific component IIA [Carbohydrate transport and metabolism]	0	0	0.6	0.06	0.4	0.04	0	0	0	0.06	0	0	0	0	0	0	0	0	0	0	0.08	0.44	0	0.02	0	1	0	0	0	0.06	0	0	0	1	0	0.28	0.08	0	0.18	0	0.16	0	0.02	0	0.94	0
COG1448	0	[E]	Aspartate/tyrosine/aromatic aminotransferase [Amino acid transport and metabolism]	0.24	0.96	0.98	0.1	0.32	0.76	0	0.64	0.26	0.94	0.36	0.94	0.22	0.02	0.42	0.08	0.18	0.94	0.36	0.52	0.52	0.74	0	1	1	0.32	0.18	0.06	0.82	0.6	0.88	0.04	1	0.68	0	0.84	0.48	0	1	1	0.96	1	0.98	0.76	0.98	0
COG1449	0	[G]	Alpha-amylase/alpha-mannosidase, GH57 family [Carbohydrate transport and metabolism]	0	0	0	0	0	0	0	0	0	0	0	0	0	0	0	0	0	0	0	0	0	0	0	0	0	0	0	0	0	0	0	0	0	0	0	0	0	0	0	0	0	0	0	0	0	0
COG1450	1	[U]	Type II secretory pathway component GspD/PulD (secretin) [Intracellular trafficking, secretion, and vesicular transport]	0	0.13	0.84	0	0.1	0.04	0	0.04	0	0.01	0.1	0.5	0	0.03	0	0	0	0.16	0.01	0.23	0.02	0.02	0	0.9	0.47	0.5	0.04	0	0.09	0.06	0	0.02	0.08	0.16	0.29	0.18	0	0	1	0.9	0.37	0.68	0.4	0.01	0.03	0
COG1451	1	[R]	Predicted metal-dependent hydrolase [General function prediction only]	0	0	0	0	0	0	0	0	0	0	0	0	0	0	0	0	0	0	0	0	0	0	0	0	0	0	0	0	0	0	0	0	0	0	0.02	0	0	0	0.02	0	0	0	0	0	0	0
COG1452	1	[M]	LPS assembly outer membrane protein LptD (organic solvent tolerance protein OstA) [Cell wall/membrane/envelope biogenesis]	0	0	0	0	0	0	0	0.02	0	0	0	0	0	0	0	0	0	0.02	0	0	0.02	0	0	0.02	0.04	0.02	0.02	0	0.02	0	0	0	0.02	0	0	0	0	0	0.54	0.04	0	0.02	0.52	0	0.04	0
COG1453	0	[R]	Predicted oxidoreductase of the aldo/keto reductase family [General function prediction only]	0	0	0	0	0	0	0	0.02	0	0	0.04	0.02	0	0	0	0	0	0.02	0	0	0	0	0	0	0	0	0	0	0	0	0	0	0	0.02	0	0	0	0	0.3	0	0	0	0	0	0	0
COG1454	1	[C]	Alcohol dehydrogenase, class IV [Energy production and conversion]	0.64	1	0.54	0.1	0.04	0.44	0	0.08	0.76	0.22	0.6	1	0.1	0.06	0	0.04	0	0.7	0.06	0.28	0.14	0.42	0	0.34	0.82	1	0.08	0	0.44	0.14	0.2	0	0.18	0.28	0.78	0.88	0	0.04	0.52	0.48	0.74	0.06	0.98	0	0.36	0
COG1455	0	[G]	Phosphotransferase system cellobiose-specific component IIC [Carbohydrate transport and metabolism]	0	0	0	0	0	0	0	0	0	0	0	0.3	0	0	0	0	0	0	0	0	0	0	0	0	0	0	0	0	0	0	0	0	0	0	0	0	0	0	0	0	0	0	0.3	0	0.02	0
COG1456	0	[C]	CO dehydrogenase/acetyl-CoA synthase gamma subunit (corrinoid Fe-S protein) [Energy production and conversion]	0.18	0.52	0.94	0.96	0.54	0.32	0.38	0.9	0.62	0.46	0	1	0.9	0.4	0.42	0.78	0.5	1	1	0.48	0.9	0.5	0.38	1	1	1	0.72	0.84	1	0.44	0.6	0.24	0.82	0.32	0.74	0.98	0.52	0.96	0.76	1	0.58	1	1	1	1	0.9
COG1457	0	[F]	Purine-cytosine permease or related protein [Nucleotide transport and metabolism]	0	0	0	0	0	0	0	0	0	0.52	0	0.3	0	0	0	0	0	0.38	0.02	0	0.2	0	0	0	0.56	0.32	0	0	0	0.32	0	0.14	0	0	0.04	0	0.28	0	0	0	0.38	0	0.5	0	0.04	0
COG1458	0	[R]	Predicted DNA-binding protein containing PIN domain, UPF0278 family [General function prediction only]	1	1	1	1	1	1	1	1	1	1	1	1	1	1	1	1	1	1	1	1	1	1	1	1	1	1	1	1	1	1	1	1	1	1	1	1	1	1	1	1	1	1	1	1	1	1
COG1459	1	[NUW]	Type II secretory pathway, component PulF []	0	0	0	0	0	0	0	0	0	0	0	0.44	0	0	0	0	0.08	0	0	0	0.3	0	0	0	0	0.32	0	0	0	0	0	0	0	0	0.06	0	0	0	0	0	0	0	0.32	0	0	0
COG1460	0	[K]	DNA-directed RNA polymerase, subunit F [Transcription]	1	1	1	1	1	1	1	1	1	1	1	1	1	1	1	1	1	1	1	1	1	1	1	1	1	1	1	1	1	1	1	1	1	1	1	1	1	1	1	1	1	1	1	1	1	1
COG1461	0	[R]	Predicted kinase related to dihydroxyacetone kinase [General function prediction only]	0	0	0	0	0	0	0	0	0	0	0	0	0	0	0	0	0	0	0	0	0	0	0	0	0	0	0	0	0	0	0	0	0	0	0	0	0	0	0.06	0	0	0	0.02	0	0	0
COG1462	0	[M]	Curli biogenesis system outer membrane secretion channel CsgG [Cell wall/membrane/envelope biogenesis]	0	0	0.08	0	0.03	0	0	0.02	0	0.02	0.0133333	0	0	0	0	0	0	0.12	0	0.26	0	0	0	0.15	0.206667	0.0666667	0.07	0	0.00666667	0	0	0	0	0.12	0.0866667	0.04	0	0	0.8	0.3	0.133333	0.04	0.113333	0	0	0
COG1463	0	[M]	ABC-type transporter Mla maintaining outer membrane lipid asymmetry, periplasmic component MlaD [Cell wall/membrane/envelope biogenesis]	0	0	0	0.06	0	0	0	0.3	0.02	0	0	0.4	0	0	0	0	0	0	0	0.52	0	0.48	0	0	0	0	0	0	0.04	0	0	0.16	0	0.68	0.12	0	0	0.58	0	0	0.36	0	0	0.3	0	0
COG1464	0	[P]	ABC-type metal ion transport system, periplasmic component/surface antigen [Inorganic ion transport and metabolism]	0	0	0	0	0	0	0	0	0	0	0	0	0	0	0	0	0	0	0	0	0.18	0	0	0	0	0	0	0	0	0	0	0	0	0	0.14	0	0	0	0	0	0	0	0.3	0	0	0
COG1465	0	[E]	3-dehydroquinate synthase, class II [Amino acid transport and metabolism]	0.049	0.108116	0.0187097	0.111594	0.0148387	0.064	0.111594	0.0264516	0.067	0.0930435	0.0475	0.016129	0.0180645	0.1	0.108696	0.0325	0.0154839	0.114783	0.0985507	0.112754	0.0148387	0.06275	0.058	0.0309677	0.09475	0.05025	0.0380645	0.107246	0.05175	0.10029	0.0141935	0.0232258	0.05975	0.123478	0.06	0.0206452	0.102899	0.043	0.227097	0.0658065	0.075	0.0167742	0.02225	0.1	0.107536	0.127536
COG1466	1	[L]	DNA polymerase III, delta subunit [Replication, recombination and repair]	0	0	0	0	0	0	0	0	0	0	0	0	0	0	0	0	0	0	0	0	0	0	0	0	0	0	0	0	0	0	0	0	0	0	0	0	0	0	0.02	0	0	0	0	0	0	0
COG1467	1	[L]	Eukaryotic-type DNA primase, catalytic (small) subunit [Replication, recombination and repair]	0.229116	0.235556	0	0.23127	0	0.227755	0.23127	0	0.227483	0.249841	0.229524	0	0	0.242698	0.234127	0.230612	0	0.23127	0.244127	0.232698	0	0.227891	0.228299	0	0.236871	0.229116	0	0.235556	0.229116	0.242698	0	0	0.228163	0.22127	0.233061	0	0.239841	0.22966	0	0	0.229252	0	0.0665306	0.242698	0.235556	0.215556
COG1468	0	[V]	CRISPR/Cas system-associated exonuclease Cas4, RecB family [Defense mechanisms]	0	0	0.42	0.54	0	0	0	0	0	0	0	0.46	0	0.26	0	0	0.22	0.54	0.36	0.56	0.46	0	0	0.14	0	0	0.38	0.36	0	0	0	0.52	0	0.06	0.04	0.62	0	0	0.02	0.06	0	0	0	0.38	0	0
COG1469	1	[H]	GTP cyclohydrolase FolE2 [Coenzyme transport and metabolism]	0	0.215	0.81	0	0.11	0	0	0.04	0	0.025	0.04	0.53	0	0.01	0.01	0	0	0.24	0.01	0.225	0.01	0	0	0.91	0.68	0.08	0.07	0	0.04	0.1	0	0.01	0.02	0.265	0	0.14	0	0	1	0.94	0.38	0.68	0.18	0.04	0.08	0
COG1470	0	[S]	Uncharacterized membrane protein [Function unknown]	0	0	0.88	0	0.04	0.02	0	0.24	0	0	0	0	0	0	0	0	0	0.2	0	0	0	0	0	0.62	0.56	0	0.08	0	0.26	0	0.04	0	0	0	0	0	0	0	1	0.74	0	0.8	0	0	0.08	0
COG1471	1	[J]	Ribosomal protein S4E [Translation, ribosomal structure and biogenesis]	1	1	1	1	1	1	1	1	1	1	1	1	1	1	1	1	1	1	1	1	1	1	1	1	1	1	1	1	1	1	1	1	1	1	1	1	1	1	1	1	1	1	1	1	1	1
COG1472	1	[G]	Periplasmic beta-glucosidase and related glycosidases [Carbohydrate transport and metabolism]	0.2	0.02	0.12	0.42	0	0	0.06	0.16	0	0.2	0	0	0	0.18	0.22	0	0	0.06	0.08	1	1	0.02	0.06	0.28	0.02	1	0	0.04	0	0.02	0.02	0.94	0.18	1	1	0	0.12	0.06	0.62	0	0.82	0.06	1	0.02	0.12	0.02
COG1473	1	[R]	Metal-dependent amidase/aminoacylase/carboxypeptidase [General function prediction only]	0.14	0.56	0.34	0	0.02	0	0	0.2	0.18	0	0	0.92	0	0.02	0	0	0	0.02	0	0	0	0.1	0	0.46	0.42	0.78	0.04	0	0.4	0.08	0	0	0.02	0.12	0.4	0	0	0	0.52	0.48	0.06	0.48	0.7	0.28	0.04	0
COG1474	1	[L]	Cdc6-related protein, AAA superfamily ATPase [Replication, recombination and repair]	0.08	1	1	0.08	0.22	0.64	0	0.3	0.3	0.82	0.22	0.5	0.28	0.02	0.88	0.06	0.3	0.94	0.36	0.52	0.48	0.68	0	1	1	0.32	0.18	0.04	0.64	0.58	0.48	0.5	0.98	0.68	0.04	0.82	0.48	0	1	1	0.54	0.52	0.3	0.74	0.96	0.08
COG1475	1	[D]	Chromosome segregation protein Spo0J, contains ParB-like nuclease domain [Cell cycle control, cell division, chromosome partitioning]	0	0	0.46	0.14	0.82	0	0	0.08	0	0.16	0	0	0	0	0.36	0	0.5	0	0	1	0.98	0	0	0.16	0.02	1	0	0.06	0.02	0.02	0.04	0	0.42	1	0.66	0	0	0	0.46	0	0.08	0	1	0	0	0
COG1476	0	[K]	DNA-binding transcriptional regulator, XRE-family HTH domain [Transcription]	0.02	0.52	0.28	0.08	0.28	0	0	0.62	0	0	0	0	0	0.22	0.46	0	0.38	0.16	0.02	1	1	0.74	0.48	0.26	0.04	0.76	0	0.54	0.02	0.16	0.96	0	1	0.72	0.4	0	0	0.14	0.2	0	0.98	0.82	0.66	0.32	0.04	0.1
COG1477	0	[H]	Thiamine biosynthesis lipoprotein ApbE [Coenzyme transport and metabolism]	0	0	0	0	0	0	0	0.02	0	0	0	0	0	0	0	0	0	0	0	0	0.02	0	0	0	0	0	0	0	0	0	0	0	0	0	0	0	0	0	0.28	0.12	0	0	0	0	0	0
COG1478	0	[H]	F420-0:Gamma-glutamyl ligase (F420 biosynthesis) [Coenzyme transport and metabolism]	0.04	0.82	1	0.32	0.32	0.76	0	0.82	0.18	0.28	0	0.88	0.06	0.02	0.48	0.1	0.54	0.34	0.1	0.48	0.54	0.86	0	0.66	0.96	1	0.12	0.04	0.48	0.28	0.88	0.04	0.52	0.68	0	0.8	0.28	0.06	0.9	0.78	0.62	0.86	1	0.82	0.84	0.04
COG1479	0	[S]	Uncharacterized conserved protein, contains ParB-like and HNH nuclease domains [Function unknown]	0	0	0	0	0	0	0	0.02	0	0	0	0	0	0	0	0	0	0	0	0	0	0	0	0	0	0	0	0	0	0	0	0	0	0	0.24	0	0	0	0.16	0	0	0	0.04	0	0	0
COG1480	0	[R]	Membrane-associated HD superfamily phosphohydrolase [General function prediction only]	0	0	0	0	0	0	0	0	0	0	0	0.06	0	0	0	0	0	0	0	0	0.54	0	0	0	0	0.32	0	0	0	0	0	0.08	0	0	0.24	0	0	0	0	0	0	0	0.32	0	0	0
COG1481	0	[K]	DNA-binding transcriptional regulator WhiA, involved in cell division [Transcription]	0	0	0	0	0	0	0	0	0	0	0	0.32	0	0	0	0	0	0	0	0	0	0	0	0	0	0	0	0	0	0	0	0	0	0	0	0	0	0	0	0	0	0	0.16	0	0	0
COG1482	0	[G]	Mannose-6-phosphate isomerase, class I [Carbohydrate transport and metabolism]	0	0	0.1	0	0	0	0	0.02	0	0	0	0.06	0	0.02	0	0	0	0.08	0	0.02	0	0	0	0.16	0.1	0.36	0.06	0	0.04	0.08	0	0	0	0	0	0	0	0	0.92	0.22	0	0.08	0.38	0	0.04	0
COG1483	0	[R]	Predicted ATPase, AAA+ superfamily [General function prediction only]	0	0.33	0.18	0.18	0.02	0.0163636	0	0.02	0	0.03	0.0327273	0.08	0	0.04	0	0	0	0.2	0	0.18	0	0.00363636	0	0.32	0.198182	0.0781818	0.06	0.01	0.0218182	0	0	0	0.0254545	0.34	0.172727	0.02	0.22	0	1	0.54	0.161818	0.12	0.0781818	0.08	0.47	0.34
COG1484	1	[L]	DNA replication protein DnaC [Replication, recombination and repair]	0.2	0	1	0.98	0.3	1	0	1	0.82	1	0.96	0.2	0	0.04	0.74	0.46	0.44	1	0.84	0.94	0.38	0.02	0.2	1	1	1	1	0.8	0.66	0.36	0.62	0.26	0.2	0.6	0.12	1	0.8	0.46	1	1	0.74	0.96	1	0.96	1	0.96
COG1485	0	[R]	Predicted ATPase [General function prediction only]	0	0	0.36	0	0.02	0	0	0.02	0	0.02	0.00666667	0.08	0	0	0	0	0	0.06	0	0.04	0	0	0	0.32	0.113333	0.01	0.06	0	0.00333333	0	0	0	0	0	0.0833333	0	0	0	0.98	0.54	0.0466667	0.16	0.05	0	0	0
COG1486	0	[G]	Alpha-galactosidase/6-phospho-beta-glucosidase, family 4 of glycosyl hydrolase [Carbohydrate transport and metabolism]	0	0	0	0	0	0	0	0	0.02	0	0	0	0	0	0	0	0	0	0	0	0	0	0	0	0	0	0	0	0	0	0	0	0	0	0.26	0	0	0	0	0	0	0	0	0	0	0
COG1487	1	[R]	Predicted nucleic acid-binding protein, contains PIN domain [General function prediction only]	0.32	0	0.04	0	0	0.12	0	0	0.98	0	0	0.98	0	0.16	0	0.16	0	0.16	1	1	0.1	0.3	0.26	0	0	0.68	0	0	0	0	0.02	0	0	1	0.74	0	0	0.08	0	0	0.74	0.02	0.68	0.64	0	0
COG1488	1	[H]	Nicotinic acid phosphoribosyltransferase [Coenzyme transport and metabolism]	0	0	0	0	0	0	0	0	0	0	0	0	0	0	0	0	0	0	0	0	0	0	0	0	0	0	0	0	0	0	0	0	0	0	0.26	0	0	0	0.02	0	0	0	0	0	0	0
COG1489	0	[GT]	DNA-binding protein, stimulates sugar fermentation []	0	0	0	0	0	0	0	0	0	0	0	0.04	0	0	0	0	0	0	0	0.02	0	0	0	0	0	0	0	0	0	0	0	0	0	0.06	0	0	0	0	0	0	0	0	0.06	0	0	0
COG1490	0	[J]	D-Tyr-tRNAtyr deacylase [Translation, ribosomal structure and biogenesis]	0	0	0.96	0	0	0.02	0	0.38	0	0.02	0	0	0	0	0	0	0	0.28	0	0	0	0	0	0.78	0.72	0	0.02	0	0.34	0	0	0	0	0	0.04	0	0	0	1	0.72	0	0.52	0	0.04	0.18	0
COG1491	0	[R]	Predicted nucleic acid-binding OB-fold protein [General function prediction only]	1	1	1	1	1	1	1	1	1	1	1	1	1	1	1	1	1	1	1	1	1	1	1	1	1	1	1	1	1	1	1	1	1	1	1	1	1	1	1	1	1	1	1	1	1	1
COG1492	1	[H]	Cobyric acid synthase [Coenzyme transport and metabolism]	0	0	0	0	0	0	0	0	0	0	0	0	0	0	0	0	0.02	0	0	0	0.54	0	0	0	0	0.32	0	0	0	0	0	0	0	0	0.26	0	0	0	0	0	0	0	0.32	0	0	0
COG1493	0	[T]	Serine kinase of the HPr protein, regulates carbohydrate metabolism [Signal transduction mechanisms]	0	0	0	0	0	0	0	0	0	0	0	0	0	0	0	0	0	0	0	0	0.42	0	0	0	0	0.32	0	0	0	0	0	0	0	0	0.24	0	0	0	0	0	0	0	0.24	0	0	0
COG1494	0	[G]	Fructose-1,6-bisphosphatase/sedoheptulose 1,7-bisphosphatase or related protein [Carbohydrate transport and metabolism]	0	0.6	0.94	0	0.14	0.24	0	0.06	0	0.1	0.06	0.72	0	0	0.04	0.02	0	0.42	0.02	0	0.06	0.12	0	0.96	0.66	0.32	0	0	0.24	0.02	0.08	0.02	0.28	0	0.04	0.3	0	0	1	0.86	0.74	0.9	0.32	0.16	0.2	0
COG1495	0	[O]	Disulfide bond formation protein DsbB [Posttranslational modification, protein turnover, chaperones]	0	0.14	0.58	0	0.06	0.0163636	0	0.04	0	0.02	0.0327273	0.34	0	0	0.02	0	0	0.14	0	0	0.04	0.00363636	0	0.56	0.198182	0.0781818	0.06	0	0.0218182	0	0	0.02	0.0254545	0	0.172727	0.14	0	0	1	0.54	0.161818	0.48	0.0781818	0	0.06	0
COG1496	1	[P]	Copper oxidase (laccase) domain [Inorganic ion transport and metabolism]	0	0	0	0	0	0	0	0	0	0	0	0	0	0	0	0	0	0	0	0	0.54	0	0	0	0	0.32	0	0	0	0	0	0	0	0.08	0.26	0	0	0	0	0	0	0	0.32	0	0	0
COG1497	1	[K]	Predicted transcriptional regulator [Transcription]	1	1	1	1	1	1	1	1	1	1	1	1	1	1	1	1	1	1	1	1	1	1	1	1	1	1	1	1	1	1	1	1	1	1	1	1	1	1	1	1	1	1	1	1	1	1
COG1498	0	[J]	RNA processing factor Prp31, contains Nop domain [Translation, ribosomal structure and biogenesis]	1	1	1	1	1	1	1	1	1	1	1	1	1	1	1	1	1	1	1	1	1	1	1	1	1	1	1	1	1	1	1	1	1	1	1	1	1	1	1	1	1	1	1	1	1	1
COG1499	1	[J]	NMD protein affecting ribosome stability and mRNA decay [Translation, ribosomal structure and biogenesis]	1	1	1	1	1	1	1	1	1	1	1	1	1	1	1	1	1	1	1	1	1	1	1	1	1	1	1	1	1	1	1	1	1	1	1	1	1	1	1	1	1	1	1	1	1	1
COG1500	0	[J]	Ribosome maturation protein Sdo1 [Translation, ribosomal structure and biogenesis]	1	1	1	1	1	1	1	1	1	1	1	1	1	1	1	1	1	1	1	1	1	1	1	1	1	1	1	1	1	1	1	1	1	1	1	1	1	1	1	1	1	1	1	1	1	1
COG1501	0	[G]	Alpha-glucosidase, glycosyl hydrolase family GH31 [Carbohydrate transport and metabolism]	1	1	0.34	0.92	0	1	0	0.12	0.36	0.16	1	1	1	0.08	0	0.02	0	0.82	0.62	0.4	0.78	1	0.56	0.1	0.1	0.32	0.98	0.2	0	0	1	0.66	0.54	1	0.58	1	0	0.48	0.26	0.6	0.92	0.52	0.88	0.02	0	0.04
COG1502	1	[I]	Phosphatidylserine/phosphatidylglycerophosphate/cardiolipin synthase or related enzyme [Lipid transport and metabolism]	1	1	0.3	0.74	0.34	1	0	0.18	1	0.3	1	1	1	0.46	0.14	0.12	0.56	0.72	0.54	0	0.22	0.82	0.46	0.02	0.34	0.32	0.98	0.02	0	0.42	0.98	0.1	0.76	0	0.26	1	0.9	0.18	1	0.98	0.48	0.92	0	0	0.06	0
COG1503	1	[J]	Peptide chain release factor 1 (eRF1) [Translation, ribosomal structure and biogenesis]	1	1	1	1	1	1	1	1	1	1	1	1	1	1	1	1	1	1	1	1	1	1	1	1	1	1	1	1	1	1	1	1	1	1	1	1	1	1	1	1	1	1	1	1	1	1
COG1504	0	[S]	Uncharacterized protein [Function unknown]	1	1	1	1	1	1	1	1	1	1	1	1	1	1	1	1	1	1	1	1	1	1	1	1	1	1	1	1	1	1	1	1	1	1	1	1	1	1	1	1	1	1	1	1	1	1
COG1505	1	[E]	Prolyl oligopeptidase PreP, S9A serine peptidase family [Amino acid transport and metabolism]	0.02	0.94	0.02	0.14	0.16	0.42	0	0.58	0.3	0.22	0.2	0.86	0.28	0.02	0.48	0	0.18	0.58	0.36	1	0.4	0.28	0	1	0	0.68	0.44	0.1	0.18	0.02	0.72	0.44	0.58	1	0.44	0.9	0.3	0	0.66	0.64	0.88	1	0.68	0.66	0	0.08
COG1506	0	[E]	Dipeptidyl aminopeptidase/acylaminoacyl peptidase [Amino acid transport and metabolism]	0	0	0.5	0	0	0	0	0.02	0	0	0	0	0	0	0	0	0	0.06	0	0.18	0.14	0	0	0.06	0.26	0.38	0.02	0	0	0.02	0	0.12	0	0	0	0	0	0	0.92	0.42	0	0.16	0.48	0	0	0
COG1507	0	[S]	Uncharacterized protein [Function unknown]	0.0431579	0.0233333	0.0136842	0.018	0.00210526	0.0536842	0.018	0.0168421	0.0557895	0.0113333	0.0415789	0.00105263	0	0.014	0.0166667	0.0315789	0	0.0566667	0.012	0.0313333	0	0.0526316	0.0494737	0.0252632	0.08	0.0431579	0.0263158	0.016	0.0442105	0.014	0	0	0.0505263	0.0333333	0.0557895	0.00315789	0.014	0.0389474	0.364211	0.108421	0.0610526	0.00315789	0.0247368	0.0133333	0.0206667	0.0253333
COG1508	1	[K]	DNA-directed RNA polymerase specialized sigma subunit, sigma54 homolog [Transcription]	0	0	0	0	0	0	0	0	0	0	0	0	0	0	0	0	0	0	0	0	0	0	0	0	0	0	0	0	0	0	0	0	0	0.38	0	0	0	0	0.02	0	0	0	0	0	0	0
COG1509	1	[E]	L-lysine 2,3-aminomutase (EF-P beta-lysylation pathway) [Amino acid transport and metabolism]	0	0	0	0	0	0	0	0	0	0	0	0.08	0	0	0	0	0	0	0	0	0.52	0	0	0	0	0.32	0	0	0	0	0	0	0	0	0.22	0	0	0	0	0	0	0	0.3	0	0	0
COG1510	0	[K]	DNA-binding transcriptional regulator GbsR, MarR family [Transcription]	0	0.112615	0.151471	0.122154	0.151471	0	0.122154	0.16	0	0.0784615	0	0.154412	0.158824	0.0950769	0.115385	0	0.152941	0.124923	0.0916923	0.122462	0.151471	0	0	0.160588	0	0	0.160294	0.112	0	0.0950769	0.15	0.170588	0	0.147692	0	0.163235	0.101846	0	0.220294	0.170294	0	0.155882	0	0.0950769	0.112308	0.159385
COG1511	1	[S]	Uncharacterized membrane protein YhgE, phage infection protein (PIP) family [Function unknown]	0.22	0.86	0.88	0.02	0.02	0.28	0	0.26	0.4	0.72	0.02	0.76	0.1	0.02	0.02	0	0	0.7	0	0	0.12	0.62	0	1	0.88	0.98	0.06	0	1	0.02	0.46	0	0.26	0.08	0.24	0.14	0.1	0.18	1	1	0.66	0.76	0.66	0.28	0.98	0.24
COG1512	0	[S]	Uncharacterized membrane protein YgcG, contains a TPM-fold domain [Function unknown]	0	0	0	0	0	0	0	0	0	0	0	0	0	0	0	0	0	0	0	0	0.06	0	0	0	0	0.24	0	0	0	0	0	0	0	0	0.26	0	0	0	0	0	0	0	0.32	0	0	0
COG1513	0	[P]	Cyanate lyase [Inorganic ion transport and metabolism]	0.049	0.108116	0.331461	0.111594	0.329438	0.064	0.111594	0.322921	0.067	0.0930435	0.0475	0.325843	0.320449	0.1	0.108696	0.0325	0.32764	0.114783	0.0985507	0.112754	0.329438	0.06275	0.058	0.323146	0.09475	0.05025	0.329213	0.107246	0.05175	0.10029	0.331236	0.306067	0.05975	0.123478	0.06	0.315056	0.102899	0.043	0.347191	0.328764	0.075	0.324045	0.02225	0.1	0.107536	0.127536
COG1514	0	[J]	2'-5' RNA ligase [Translation, ribosomal structure and biogenesis]	0	0.6	0.9	0	0.14	0.32	0	0.14	0.04	0.04	0.17	0.64	0	0.02	0	0.02	0	0.46	0.02	0.48	0.08	0.26	0	0.96	0.66	1	0.08	0	0.29	0.18	0.16	0.02	0.41	0.44	0.3	0.38	0	0	1	0.92	0.77	0.76	0.52	0.1	0.04	0
COG1515	0	[L]	Deoxyinosine 3'endonuclease (endonuclease V) [Replication, recombination and repair]	0	0	0	0	0	0	0	0	0	0	0	0	0	0	0	0	0	0	0	0	0	0	0	0	0	0	0	0	0	0	0	0	0	0	0	0	0	0	0.1	0	0	0	0	0	0	0
COG1516	0	[NU]	Flagellin-specific chaperone FliS []	0	0	0	0	0	0	0	0	0.04	0	0	0.24	0	0	0	0	0	0	0	0	0.42	0	0	0	0	0.32	0	0	0	0	0	0	0	0	0	0	0	0	0	0	0	0	0.32	0	0	0
COG1517	0	[V]	CRISPR/Cas system-associated protein Csx1, contains CARF domain [Defense mechanisms]	0.049	0	0.151471	0	0.151471	0.064	0	0.16	0.067	0	0.0475	0.154412	0.158824	0	0	0.0325	0.152941	0	0	0	0.151471	0.06275	0.058	0.160588	0.09475	0.05025	0.160294	0	0.05175	0	0.15	0.170588	0.05975	0	0.06	0.163235	0	0.043	0.220294	0.170294	0.075	0.155882	0.02225	0	0	0
COG1518	1	[V]	CRISPR/Cas system-associated endonuclease Cas1 [Defense mechanisms]	0	0	0	0	0	0	0	0	0	0	0	0	0	0	0	0	0	0	0	0	0.2	0	0	0	0	0	0	0	0	0	0	0	0	0	0	0	0	0	0	0	0	0	0	0	0	0
COG1519	1	[M]	3-deoxy-D-manno-octulosonic-acid transferase [Cell wall/membrane/envelope biogenesis]	0	0	0	0	0	0	0	0	0.08	0	0	0	0	0	0	0	0	0	0	0	0	0	0	0	0	0	0	0	0	0	0	0	0	0	0.2	0	0	0	0	0	0	0	0	0	0	0
COG1520	1	[M]	Outer membrane protein assembly factor BamB, contains PQQ-like beta-propeller repeat [Cell wall/membrane/envelope biogenesis]	0	0	0	0	0	0	0	0	0	0	0	0	0	0	0	0	0	0	0	0	0	0	0	0	0	0	0	0	0	0	0	0	0	0	0	0	0	0	0.02	0	0	0	0	0	0	0
COG1521	1	[H]	Pantothenate kinase type III [Coenzyme transport and metabolism]	0	0	0.36	0	0	0	0	0.02	0	0	0	0	0	0	0	0	0	0.02	0	0	0	0	0	0.32	0.3	0	0	0	0.12	0	0	0	0	0	0	0	0	0	0.4	0.42	0	0.18	0	0	0.04	0
COG1522	1	[K]	DNA-binding transcriptional regulator, Lrp family [Transcription]	0.52	0.4	0.94	0.78	0	0.94	0	0.12	0	0.96	0.3	0	0.74	0.02	0	0.08	0	0.96	0.46	0.32	0.3	0.52	0.04	0.14	0.6	0.78	0.5	0.42	0	0	0.9	0.82	0.18	1	0.34	1	0.08	0.02	0.64	0.94	0.9	0.88	0.92	0.64	0.22	0
COG1523	1	[G]	Pullulanase/glycogen debranching enzyme [Carbohydrate transport and metabolism]	0	0	0.88	0	0	0	0	0.08	0	0.02	0	0	0	0	0	0	0	0.2	0	0	0	0	0	0.72	0.48	0	0	0	0.22	0	0	0	0	0	0	0	0	0	1	0.6	0	0.22	0	0.06	0.12	0
COG1524	1	[R]	Predicted pyrophosphatase or phosphodiesterase, AlkP superfamily [General function prediction only]	0	0	0	0	0	0	0	0	0	0	0	0	0	0	0	0	0	0	0	0	0	0	0	0	0	0	0	0	0	0	0	0	0	0	0	0	0	0	0.02	0	0	0	0.12	0	0	0
COG1525	0	[L]	Endonuclease YncB, thermonuclease family [Replication, recombination and repair]	0.38	1	1	0.28	0.32	0.98	0	0.86	0.84	0.96	0.56	0.98	0.4	0.04	1	0.18	0.64	0.94	0.6	1	0.54	0.92	0.02	1	1	1	0.3	0.22	1	0.76	1	0.08	0.98	0.68	0.04	0.92	0.78	0.22	1	1	1	1	1	0.92	1	0.08
COG1526	0	[C]	Formate dehydrogenase assembly factor FdhD [Energy production and conversion]	0.16	0.92	1	0.1	0.08	0.36	0	0.46	0.68	0.96	0.16	0.34	0.12	0.02	0.84	0.1	0.16	0.94	0.4	0.52	0.34	0.68	0	0.9	0.98	0.32	0.34	0.06	0.84	0.54	0.92	0.32	1	0.68	0.04	0.14	0.52	0.02	1	1	0.7	0.44	1	0.62	0.98	0
COG1527	1	[C]	Archaeal/vacuolar-type H+-ATPase subunit C/Vma6 [Energy production and conversion]	0	0	0	0	0	0	0	0	0	0	0	0	0	0	0	0	0	0	0	0	0	0	0	0	0	0	0	0	0	0	0	0	0	0	0	0	0	0	0.04	0	0	0	0	0	0	0
COG1528	0	[P]	Ferritin [Inorganic ion transport and metabolism]	0	0.06	0.16	0	0	0	0	0.02	0	0	0	0.68	0	0	0	0	0	0.08	0	0	0	0	0	0.12	0.06	0	0	0	0	0	0	0	0	0	0	0	0	0	0.8	0.2	0	0.1	0	0	0	0
COG1529	1	[C]	CO or xanthine dehydrogenase, Mo-binding subunit [Energy production and conversion]	0	0	0.06	0	0	0	0	0.02	0	0	0	0.18	0	0	0	0	0	0.06	0	0	0	0	0	0.02	0	0	0	0	0	0	0	0	0	0.02	0	0	0	0	0.54	0	0	0	0.04	0	0	0
COG1530	1	[J]	Ribonuclease G or E [Translation, ribosomal structure and biogenesis]	0	0	0.78	0	0	0.08	0	0.5	0	0.22	0	0	0	0	0	0.04	0	0.56	0	0	0	0	0	0.6	0.92	0	0.06	0	0.28	0	0	0.04	0	0.14	0.22	0	0	0	0.98	0.88	0.02	0.7	0.02	0.28	0.76	0.1
COG1531	0	[S]	Uncharacterized protein, UPF0248 family [Function unknown]	1	1	1	1	1	1	1	1	1	1	1	1	1	1	1	1	1	1	1	1	1	1	1	1	1	1	1	1	1	1	1	1	1	1	1	1	1	1	1	1	1	1	1	1	1	1
COG1532	0	[R]	Predicted RNA-binding protein [General function prediction only]	0	0.01	0.255714	0	0.248571	0	0	0.262857	0	0	0	0.25	0.254286	0	0	0	0.248571	0.06	0	0	0.247143	0	0	0.271429	0.14	0	0.267143	0	0	0	0.245714	0.265714	0	0	0	0.261429	0.01	0	0.464286	0.322857	0.02	0.254286	0	0	0	0
COG1533	0	[L]	DNA repair photolyase [Replication, recombination and repair]	0.98	0.98	1	1	0.86	1	1	1	0.64	0.92	0.62	0.92	0.98	1	1	1	0.96	1	0.98	1	1	0.94	0.82	0.98	1	1	1	1	1	1	1	1	0.98	1	0.74	0.9	0.54	1	1	1	1	1	1	1	1	1
COG1534	0	[J]	RNA-binding protein YhbY [Translation, ribosomal structure and biogenesis]	0	0	0	0	0	0	0	0	0	0	0	0	0	0	0	0	0	0	0	0	0	0	0	0	0	0	0	0	0	0	0	0	0	0	0	0	0	0	0	0	0	0	0	0	0	0
COG1535	0	[Q]	Isochorismate hydrolase [Secondary metabolites biosynthesis, transport and catabolism]	0	0.112615	0.0187097	0.122154	0.0148387	0	0.122154	0.0264516	0	0.0784615	0	0.016129	0.0180645	0.0950769	0.115385	0	0.0154839	0.124923	0.0916923	0.122462	0.0148387	0	0	0.0309677	0	0	0.0380645	0.112	0	0.0950769	0.0141935	0.0232258	0	0.147692	0	0.0206452	0.101846	0	0.227097	0.0658065	0	0.0167742	0	0.0950769	0.112308	0.159385
COG1536	0	[N]	Flagellar motor switch protein FliG [Cell motility]	0.4	0.5	0.86	0.18	0.32	0.7	0	0.54	0.32	0.16	0.48	0.42	0.42	0.04	0.5	0.22	0.92	0.2	0.2	1	0.6	0.96	0.02	1	0.98	1	0.16	0.16	0.7	0.22	0.82	0	0.54	1	0.78	0.38	0.04	0.3	0.96	0.48	0.62	1	1	1	0.74	0.14
COG1537	1	[J]	Stalled ribosome rescue protein Dom34, pelota family [Translation, ribosomal structure and biogenesis]	0.229116	0.235556	0.172973	0.23127	0.171622	0.227755	0.23127	0.166757	0.227483	0.249841	0.229524	0.168919	0.164865	0.242698	0.234127	0.230612	0.17027	0.23127	0.244127	0.232698	0.171622	0.227891	0.228299	0.166216	0.236871	0.229116	0.174324	0.235556	0.229116	0.242698	0.172973	0.154054	0.228163	0.22127	0.233061	0.160811	0.239841	0.22966	0.17973	0.168108	0.229252	0.167568	0.0665306	0.242698	0.235556	0.215556
COG1538	1	[M]	Outer membrane protein TolC [Cell wall/membrane/envelope biogenesis]	0	0.38	0	0.08	0	0.28	0	0.04	0	0.02	0	0.26	0.56	0.22	0.3	0.02	0.22	0.24	0.04	1	1	0.02	0	0.2	0	1	0.1	0	0.04	0.46	0.1	0.34	0.2	1	1	0.32	0	0	0.24	0.02	0.68	0	1	0	0.02	0
COG1539	1	[H]	Dihydroneopterin aldolase [Coenzyme transport and metabolism]	0	0	0	0	0	0	0	0.02	0	0	0	0	0	0	0	0	0	0	0	0	0	0	0	0.02	0	0	0	0	0	0	0	0	0	0.06	0.08	0	0	0	0.44	0.02	0	0.04	0.32	0	0	0
COG1540	0	[R]	Lactam utilization protein B (function unknown) [General function prediction only]	0.34	0.92	0.98	0.4	0.24	0.76	0	0.54	0.92	0.84	0.38	0.88	0.14	0.04	0.96	0.08	0.94	0.96	0.46	0.52	0.7	0.74	0.08	0.82	0.98	0.32	0.9	0.48	0.46	0.8	0.9	0.86	0.76	0.68	0.04	0.9	0.46	0.2	0.62	0.94	0.96	0.78	0.42	0.78	0.94	0.14
COG1541	0	[H]	Phenylacetate-coenzyme A ligase PaaK, adenylate-forming domain family [Coenzyme transport and metabolism]	0.02	0	0.86	0	0	0	0	0.02	0	0.22	0	0	0	0	0	0	0	0.46	0	0	0	0.02	0	0.02	0.94	0	0.02	0	0.1	0	0	0.04	0	0.02	0.02	0	0	0	1	0.68	0.04	0.26	0	0.46	0.42	0
COG1542	0	[S]	Uncharacterized protein [Function unknown]	0.08	0	0.35	0	0.3	0.13	0	0.24	0.14	0	0.07	0.25	0.22	0	0	0.025	0.26	0.08	0	0	0.27	0.125	0.11	0.38	0.195	0.09	0.33	0	0.085	0	0.28	0.14	0.115	0	0.2	0.23	0	0.06	0.89	0.48	0.195	0.29	0.1	0	0	0
COG1543	1	[G]	Predicted glycosyl hydrolase, contains GH57 and DUF1957 domains [Carbohydrate transport and metabolism]	0.32	0	0.58	0	0.54	0.52	0	0.46	0.56	0	0.28	0.5	0.44	0	0	0.1	0.52	0.04	0	0	0.54	0.5	0.44	0.52	0.42	0.32	0.56	0	0.34	0	0.56	0.28	0.46	0	0.26	0.38	0	0.24	0.98	0.54	0.54	0.48	0.32	0	0	0
COG1544	1	[J]	Ribosome-associated translation inhibitor RaiA [Translation, ribosomal structure and biogenesis]	0.02	0.2	1	0	0	0.14	0	0.8	0.02	0.18	0.22	0.08	0.2	0.04	0	0.02	0	0.56	0	0.4	0.78	0.06	0	1	0.92	0.94	0.58	0.04	0.58	0.22	0.38	0	0.16	0.1	0.26	0.12	0	0.1	0.96	0.98	0.2	1	0.98	0.46	0.66	0.12
COG1545	1	[R]	Uncharacterized OB-fold protein, contains Zn-ribbon domain [General function prediction only]	0.049	0.235556	0.172973	0.23127	0.171622	0.064	0.23127	0.166757	0.067	0.249841	0.0475	0.168919	0.164865	0.242698	0.234127	0.0325	0.17027	0.23127	0.244127	0.232698	0.171622	0.06275	0.058	0.166216	0.09475	0.05025	0.174324	0.235556	0.05175	0.242698	0.172973	0.154054	0.05975	0.22127	0.06	0.160811	0.239841	0.043	0.17973	0.168108	0.075	0.167568	0.02225	0.242698	0.235556	0.215556
COG1546	0	[H]	Nicotinamide mononucleotide (NMN) deamidase PncC [Coenzyme transport and metabolism]	0.24	0.38	0	0.54	0.24	0.46	0.42	1	0.16	0	0.08	0.74	0.74	0.28	0	0	0.92	0.54	0.32	0.04	1	0.42	0.42	0.84	0	0.32	0.54	0	0.34	0	0.8	0.38	0.04	0.06	0.04	0.74	0.06	0.2	0.5	0.2	0.52	1	0.66	0.38	0	0.76
COG1547	0	[S]	Predicted metal-dependent hydrolase [Function unknown]	0.3232	0.344828	0	0.344828	0	0.2752	0.344828	0	0.2656	0.344828	0.3328	0	0	0.344828	0.344828	0.376	0	0.344828	0.344828	0.344828	0	0.28	0.2944	0	0.3048	0.3232	0	0.344828	0.3184	0.344828	0	0	0.2896	0.344828	0.3376	0	0.344828	0.3424	0	0	0.2704	0	0.1488	0.344828	0.344828	0.344828
COG1548	0	[S]	Uncharacterized protein, hydantoinase/oxoprolinase family [Function unknown]	1	1	1	1	1	1	1	1	1	1	1	1	1	1	1	1	1	1	1	1	1	1	1	1	1	1	1	1	1	1	1	1	1	1	1	1	1	1	1	1	1	1	1	1	1	1
COG1549	0	[R]	Predicted RNA-binding protein, contains uracil-DNA-glycosylase-like and PUA domains [General function prediction only]	1	1	1	1	1	1	1	1	1	1	1	1	1	1	1	1	1	1	1	1	1	1	1	1	1	1	1	1	1	1	1	1	1	1	1	1	1	1	1	1	1	1	1	1	1	1
COG1550	0	[S]	Uncharacterized conserved protein YlxP, DUF503 family [Function unknown]	0	0.38	0.0142857	0.5	0	0	0.38	0.0114286	0	0.37	0	0	0	0	0.18	0	0	0.5	0.5	0.02	0	0	0	0.0114286	0.08	0	0.02	0.28	0	0.29	0	0	0	0.03	0	0	0.4	0	0.394286	0.174286	0	0	0	0.5	0.5	0.5
COG1551	1	[T]	sRNA-binding carbon storage regulator CsrA [Signal transduction mechanisms]	0.24	0.16	0.66	0	0.14	0	0	0.14	0	0.06	0.68	0.92	0.16	0.2	0.46	0	0.34	0	0	0.5	0.7	0.66	0	0.34	0	0	0	0	0	0.06	0.18	0	0	0.7	0	0.12	0	0	0.42	0	0	0.3	0.38	0.12	0.78	0.18
COG1552	0	[J]	Ribosomal protein L40E [Translation, ribosomal structure and biogenesis]	1	1	1	1	1	1	1	1	1	1	1	1	1	1	1	1	1	1	1	1	1	1	1	1	1	1	1	1	1	1	1	1	1	1	1	1	1	1	1	1	1	1	1	1	1	1
COG1553	1	[P]	Sulfur relay (sulfurtransferase) complex TusBCD TusD component, DsrE family [Inorganic ion transport and metabolism]	0.085	0.12	0.05125	0.135	0.0075	0.06	0.135	0.0175	0.055	0.07	0.0925	0.01	0	0.095	0.125	0.1125	0	0.145	0.09	0.13	0	0.0625	0.07	0.0625	0.1325	0.085	0.03125	0.12	0.085	0.095	0	0	0.0675	0.17	0.1225	0.005	0.105	0.095	0.55875	0.27875	0.0675	0.0225	0.015	0.095	0.12	0.19
COG1554	0	[G]	Trehalose and maltose hydrolase (possible phosphorylase) [Carbohydrate transport and metabolism]	0.2	0	0.88	0.22	0.02	0.92	0	0.96	0	0.6	0.12	0	0.24	0.02	0	0.04	0	0.96	0.2	0.12	0.02	0.9	0.02	0.72	1	0.04	0.22	0	1	0	0.42	0.02	0.24	0.94	0.32	0.46	0	0.04	1	1	0.28	0.98	0.24	0.62	0.88	0.28
COG1555	0	[L]	DNA uptake protein ComE and related DNA-binding proteins [Replication, recombination and repair]	0	0	0.52	0	0	0	0	0.2	0	0.02	0	0	0	0	0	0	0	0.38	0	0	0	0	0	0.5	0.72	0	0.02	0	0.3	0.08	0.04	0.04	0	0	0.02	0.14	0	0.02	0.72	0.76	0	0.6	0.14	0.12	0.08	0
COG1556	0	[C]	L-lactate utilization protein LutC, contains LUD domain [Energy production and conversion]	0	0	0	0	0	0	0	0	0.06	0	0	0.06	0	0	0	0	0	0	0	0	0.06	0	0	0	0	0	0	0	0	0	0	0	0	0	0.24	0	0	0	0	0	0	0	0	0	0	0
COG1558	0	[N]	Flagellar basal body rod protein FlgC [Cell motility]	0	0	0	0	0	0	0	0.46	0.28	0	0	0.36	0	0	0	0.54	0	0.04	0	0	0	0	0	0	0.02	0	0	0	0	0	0	0	0	0	0	0	0.08	0	0	0	0	0	0.32	0	0	0
COG1559	1	[D]	Cell division protein YceG, involved in septum cleavage [Cell cycle control, cell division, chromosome partitioning]	0	0	0	0	0	0	0	0.02	0	0	0	0	0	0	0.04	0	0	0	0	0	0	0	0	0	0	0	0	0	0	0.04	0	0	0	0	0	0	0	0	0.18	0	0	0	0	0	0	0
COG1560	1	[I]	Lauroyl/myristoyl acyltransferase [Lipid transport and metabolism]	0	0	0	0	0	0	0	0	0	0	0	0.02	0	0	0	0	0	0	0	0	0.2	0	0	0	0	0.08	0	0	0.02	0	0	0.04	0	0	0.08	0	0	0	0	0.02	0	0	0.04	0	0	0
COG1561	1	[S]	Uncharacterized conserved protein YicC, UPF0701 family [Function unknown]	0	0	0	0	0	0	0	0	0	0	0	0	0	0.04	0	0	0	0	0	0	0	0	0	0	0	0	0	0	0	0	0	0	0	0	0	0	0	0	0.06	0	0	0	0	0	0	0
COG1562	0	[I]	Phytoene/squalene synthetase [Lipid transport and metabolism]	0	0.235556	0.331461	0.23127	0.329438	0	0.23127	0.322921	0	0.249841	0	0.325843	0.320449	0.242698	0.234127	0	0.32764	0.23127	0.244127	0.232698	0.329438	0	0	0.323146	0	0	0.329213	0.235556	0	0.242698	0.331236	0.306067	0	0.22127	0	0.315056	0.239841	0	0.347191	0.328764	0	0.324045	0	0.242698	0.235556	0.215556
COG1563	0	[R]	Uncharacterized MnhB-related membrane protein [General function prediction only]	0	0.12	0.39	0.135	0.045	0.00666667	0.135	0.035	0.00666667	0.07	0.0866667	0.195	0	0.095	0.125	0	0	0.145	0.09	0.13	0.01	0.0133333	0	0.505	0.493333	0.453333	0.09	0.12	0.04	0.095	0	0.01	0.0333333	0.17	0.186667	0.09	0.105	0	0.985	0.67	0.346667	0.31	0.226667	0.095	0.12	0.19
COG1564	0	[H]	Thiamine pyrophosphokinase [Coenzyme transport and metabolism]	0	0	0	0	0	0	0	0	0	0	0	0	0	0	0	0	0	0	0	0	0	0	0	0	0	0	0	0	0	0	0	0	0	0.02	0.26	0	0	0	0.02	0	0	0	0.02	0	0	0
COG1565	1	[R]	SAM-dependent methyltransferase, MidA family [General function prediction only]	1	1	1	1	1	1	1	1	1	1	1	1	1	1	1	1	1	1	1	1	1	1	1	1	1	1	1	1	1	1	1	1	1	1	1	1	1	1	1	1	1	1	1	1	1	1
COG1566	1	[V]	Multidrug resistance efflux pump [Defense mechanisms]	0.02	0.02	0.36	0.04	0.18	0.14	0	0.46	0	0	0.12	0	0.1	0.04	0.3	0.06	0.52	0.02	0	0.12	0	0	0.02	0.34	0.32	0.6	0.38	0.18	0.08	0.8	0.46	0.34	0.3	0	0.26	0.08	0.22	0.06	0.62	0.48	0	0.52	1	0	0	0.04
COG1567	0	[V]	CRISPR/Cas system CSM-associated protein Csm4, group 5 of RAMP superfamily [Defense mechanisms]	0.12	0.72	0.92	0.3	0.12	0.42	0	0.84	0.56	0.54	0.12	0.76	0.14	0.02	0.52	0.04	0.22	0.84	0.28	1	0.52	0.38	0	0.72	0.9	1	0.06	0.02	0.34	0.04	0.8	0	0.4	0.94	0.62	0.52	0.46	0	0.96	0.88	0.32	0.7	1	0.66	0.88	0.14
COG1568	0	[R]	Predicted methyltransferase [General function prediction only]	0	0.0816	0	0.0864	0	0	0.0864	0.015	0	0.0448	0	0	0	0.0616	0.08	0	0	0.0992	0.0576	0.0832	0	0	0	0	0.00769231	0	0.01	0.0768	0	0.0616	0	0	0	0.1088	0	0	0.0672	0	0.125	0.03	0	0	0.0184615	0.0608	0.0776	0.1216
COG1569	0	[R]	Predicted nucleic acid-binding protein, contains PIN domain [General function prediction only]	0	0.34	0.42	0.88	0.24	0	0.36	0.46	0.94	0.98	0	0.24	0.26	0	0.12	0.6	0	0.82	0.8	0.04	0	0	0	0.5	0.58	0	0.12	0.74	0.02	0.76	0.24	0.36	0.06	0.06	0.04	0.18	0.68	0	0.48	0.18	0	0	0.14	0.58	0.96	0.24
COG1570	0	[L]	Exonuclease VII, large subunit [Replication, recombination and repair]	0	0	0	0	0	0	0	0	0	0	0	0.02	0	0	0	0	0	0	0	0	0	0	0	0	0	0	0	0	0	0	0	0	0	0	0	0	0	0	0.02	0	0	0	0	0	0	0
COG1571	1	[J]	tRNA(Ile2) C34 agmatinyltransferase TiaS [Translation, ribosomal structure and biogenesis]	1	1	1	1	1	1	1	1	1	1	1	1	1	1	1	1	1	1	1	1	1	1	1	1	1	1	1	1	1	1	1	1	1	1	1	1	1	1	1	1	1	1	1	1	1	1
COG1572	0	[O]	Serine protease, subtilase family [Posttranslational modification, protein turnover, chaperones]	0.32	0	0.52	0	0	0.46	0.54	0.84	0.46	0.08	0.22	0.7	0	0	0	0.8	0.28	0.12	0	0	0.54	0.5	0.26	0.08	0.68	0.32	0.04	0	0.12	0.16	0.54	0	0.4	0	0.04	0.36	0.08	0.2	0.04	0.3	0.34	0.28	0.34	0	0	0
COG1573	1	[L]	Uracil-DNA glycosylase [Replication, recombination and repair]	0	0	0	0	0	0	0	0	0	0	0	0	0	0	0	0	0	0	0	0	0	0	0	0	0	0	0	0	0	0	0	0	0	0	0	0	0	0	0	0	0	0	0	0	0	0
COG1574	0	[R]	Predicted amidohydrolase YtcJ [General function prediction only]	0	0	0.14	0	0.02	0	0	0	0	0	0	0.54	0	0	0	0	0.3	0	0	0	0	0	0	0	0	0.32	0	0	0	0	0	0	0.1	0	0.06	0	0	0	0	0	0	0	0.32	0	0	0
COG1575	1	[H]	1,4-dihydroxy-2-naphthoate octaprenyltransferase [Coenzyme transport and metabolism]	0	0	0	0.42	0	0	0	0	0.36	0	0	0.36	0	0	0	0	0	0.06	0.02	0	0.46	0	0	0.04	0	0.32	0	0	0	0	0	0.02	0	0	0.04	0	0	0	0	0	0	0	0.32	0.3	0	0
COG1576	0	[J]	23S rRNA pseudoU1915 N3-methylase RlmH [Translation, ribosomal structure and biogenesis]	0	0	0.32	0	0	0	0	0.02	0	0	0	0.14	0	0	0	0	0	0.08	0	0	0.02	0	0	0.4	0.28	0	0.02	0	0.08	0	0	0	0	0.02	0	0	0	0	0.7	0.44	0	0.3	0	0	0	0
COG1577	1	[I]	Mevalonate kinase [Lipid transport and metabolism]	0	0	0.04	0	0	0	0	0.02	0	0	0	0	0	0	0	0	0	0	0	0	0	0	0	0.06	0.06	0	0.05	0	0	0	0	0	0	0	0.01	0.01	0	0	0.9	0.33	0.01	0	0.04	0	0	0
COG1578	0	[S]	Uncharacterized conserved protein, contains ATP-grasp and redox domains [Function unknown]	0	0.96	0.98	0	0.28	0.22	0	0	0.06	0.3	0.24	0.36	0	0.02	0.16	0.02	0	0.68	0.2	0.82	0.32	0.24	0	0.94	0.96	1	0.22	0.1	0.26	0.58	0.02	0.22	0.38	1	0.32	0.7	0.02	0	1	0.94	0.8	0.32	0.98	0.14	0.64	0
COG1579	1	[R]	Predicted nucleic acid-binding protein, contains Zn-ribbon domain [General function prediction only]	0	0	0	0	0	0	0	0	0	0	0	0.02	0	0	0	0	0	0	0	0	0	0	0	0	0	0	0	0	0	0	0	0	0	0	0	0	0	0	0	0	0	0	0	0	0	0
COG1580	1	[N]	Flagellar basal body-associated protein FliL [Cell motility]	0.08	0	0.255714	0	0.248571	0.13	0	0.262857	0.14	0	0.07	0.25	0.254286	0	0	0.025	0.248571	0	0	0	0.247143	0.125	0.11	0.271429	0.13	0.08	0.267143	0	0.085	0	0.245714	0.265714	0.115	0	0.0666667	0.261429	0	0.06	0.464286	0.322857	0.136667	0.254286	0.09	0	0	0
COG1581	0	[K]	Archaeal DNA-binding protein [Transcription]	1	1	1	1	1	1	1	1	1	1	1	1	1	1	1	1	1	1	1	1	1	1	1	1	1	1	1	1	1	1	1	1	1	1	1	1	1	1	1	1	1	1	1	1	1	1
COG1582	0	[R]	Uncharacterized protein YlzI, FlbEa/FlbD family [General function prediction only]	0.76	0.3	0.8	0.9	0.92	0.76	0.08	0	0.22	0.44	0.96	1	0.56	0	0.22	0	0.52	0.8	0.88	0.48	0.46	1	0.48	0.98	0.96	1	0.08	0.86	1	0.04	0.64	0.06	0.4	0.2	0	0.2	0.04	0.68	0.92	0.12	0.6	0.82	0.34	0.62	0.9	0.22
COG1583	0	[V]	CRISPR/Cas system endoribonuclease Cas6, RAMP superfamily [Defense mechanisms]	0.2	0.06	0.2	0.78	0	1	0	1	0.98	0.04	0.02	0.7	0.82	0.12	0	0.26	0.2	1	0.84	1	0.66	0.96	0.06	0.96	1	1	0.4	0.54	1	0	0.04	0.42	0	1	0.78	0.64	0.02	0.58	0.46	1	0.98	0.98	1	1	0.52	0.38
COG1584	0	[C]	Succinate-acetate transporter protein [Energy production and conversion]	0	0.37	0.653333	0	0.08	0.09	0	0.0533333	0	0.11	0.04	0.373333	0	0	0.04	0.01	0	0.39	0.04	0.06	0.02	0.08	0	0.68	0.63	0.49	0.0333333	0	0.09	0.06	0	0.00666667	0.03	0.31	0.15	0.08	0	0	1	0.833333	0.38	0.64	0.48	0.2	0.22	0
COG1585	0	[O]	Membrane protein implicated in regulation of membrane protease activity [Posttranslational modification, protein turnover, chaperones]	0	0	0	0	0	0	0	0	0	0	0	0.06	0	0	0	0	0	0	0	0	0.04	0	0	0	0	0	0	0	0	0	0	0	0	0	0	0	0	0	0	0	0	0	0	0	0.04	0
COG1586	1	[E]	S-adenosylmethionine decarboxylase or arginine decarboxylase [Amino acid transport and metabolism]	0	1	1	0.04	0.3	0.24	0	0.04	0.2	0.48	0.36	0.88	0.2	0.02	0.7	0.02	0.04	0.82	0.32	1	0.46	0.26	0	1	0.96	1	0.24	0.14	0.2	0.76	0.46	0.36	0.66	1	0.64	0.7	0.24	0	1	1	0.78	0.98	1	0.3	0.6	0
COG1587	1	[H]	Uroporphyrinogen-III synthase [Coenzyme transport and metabolism]	0	0	0	0	0	0	0	0	0	0	0	0	0	0	0	0	0	0	0	0	0	0	0	0	0	0	0	0	0	0	0	0	0	0	0.04	0	0	0	0	0	0	0	0	0	0	0
COG1588	0	[J]	RNase P/RNase MRP subunit p29 [Translation, ribosomal structure and biogenesis]	1	1	1	1	1	1	1	1	1	1	1	1	1	1	1	1	1	1	1	1	1	1	1	1	1	1	1	1	1	1	1	1	1	1	1	1	1	1	1	1	1	1	1	1	1	1
COG1589	0	[D]	Cell division septal protein FtsQ [Cell cycle control, cell division, chromosome partitioning]	0	0.02	0.52	0	0	0	0	0.18	0	0.02	0	0.02	0	0	0	0	0	0.02	0	0	0	0	0	0.48	0.42	0.32	0.02	0	0.2	0	0	0	0	0.02	0	0.12	0	0	0.62	0.5	0.02	0.7	0.56	0	0	0
COG1590	0	[J]	tRNA(Phe) wybutosine-synthesizing methylase Tyw3 [Translation, ribosomal structure and biogenesis]	1	1	1	1	1	1	1	1	1	1	1	1	1	1	1	1	1	1	1	1	1	1	1	1	1	1	1	1	1	1	1	1	1	1	1	1	1	1	1	1	1	1	1	1	1	1
COG1591	0	[L]	Holliday junction resolvase, archaeal type [Replication, recombination and repair]	0	0.04	0.24	0	0.06	0	0	0	0	0	0.02	0.02	0	0	0	0	0	0.14	0	0	0	0	0	0.34	0.22	0	0.08	0	0.02	0	0	0	0	0	0.24	0.04	0	0	1	0.66	0.08	0.02	0.02	0	0.02	0
COG1592	0	[C]	Rubrerythrin [Energy production and conversion]	1	1	0.54	0.84	0.66	1	0.04	0.5	1	0.02	1	1	1	0.98	0.78	0.82	0.86	0.88	0.76	1	1	1	0.76	0.94	0.72	1	0.82	0.36	0.84	0.46	1	0.1	1	1	0.82	1	0.94	0.16	0.72	0.98	1	0.96	1	0.38	0.64	0.26
COG1593	0	[G]	TRAP-type C4-dicarboxylate transport system, large permease component [Carbohydrate transport and metabolism]	0	0.02	0.22	0.18	0	0	0	0.02	0	0	0	0.26	0	0.02	0.04	0	0	0.1	0	1	0.46	0	0	0.18	0.1	0.64	0	0.58	0.02	1	0	0.18	0	0.42	0	0	0	0	0.98	0.24	0	0.06	0.68	0	0	0
COG1594	0	[K]	DNA-directed RNA polymerase, subunit M/Transcription elongation factor TFIIS [Transcription]	0.1	0.88	0.98	0	0.28	0.46	0	0.54	0.22	0.24	0.26	0.94	0.12	0.02	0.06	0.04	0.16	0.6	0.14	0.64	0.18	0.58	0	1	0.86	1	0.18	0.18	0.36	0.56	0.68	0.16	0.54	0.96	0.26	0.52	0	0	1	1	0.78	1	0.98	0.44	0.44	0
COG1595	0	[K]	DNA-directed RNA polymerase specialized sigma subunit, sigma24 family [Transcription]	1	1	1	1	1	1	1	1	1	1	1	1	1	1	1	1	1	1	1	1	1	1	1	1	1	1	1	1	1	1	1	1	1	1	1	1	1	1	1	1	1	1	1	1	1	1
COG1596	1	[M]	Periplasmic protein involved in polysaccharide export, contains SLBB domain of the beta-grasp fold [Cell wall/membrane/envelope biogenesis]	0.26	0.14	0.7	0.02	0	0.48	0	0.04	0	0.46	0	0	0.06	0	0	0	0	0.7	0.02	0	0.1	0.62	0	0.06	0.7	0.08	0.06	0	0	0	0.28	0.1	0.04	0.24	0.28	0.38	0	0	0.58	0.84	0.6	0.56	0.34	0.14	0.14	0
COG1597	1	[IR]	Diacylglycerol kinase family enzyme []	0	0.06	0.86	0	0	0	0	0	0	0	0	0	0	0	0	0	0	0.14	0	0	0	0	0	0.26	0.26	0.12	0.04	0	0.02	0.02	0	0	0	0.06	0.24	0	0	0	1	0.52	0	0.42	0.48	0.02	0	0
COG1598	1	[V]	Predicted nuclease of the RNAse H fold, HicB family [Defense mechanisms]	0	0	0.02	0	0	0	0	0.02	0	0	0	0.08	0	0	0	0	0	0	0	0	0	0	0	0.02	0.08	0	0	0	0	0	0	0	0	0	0	0	0	0	0.48	0.08	0	0.02	0	0	0	0
COG1599	1	[L]	ssDNA-binding replication factor A, large subunit [Replication, recombination and repair]	1	1	1	1	1	1	1	1	1	1	1	1	1	1	1	1	1	1	1	1	1	1	1	1	1	1	1	1	1	1	1	1	1	1	1	1	1	1	1	1	1	1	1	1	1	1
COG1600	0	[J]	Epoxyqueuosine reductase QueG (queuosine biosynthesis) [Translation, ribosomal structure and biogenesis]	0.2	0.2	0.38	0.54	0.58	0.34	0	0.46	0.2	0.06	0	0.64	0.78	0	0.4	0.06	0.96	0.54	0.32	0.04	0.48	0.5	0.42	0.78	0.42	0.32	0.74	0.24	0.34	0.18	0.64	0.58	0.1	0.06	0	0.94	0.06	0.24	0.32	0.48	0.54	1	1	0.38	0	0
COG1601	1	[J]	Translation initiation factor 2, beta subunit (eIF-2beta)/eIF-5 N-terminal domain [Translation, ribosomal structure and biogenesis]	0	0.235556	0.331461	0.23127	0.329438	0	0.23127	0.322921	0	0.249841	0	0.325843	0.320449	0.242698	0.234127	0	0.32764	0.23127	0.244127	0.232698	0.329438	0	0	0.323146	0	0	0.329213	0.235556	0	0.242698	0.331236	0.306067	0	0.22127	0	0.315056	0.239841	0	0.347191	0.328764	0	0.324045	0	0.242698	0.235556	0.215556
COG1602	0	[S]	Uncharacterized protein [Function unknown]	1	1	1	1	1	1	1	1	1	1	1	1	1	1	1	1	1	1	1	1	1	1	1	1	1	1	1	1	1	1	1	1	1	1	1	1	1	1	1	1	1	1	1	1	1	1
COG1603	0	[J]	RNase P/RNase MRP subunit p30 [Translation, ribosomal structure and biogenesis]	1	1	1	1	1	1	1	1	1	1	1	1	1	1	1	1	1	1	1	1	1	1	1	1	1	1	1	1	1	1	1	1	1	1	1	1	1	1	1	1	1	1	1	1	1	1
COG1604	0	[V]	CRISPR/Cas system CMR subunit Cmr6, Cas7 group, RAMP superfamily [Defense mechanisms]	0	0.235556	0.331461	0.23127	0.329438	0	0.23127	0.322921	0	0.249841	0	0.325843	0.320449	0.242698	0.234127	0	0.32764	0.23127	0.244127	0.232698	0.329438	0	0	0.323146	0	0	0.329213	0.235556	0	0.242698	0.331236	0.306067	0	0.22127	0	0.315056	0.239841	0	0.347191	0.328764	0	0.324045	0	0.242698	0.235556	0.215556
COG1605	1	[E]	Chorismate mutase [Amino acid transport and metabolism]	0	0	0	0	0	0	0	0	0	0	0	0	0	0	0	0	0	0	0	0	0	0	0	0	0	0	0	0	0	0	0	0	0	0.02	0.26	0	0	0	0.02	0	0	0	0	0	0	0
COG1606	0	[R]	ATP-utilizing enzyme, PP-loop superfamily [General function prediction only]	0.66	0.94	0.94	1	0.74	0.76	0	0	0.18	1	0.84	0.5	0.84	0.62	0.98	0.8	0.96	0.94	0.8	0.48	0.92	1	0.34	1	1	1	0.94	0.86	0.96	0.9	0.36	0.06	0.64	0.32	0.74	0.8	0.92	0.92	1	0.6	0.88	0.42	1	0.46	0.98	0
COG1607	1	[I]	Acyl-CoA hydrolase [Lipid transport and metabolism]	0	0	0	0	0	0	0	0.04	0	0	0	0.3	0	0	0	0.04	0	0	0	0	0	0	0	0	0	0	0	0	0	0.82	0	0	0	0	0.04	0	0	0	0	0.22	0	0	0	0.26	0	0
COG1608	1	[I]	Isopentenyl phosphate kinase [Lipid transport and metabolism]	1	1	1	1	1	1	1	1	1	1	1	1	1	1	1	1	1	1	1	1	1	1	1	1	1	1	1	1	1	1	1	1	1	1	1	1	1	1	1	1	1	1	1	1	1	1
COG1609	1	[K]	DNA-binding transcriptional regulator, LacI/PurR family [Transcription]	0	0	0.2	0.18	0.26	0	0	0.18	0	0.12	0	0	0	0	0	0	0.14	0	0	1	0.92	0	0	0.26	0.12	1	0	0.04	0.26	0	0.02	0.28	0.08	1	0.92	0.02	0	0	0.3	0	0.1	0	1	0	0.02	0
COG1610	1	[S]	Uncharacterized conserved protein YqeY [Function unknown]	0	0	0.76	0	0	0	0	0.02	0	0	0	0	0	0	0	0	0	0.14	0	0	0	0	0	0.38	0.28	0	0.02	0	0.02	0	0	0	0	0.06	0	0	0	0	1	0.5	0	0.2	0	0	0.02	0
COG1611	1	[R]	Predicted Rossmann fold nucleotide-binding protein [General function prediction only]	0	0	0.74	0	0	0.02	0	0.26	0	0.02	0	0	0	0	0	0	0	0.1	0	0	0.02	0	0	0.58	0.64	0	0.06	0	0.28	0	0	0	0	0.22	0	0	0	0	1	0.54	0	0.62	0	0.02	0.1	0
COG1612	0	[H]	Heme A synthase [Coenzyme transport and metabolism]	1	1	1	1	1	1	1	1	1	1	1	1	1	1	1	1	1	1	1	1	1	1	1	1	1	1	1	1	1	1	1	1	1	1	1	1	1	1	1	1	1	1	1	1	1	1
COG1613	1	[P]	ABC-type sulfate transport system, periplasmic component [Inorganic ion transport and metabolism]	0.56	0.96	0.98	0.76	0.5	1	0	1	0.42	0.32	0.5	0.94	0.54	0.4	0.04	0.48	1	1	1	1	0.76	1	0.24	0.94	1	0.68	0.98	0.84	0.98	0.44	1	0.68	0.64	1	0.74	0.98	0.44	0.9	0.98	1	0.98	1	0.68	0.38	1	0.16
COG1614	0	[C]	CO dehydrogenase/acetyl-CoA synthase beta subunit [Energy production and conversion]	0	0.56	0.86	0	0.12	0.01	0	0.04	0.01	0	0.13	0.5	0	0.02	0.02	0	0	0.48	0.02	0.48	0.02	0.06	0	0.86	0.44	0.58	0.14	0	0.13	0.32	0	0.02	0.16	0.64	0.15	0.2	0	0	1	0.92	0.61	0.62	0.44	0.1	0.06	0
COG1615	1	[S]	Uncharacterized membrane protein, UPF0182 family [Function unknown]	0	0	0.56	0	0.04	0	0	0	0.36	0	0	0.28	0	0	0	0.1	0.24	0	0	0	0.54	0	0	0	0.4	0.32	0	0	0	0	0	0.08	0.46	0	0.04	0	0	0	0.48	0.38	0	0	0.32	0	0	0
COG1617	1	[J]	tRNA threonylcarbamoyladenosine modification (KEOPS) complex, Cgi121 subunit [Translation, ribosomal structure and biogenesis]	1	1	1	1	1	1	1	1	1	1	1	1	1	1	1	1	1	1	1	1	1	1	1	1	1	1	1	1	1	1	1	1	1	1	1	1	1	1	1	1	1	1	1	1	1	1
COG1618	0	[F]	Nucleoside-triphosphatase THEP1 [Nucleotide transport and metabolism]	0	0.12	0.42	0	0.06	0	0	0.02	0	0	0	0.12	0	0.02	0	0	0	0.22	0	0.02	0	0	0	0.56	0.3	0.02	0.08	0	0.02	0.02	0	0	0	0.04	0.26	0.06	0	0	1	0.78	0.12	0.1	0.08	0	0.02	0
COG1619	0	[M]	Muramoyltetrapeptide carboxypeptidase LdcA (peptidoglycan recycling) [Cell wall/membrane/envelope biogenesis]	0	0	0	0	0	0	0	0	0	0	0	0.06	0	0	0	0	0	0	0	0	0.44	0	0	0	0	0.28	0	0	0	0	0	0.02	0	0	0.14	0	0	0	0	0	0	0	0.32	0	0	0
COG1620	0	[C]	L-lactate permease [Energy production and conversion]	0	0	0	0	0	0	0	0	0	0	0	0.16	0	0	0.08	0	0	0	0	0	0.06	0	0	0	0	0.32	0	0	0	0	0	0.3	0	0	0.16	0	0.08	0	0	0	0	0	0.32	0	0	0
COG1621	0	[G]	Sucrose-6-phosphate hydrolase SacC, GH32 family [Carbohydrate transport and metabolism]	0.32	0	1	0.6	0.44	0.52	0	0.52	0.36	0.98	0.36	0	0.16	0.02	0	0.08	0	0.96	0.32	0.22	0.04	0.48	0.04	0.96	1	0.5	0.5	0	0.5	0	0.56	0.22	0.08	0.98	0.42	0.52	0.24	0.12	1	1	0.82	0.6	0.56	0.7	1	0.04
COG1622	1	[C]	Heme/copper-type cytochrome/quinol oxidase, subunit 2 [Energy production and conversion]	0	0	0.0428571	0	0.00571429	0	0	0.0171429	0	0	0.005	0.0114286	0	0	0	0	0	0	0	0	0	0	0	0.0742857	0.065	0	0.0428571	0	0.0025	0	0	0	0	0.08	0.0325	0.00571429	0	0	0.634286	0.234286	0.0175	0.02	0.03	0	0	0
COG1623	0	[T]	Diadenylate cyclase (c-di-AMP synthetase), DNA integrity scanning protein DisA [Signal transduction mechanisms]	0	0.2	0.46	0	0	0	0	0.16	0	0	0	0.1	0	0	0.02	0	0	0	0	0.02	0.24	0.4	0	0	0.04	0.66	0	0	0	0.02	0	0	0.02	0.66	0	0	0	0	0.3	0	0	0.08	0.54	0.02	0.5	0
COG1624	1	[T]	Diadenylate cyclase (c-di-AMP synthetase), DisA_N domain [Signal transduction mechanisms]	0	0	0	0	0	0	0	0.02	0	0	0	0	0	0	0	0	0	0	0	0	0	0	0	0	0	0	0	0	0	0	0	0	0	0	0	0	0	0	0.02	0	0	0	0	0	0	0
COG1625	0	[C]	Fe-S oxidoreductase, related to NifB/MoaA family [Energy production and conversion]	0	0	0	0	0	0	0	0	0.14	0	0	0.08	0	0	0	0.1	0.04	0	0	0.04	0.54	0	0	0	0	0.32	0	0	0	0.2	0	0	0.1	0.06	0.04	0	0.06	0	0.02	0	0	0	1	0	0	0
COG1626	0	[G]	Neutral trehalase [Carbohydrate transport and metabolism]	0.86	0.54	0.16	0.76	0.04	0.96	0	0.88	0.62	0.02	0.66	0.88	0.32	0.26	0.46	0	1	0.22	0.82	1	0.7	0.96	0.22	0.44	0.2	1	0.92	0	1	0.02	0.88	0.06	0.34	1	0.78	1	0.06	0.9	0.5	0.46	1	1	1	0.88	0	0
COG1627	0	[S]	Uncharacterized protein [Function unknown]	1	1	1	1	1	1	1	1	1	1	1	1	1	1	1	1	1	1	1	1	1	1	1	1	1	1	1	1	1	1	1	1	1	1	1	1	1	1	1	1	1	1	1	1	1	1
COG1628	0	[R]	Endonuclease V homolog, UPF0215 family [General function prediction only]	1	1	1	1	1	1	1	1	1	1	1	1	1	1	1	1	1	1	1	1	1	1	1	1	1	1	1	1	1	1	1	1	1	1	1	1	1	1	1	1	1	1	1	1	1	1
COG1629	0	[P]	Outer membrane receptor proteins, mostly Fe transport [Inorganic ion transport and metabolism]	0.94	1	1	1	1	1	1	1	1	1	0.88	1	1	0.92	1	1	1	1	1	1	1	1	1	1	1	1	1	1	1	1	1	1	1	1	1	1	1	1	1	1	1	1	1	1	1	1
COG1630	0	[L]	NurA 5'-3' nuclease [Replication, recombination and repair]	1	1	1	1	1	1	1	1	1	1	1	1	1	1	1	1	1	1	1	1	1	1	1	1	1	1	1	1	1	1	1	1	1	1	1	1	1	1	1	1	1	1	1	1	1	1
COG1631	1	[J]	Ribosomal protein L44E [Translation, ribosomal structure and biogenesis]	1	1	1	1	1	1	1	1	1	1	1	1	1	1	1	1	1	1	1	1	1	1	1	1	1	1	1	1	1	1	1	1	1	1	1	1	1	1	1	1	1	1	1	1	1	1
COG1632	0	[J]	Ribosomal protein L15E [Translation, ribosomal structure and biogenesis]	1	1	1	1	1	1	1	1	1	1	1	1	1	1	1	1	1	1	1	1	1	1	1	1	1	1	1	1	1	1	1	1	1	1	1	1	1	1	1	1	1	1	1	1	1	1
COG1633	0	[P]	Rubrerythrin [Inorganic ion transport and metabolism]	0	0	0.06	0	0	0	0	0	0	0	0	0.5	0	0	0	0.04	0	0	0	0	0.54	0.4	0	0	0.16	0.32	0	0	0	0.14	0	0.08	0	0	0.08	0	0	0	0	0.26	0.02	0	0.32	0	0.06	0
COG1634	1	[S]	Uncharacterized Rossmann fold enzyme [Function unknown]	1	1	1	1	1	1	1	1	1	1	1	1	1	1	1	1	1	1	1	1	1	1	1	1	1	1	1	1	1	1	1	1	1	1	1	1	1	1	1	1	1	1	1	1	1	1
COG1635	0	[H]	Archaeal ribulose 1,5-bisphosphate synthetase/yeast thiazole synthase [Coenzyme transport and metabolism]	0	0.54	0.92	0	0.16	0.24	0	0.06	0	0.06	0.18	0.7	0	0.02	0.04	0.02	0	0.5	0.02	0	0.06	0.08	0	0.54	0.68	0.32	0.14	0	0	0.28	0.06	0.02	0.24	0.44	0.04	0.54	0	0	0.52	0.8	0.72	0.9	0.32	0.14	0.2	0
COG1636	0	[R]	Predicted ATPase, Adenine nucleotide alpha hydrolases (AANH) superfamily [General function prediction only]	0	0	0	0	0	0	0	0	0	0	0	0	0	0	0	0	0	0	0	0	0	0	0	0	0	0	0	0	0	0	0	0	0	0	0.26	0	0	0	0	0	0	0	0	0	0	0
COG1637	0	[L]	Endonuclease NucS, RecB family [Replication, recombination and repair]	0.02	0.96	0.94	0	0.16	0.44	0	0.32	0.08	0.22	0.28	0.9	0.06	0.02	0.06	0.04	0	0.62	0.08	0.5	0.02	0.54	0	1	0.96	0.68	0.2	0.12	0.36	0.42	0.36	0.06	0.5	0.82	0.28	0.7	0	0	1	1	0.86	1	0.66	0.42	0.42	0
COG1638	0	[G]	TRAP-type C4-dicarboxylate transport system, periplasmic component [Carbohydrate transport and metabolism]	0	0	0	0.02	0	0	0	0.02	0	0	0	0	0	0.02	0.1	0	0	0.02	0	1	0.2	0	0	0	0	0.62	0	0.54	0	0.86	0	0.14	0	0.02	0	0	0	0	0.3	0	0	0	0.68	0	0	0
COG1639	0	[T]	HD-like signal output (HDOD) domain, no enzymatic activity [Signal transduction mechanisms]	0.130667	0	0.169524	0	0.168571	0.170667	0	0.167619	0.178667	0	0.122667	0.166667	0.16381	0	0	0.0866667	0.167619	0	0	0	0.168571	0.166667	0.154667	0.166667	0.153333	0.130667	0.173333	0	0.134667	0	0.169524	0.15619	0.158667	0	0.118667	0.160952	0	0.114667	0.204762	0.170476	0.174667	0.165714	0.1	0	0	0
COG1640	0	[G]	4-alpha-glucanotransferase [Carbohydrate transport and metabolism]	0	0	0.82	0	0	0.06	0	0.44	0	0.08	0.04	0.06	0	0	0	0.02	0	0.4	0	0.48	0.02	0	0	0.38	0.94	1	0	0	0.3	0.6	0	0.04	0	0.12	0.26	0.04	0	0	0.94	0.58	0.28	0.62	1	0.1	0.14	0
COG1641	0	[S]	Uncharacterized conserved protein, DUF111 family [Function unknown]	0	0	0.66	0	0.3	0.3	0	0.46	0	0	0	0.22	0.22	0	0	0	0.52	0.52	0	0	1	0.5	0.02	0.1	0.42	0.32	0	0	0.34	0	0.52	0	0.3	0	0.04	0.36	0.04	0.18	0.5	0.12	0.38	0.48	0.32	0	0	0
COG1643	0	[J]	HrpA-like RNA helicase [Translation, ribosomal structure and biogenesis]	0	1	0.96	0.02	0.26	0.46	0	0.4	0.38	0.4	0.24	0.7	0.04	0.02	0.24	0.04	0.1	0.7	0.1	0.48	0.14	0.34	0	0.8	0.84	1	0.18	0.12	0.22	0.58	0.34	0.1	0.88	0.8	0.44	0.38	0.02	0	0.74	0.96	0.88	0.84	1	0.6	0.5	0
COG1644	1	[K]	DNA-directed RNA polymerase, subunit N (RpoN/RPB10) [Transcription]	1	1	1	1	1	1	1	1	1	1	1	1	1	1	1	1	1	1	1	1	1	1	1	1	1	1	1	1	1	1	1	1	1	1	1	1	1	1	1	1	1	1	1	1	1	1
COG1645	0	[R]	Uncharacterized Zn-finger containing protein, UPF0148 family [General function prediction only]	0.04	0.94	1	0.04	0.32	0.46	0	0.54	0.14	0.44	0.32	0.82	0.12	0.02	0.6	0.04	0.1	0.74	0.26	1	0.52	0.6	0	1	0.96	0.92	0.4	0.26	0.42	0.7	0.76	0.42	0.86	1	0.3	0.96	0.14	0	1	0.98	0.88	1	0.98	0.58	0.8	0
COG1646	0	[I]	Heptaprenylglyceryl phosphate synthase [Lipid transport and metabolism]	1	1	1	1	1	1	1	1	1	1	1	1	1	1	1	1	1	1	1	1	1	1	1	1	1	1	1	1	1	1	1	1	1	1	1	1	1	1	1	1	1	1	1	1	1	1
COG1647	0	[Q]	Esterase/lipase [Secondary metabolites biosynthesis, transport and catabolism]	0.06	0.94	1	0.14	0.3	0.8	0	0.74	0.08	0.82	0.04	0.94	0.42	0.02	0.94	0.12	0.48	0.96	0.44	0.52	0.54	0.84	0	1	0.98	1	0.24	0.08	0.82	0.84	1	0.04	0.66	0.68	0.04	0.86	0.6	0.04	1	1	0.8	1	1	0.36	0.98	0
COG1648	1	[H]	Siroheme synthase (precorrin-2 oxidase/ferrochelatase domain) [Coenzyme transport and metabolism]	0.28	0.52	1	0.7	0.1	0.92	0	0.46	0.74	0.7	0.08	0.34	0.28	0.08	0.5	0.22	0.46	1	0.76	0.98	0.6	0.96	0.04	1	1	1	0.52	0.36	1	0.58	0.56	0.14	0.98	1	0.78	0.98	0.76	0.44	0.96	0.96	0.94	0.48	1	0.62	1	0
COG1649	0	[S]	Uncharacterized lipoprotein YddW, UPF0748 family [Function unknown]	0.02	0.56	1	0.06	0.04	0.44	0	0.02	0	0.96	0	0	0.06	0	0.06	0	0	0.8	0.1	0.04	0.18	0.7	0	0	0.66	1	0.08	0.06	0.22	0	0.08	0.14	0.02	0.56	0.58	0.42	0.18	0	1	0.94	0.86	0.76	1	0.78	0.02	0.08
COG1650	0	[J]	D-tyrosyl-tRNA(Tyr) deacylase [Translation, ribosomal structure and biogenesis]	0.3232	0.344828	0	0.344828	0	0.2752	0.344828	0	0.2656	0.344828	0.3328	0	0	0.344828	0.344828	0.376	0	0.344828	0.344828	0.344828	0	0.28	0.2944	0	0.3048	0.3232	0	0.344828	0.3184	0.344828	0	0	0.2896	0.344828	0.3376	0	0.344828	0.3424	0	0	0.2704	0	0.1488	0.344828	0.344828	0.344828
COG1651	1	[O]	Protein-disulfide isomerase [Posttranslational modification, protein turnover, chaperones]	0	0.08	0.22	0.3	0.38	0	0	0.34	0	0	0	0.44	0	0.32	0	0	0.42	0.5	0.36	0.04	0.46	0	0	0	0	0	0.32	0.3	0	0.16	0.2	0.16	0	0.06	0.04	0.6	0.04	0	0	0	0	0.16	1	0.34	0	0
COG1652	0	[S]	Nucleoid-associated protein YgaU, contains BON and LysM domains [Function unknown]	0	0	0	0	0	0	0	0	0	0	0	0.12	0	0	0.02	0	0	0	0	0	0	0	0	0	0	0	0	0	0	0	0	0	0	0	0.18	0	0	0	0	0	0	0	0	0	0	0
COG1653	1	[G]	ABC-type glycerol-3-phosphate transport system, periplasmic component [Carbohydrate transport and metabolism]	0.98	1	0.98	1	0.02	0.92	0	0.3	0	0.82	0.66	1	0.98	0.08	0.16	0.2	0.56	0.92	0.98	1	1	0.52	0.6	0.64	0.48	0.96	0.72	0.96	0.22	0	1	0.1	0.96	1	0.98	0.72	0.48	0.66	0.82	0.08	0.52	0.98	1	0.3	0.02	0
COG1654	0	[K]	Biotin operon repressor [Transcription]	1	1	1	1	1	1	1	1	1	1	1	1	1	1	1	1	1	1	1	1	1	1	1	1	1	1	1	1	1	1	1	1	1	1	1	1	1	1	1	1	1	1	1	1	1	1
COG1655	0	[S]	Uncharacterized protein, DUF2225 family [Function unknown]	0	0.9	0.94	0	0.16	0.18	0	0.06	0.06	0.14	0.26	0.72	0	0	0.04	0.02	0	0.56	0.06	0.48	0.06	0.26	0	1	0.96	1	0.12	0	0.3	0.64	0.08	0.02	0.4	0.32	0.32	0.4	0	0	1	0.98	0.82	0.94	0.98	0.3	0.36	0
COG1656	0	[S]	Uncharacterized conserved protein, contains PIN domain [Function unknown]	0.049	0.235556	0.172973	0.23127	0.171622	0.064	0.23127	0.166757	0.067	0.249841	0.0475	0.168919	0.164865	0.242698	0.234127	0.0325	0.17027	0.23127	0.244127	0.232698	0.171622	0.06275	0.058	0.166216	0.09475	0.05025	0.174324	0.235556	0.05175	0.242698	0.172973	0.154054	0.05975	0.22127	0.06	0.160811	0.239841	0.043	0.17973	0.168108	0.075	0.167568	0.02225	0.242698	0.235556	0.215556
COG1657	1	[I]	Squalene cyclase [Lipid transport and metabolism]	0.48	0.3	0.44	0.96	0.28	1	0.02	1	0.62	0.2	0	0.62	0.8	0.62	0.26	0.44	0.82	1	0.7	1	0.8	1	0.28	0.84	0.58	0.68	0.88	0.46	0.82	0	0.86	0.08	0.46	1	0.74	0.92	0.36	0.94	0.96	0.94	0.98	0.98	0.14	1	0.92	0.66
COG1658	0	[J]	5S rRNA maturation endonuclease (Ribonuclease M5), contains TOPRIM domain [Translation, ribosomal structure and biogenesis]	0	0.06	0.4	0	0	0	0	0	0	0	0	0.24	0	0.3	0	0	0.24	0	0	0.32	0.8	0.94	0	0	0	0	0	0	0	0	0	0	0.02	1	0.44	0	0	0	0	0	0	0	0.68	0.28	0.66	0
COG1659	0	[S]	Uncharacterized protein, linocin/CFP29 family [Function unknown]	0	0.08	0.0490909	0.09	0.0418182	0	0.09	0.0672727	0	0.0466667	0	0.0454545	0.0509091	0.0633333	0.0833333	0	0.0436364	0.102222	0.06	0.0866667	0.0418182	0	0	0.0581818	0.03	0	0.0581818	0.08	0	0.0633333	0.04	0.0654545	0	0.113333	0	0.0563636	0.07	0	0.387273	0.176364	0	0.0472727	0	0.0633333	0.08	0.126667
COG1660	1	[T]	RNase adaptor protein for sRNA GlmZ degradation, contains a P-loop ATPase domain [Signal transduction mechanisms]	0	0	0	0	0	0	0	0	0	0	0	0	0	0	0	0	0	0	0	0	0	0	0	0	0	0	0	0	0	0	0	0	0	0.06	0.24	0	0	0	0.02	0	0	0	0	0	0	0
COG1661	1	[R]	Predicted DNA-binding protein with PD1-like DNA-binding motif [General function prediction only]	0.12	0.24	0.7	0.78	0.1	0	0.04	0	0.44	0.38	0	0.02	0.26	0.3	0.44	0.52	0.06	0.88	0.64	0.48	0.5	0.1	0	0.42	0.7	1	0.16	0.24	0.62	0.02	0.08	0	0	0.28	0.74	0	0.6	0.04	0.58	0.48	0.16	0	1	0.94	0.9	0.2
COG1662	0	[X]	Transposase and inactivated derivatives, IS1 family [Mobilome: prophages, transposons]	0.06	1	0.96	0.02	0.18	0.46	0	0.32	0.3	0.32	0.24	0.94	0.04	0.02	0.18	0.04	0.16	0.66	0.14	0.64	0.18	0.62	0	0.98	0.96	1	0.12	0	0.42	0.26	0.6	0.04	0.8	0.96	0.3	0.54	0	0	1	1	0.6	1	1	0.46	0.56	0
COG1663	1	[M]	Tetraacyldisaccharide-1-P 4'-kinase [Cell wall/membrane/envelope biogenesis]	0	0	0	0	0	0	0	0	0	0	0	0.06	0	0	0	0	0	0	0	0	0	0	0	0	0	0	0	0	0	0	0	0.02	0	0	0.2	0	0	0	0	0	0	0	0	0	0	0
COG1664	1	[Z]	Cytoskeletal protein CcmA, bactofilin family [Cytoskeleton]	0	0	0	0	0	0	0	0	0	0	0	0.12	0	0	0	0	0	0	0	0	0	0	0	0	0	0	0	0	0	0	0	0	0	0	0.24	0	0	0	0.1	0	0	0.06	0	0	0	0
COG1665	0	[R]	Predicted nucleotidyltransferase [General function prediction only]	1	1	1	1	1	1	1	1	1	1	1	1	1	1	1	1	1	1	1	1	1	1	1	1	1	1	1	1	1	1	1	1	1	1	1	1	1	1	1	1	1	1	1	1	1	1
COG1666	0	[S]	Uncharacterized conserved protein YajQ, UPF0234 family [Function unknown]	0	0.24	0.82	0	0.06	0.06	0	0.04	0	0.02	0.16	0.4	0	0.02	0	0	0	0.28	0.02	0.42	0.02	0.02	0	0.88	0.55	0.54	0.08	0	0.1	0.08	0	0.02	0.11	0.26	0.17	0.12	0	0	1	0.86	0.48	0.5	0.37	0.02	0.08	0
COG1667	0	[S]	Uncharacterized protein [Function unknown]	1	1	1	1	1	1	1	1	1	1	1	1	1	1	1	1	1	1	1	1	1	1	1	1	1	1	1	1	1	1	1	1	1	1	1	1	1	1	1	1	1	1	1	1	1	1
COG1668	1	[CP]	ABC-type Na+ efflux pump, permease component []	0	0	0	0	0	0	0	0	0	0	0	0	0	0	0	0	0	0	0	0.58	0	0	0	0	0	0.56	0	0	0	0	0	0	0	0.04	0.02	0	0	0	0.18	0	0	0	0.36	0	0	0
COG1669	0	[R]	Predicted nucleotidyltransferase [General function prediction only]	0.78	1	1	0.94	1	0.86	0.8	1	0.02	1	0.52	0.02	1	0.14	1	0.84	1	1	0.42	1	1	1	0.02	1	1	1	1	0.98	1	1	1	0.96	0.96	0.32	0.26	1	1	1	1	1	0.98	1	1	1	1	1
COG1670	1	[JO]	Protein N-acetyltransferase, RimJ/RimL family []	0.22	0	0	0.08	0	0.02	0	0.4	0.96	0.02	0.26	0	0	0.1	0	0.16	0	0.84	0.46	0.7	0.68	0.1	0.18	0.42	0.34	1	0.02	0.36	0.62	0	0.16	0	0.08	0.46	0.14	0.06	0	0.02	0	0.36	0.22	0.98	1	0.3	0.24	0.46
COG1671	0	[S]	Uncharacterized conserved protein YaiI, UPF0178 family [Function unknown]	0	0	0	0	0	0	0	0	0	0	0	0	0	0	0	0	0	0	0	0	0	0	0	0	0	0	0	0	0	0	0	0	0	0.06	0	0	0	0	0.02	0	0	0	0.02	0	0	0
COG1672	0	[R]	Predicted ATPase, archaeal AAA+ ATPase superfamily [General function prediction only]	0.98	0.18	0.14	0.98	0	0.08	0	0.28	0.42	0.12	0.68	0.04	0.38	0.04	0	0.16	0	0.92	0.72	0.7	0.44	0.38	0.62	0.06	0.14	0.68	0.4	0.12	0	0	0.4	0.7	0.06	1	0.72	0.32	0.38	0.38	0.08	0.46	0.44	0.52	0.68	0.62	0	0.02
COG1673	0	[R]	Predicted RNA-binding protein, contains PUA-like EVE domain [General function prediction only]	0	0.09	0.0490909	0.28	0.0418182	0	0	0.0672727	0	0	0.008	0.0454545	0.0509091	0.01	0.03	0	0.0436364	0.27	0.12	0.23	0.0418182	0	0	0.0581818	0.122	0.004	0.0581818	0.01	0.002	0	0.04	0.0654545	0	0.49	0.102	0.0563636	0.18	0	0.387273	0.176364	0.048	0.0472727	0.018	0.01	0.24	0.38
COG1674	1	[D]	DNA segregation ATPase FtsK/SpoIIIE and related proteins [Cell cycle control, cell division, chromosome partitioning]	0.58	0.96	0	0.06	0.04	0	0	0.62	0.7	0.32	0.4	0.64	0.08	0.02	0	0.04	0	0.84	0.08	0.24	0.12	0.56	0	0.56	0.66	1	0.02	0	0.68	0.08	0.02	0	0.24	0.26	0.36	0.14	0.1	0	0.18	0.56	0.74	0.74	0.98	0.54	0.72	0.52
COG1675	1	[K]	Transcription initiation factor IIE, alpha subunit [Transcription]	0	0.112615	0.151471	0.122154	0.151471	0	0.122154	0.16	0	0.0784615	0	0.154412	0.158824	0.0950769	0.115385	0	0.152941	0.124923	0.0916923	0.122462	0.151471	0	0	0.160588	0	0	0.160294	0.112	0	0.0950769	0.15	0.170588	0	0.147692	0	0.163235	0.101846	0	0.220294	0.170294	0	0.155882	0	0.0950769	0.112308	0.159385
COG1676	1	[J]	tRNA splicing endonuclease [Translation, ribosomal structure and biogenesis]	1	1	1	1	1	1	1	1	1	1	1	1	1	1	1	1	1	1	1	1	1	1	1	1	1	1	1	1	1	1	1	1	1	1	1	1	1	1	1	1	1	1	1	1	1	1
COG1677	1	[N]	Flagellar hook-basal body complex protein FliE [Cell motility]	0.6	0.2	0.74	0	0.34	0	0.02	0	0	0.04	0.92	0.08	0	0	0.14	0	0	0	0	0.34	0	0.98	0	0	0	0.18	0	0	0	0.1	0.1	0	0.04	0.02	0	0.14	0	0	0.08	0	0	0	0.7	0.54	0.88	0
COG1678	0	[K]	Putative transcriptional regulator, AlgH/UPF0301 family [Transcription]	0	0	0	0.12	0	0	0	0	0	0	0	0.48	0	0	0	0.02	0	0	0	0	0.04	0.48	0	0	0	0	0	0	0	0.16	0	0	0.12	0	0	0	0.08	0.46	0	0	0.44	0	0.3	0	0	0
COG1679	1	[C]	Predicted aconitase [Energy production and conversion]	0	0.2	0.3	0	0.04	0	0	0.02	0	0.032	0.01	0.08	0	0.008	0.012	0	0	0.236	0.016	0.1	0	0	0	0.48	0.29	0.24	0.12	0	0.01	0.1	0	0	0	0.164	0.26	0.06	0	0	1	0.74	0.16	0.2	0.02	0.04	0.056	0
COG1680	1	[V]	CubicO group peptidase, beta-lactamase class C family [Defense mechanisms]	0	0	0.06	0	0	0	0	0.02	0	0	0	0.1	0	0	0	0	0	0.02	0	0.18	0.06	0	0	0	0	0.1	0.02	0	0	0.02	0	0.08	0	0.04	0	0	0	0	0.42	0	0	0	0.4	0	0	0
COG1681	0	[N]	Archaellin (archaeal flagellin) [Cell motility]	0	0.48	0.129545	0.54	0.130909	0	0.54	0.150455	0	0.28	0	0.136364	0.144545	0.38	0.5	0	0.133636	0.54	0.36	0.52	0.130909	0	0	0.146364	0	0	0.143182	0.48	0	0.38	0.128182	0.166364	0	0.68	0	0.153182	0.42	0	0.254091	0.156364	0	0.139091	0	0.38	0.48	0.76
COG1682	1	[GM]	ABC-type polysaccharide/polyol phosphate export permease []	0	0	0	0	0	0	0	0	0	0	0	0	0	0	0	0	0	0	0	0	0	0	0	0	0	0	0	0	0	0	0	0	0	0	0	0	0	0	0	0	0	0	0	0	0	0
COG1683	0	[S]	Uncharacterized conserved protein YbbK, DUF523 family [Function unknown]	0	0	0	0	0	0	0	0	0.14	0	0	0	0	0	0	0	0	0	0	0	0	0	0	0	0	0	0	0	0	0	0	0	0	0	0.04	0	0	0	0	0	0	0	0	0	0	0
COG1684	0	[N]	Flagellar biosynthesis protein FliR [Cell motility]	0.34	0.48	1	0.02	0.32	0.92	0	0.44	0.6	0.28	0.38	0.94	0.28	0.02	0.44	0.06	0.4	0.52	0.48	0.52	0.54	0.82	0.02	1	0.42	1	0.4	0.3	0.94	0.38	0.98	0.44	0.88	0.68	0.04	0.98	0.2	0.02	1	1	1	1	0.32	0.46	0.46	0
COG1685	1	[E]	Archaeal shikimate kinase [Amino acid transport and metabolism]	1	1	1	1	1	1	1	1	1	1	1	1	1	1	1	1	1	1	1	1	1	1	1	1	1	1	1	1	1	1	1	1	1	1	1	1	1	1	1	1	1	1	1	1	1	1
COG1686	0	[M]	D-alanyl-D-alanine carboxypeptidase [Cell wall/membrane/envelope biogenesis]	0.04	0.32	0	0.02	0	0.04	0	0.02	0.16	0.42	0.14	0.06	0.04	0	0	0	0	0.4	0.02	0.02	0.06	0.42	0	0.42	0.46	1	0	0	0.34	0	0.38	0	0.08	0.08	0.32	0.28	0	0.18	0.86	0.46	0.64	0.32	0.68	0	0.12	0
COG1687	0	[E]	Branched-chain amino acid transport protein AzlD [Amino acid transport and metabolism]	0	0	0.28	0.08	0	0	0	0	0.22	0.06	0	0.5	0	0	0	0	0	0.06	0.02	0	0.3	0	0	0.02	0.02	0.32	0	0.04	0	0.14	0	0	0.08	0	0	0	0	0	0	0	0	0	0.32	0	0.02	0
COG1688	0	[V]	CRISPR/Cas system-associated protein Cas5, RAMP superfamily [Defense mechanisms]	0.04	0.28	0.54	0.02	0.08	0.3	0	0.54	0	0.18	0	0.84	0.02	0	0.32	0.04	0.14	0.46	0.02	0.7	0.32	0.64	0	0.4	0.68	1	0	0	0.16	0.36	0.24	0.02	0.68	1	0.7	0.58	0.06	0	0.28	0.46	0.36	1	1	0.66	0.82	0
COG1689	0	[S]	Uncharacterized protein [Function unknown]	0.229116	0.235556	0	0.23127	0	0.227755	0.23127	0	0.227483	0.249841	0.229524	0	0	0.242698	0.234127	0.230612	0	0.23127	0.244127	0.232698	0	0.227891	0.228299	0	0.236871	0.229116	0	0.235556	0.229116	0.242698	0	0	0.228163	0.22127	0.233061	0	0.239841	0.22966	0	0	0.229252	0	0.0665306	0.242698	0.235556	0.215556
COG1690	1	[J]	RNA-splicing ligase RtcB, repairs tRNA damage [Translation, ribosomal structure and biogenesis]	0	0	0	0	0	0	0	0	0	0	0	0.38	0	0	0.04	0	0	0	0	0.52	0	0	0	0	0	0	0	0	0	0.1	0	0	0	0.68	0.04	0	0.04	0	0	0.26	0	0	0	0	0	0
COG1691	0	[F]	NCAIR mutase (PurE)-related protein [Nucleotide transport and metabolism]	0.32	0.3	0.92	0.86	0.42	0.82	0	0.44	0.56	0.8	0.9	0.54	0.36	0.44	0.56	0.22	0.52	0.76	0.52	0.48	0.24	0.98	0.06	0.74	0.84	1	0.92	0.9	0.78	0.94	0.56	0.14	0.48	0.32	0.68	0.92	0.76	0.8	0.96	0.78	0.98	0.48	1	0	0.82	0
COG1692	1	[R]	Calcineurin-like phosphoesterase [General function prediction only]	0	0.74	0.68	0.52	0.1	0.5	0	0.48	0	0.14	0	0.56	0.04	0.02	0.66	0.1	0.56	0.02	0	0.8	0.6	0.84	0	0	0.8	1	0	0	0.32	0.12	0.56	0	0.62	1	0.32	0.44	0.08	0	0.32	0.48	0.48	0.5	1	0.66	0.46	0.06
COG1693	0	[K]	Repressor of nif and glnA expression [Transcription]	1	1	1	1	1	1	1	1	1	1	1	1	1	1	1	1	1	1	1	1	1	1	1	1	1	1	1	1	1	1	1	1	1	1	1	1	1	1	1	1	1	1	1	1	1	1
COG1694	0	[V]	NTP pyrophosphatase, house-cleaning of non-canonical NTPs [Defense mechanisms]	0	0.08	0.94	0.3	0	0.02	0	0.5	0	0	0.02	0.06	0.2	0.02	0	0.06	0	0.46	0	1	0.42	0.02	0.02	0.86	0.84	1	0.62	0.02	0.36	0.9	0.2	0.26	0.12	0.02	0	0.06	0	0.2	1	0.72	0.54	0.86	1	0.32	0.14	0.04
COG1695	1	[K]	DNA-binding transcriptional regulator, PadR family [Transcription]	0	0	0.86	0.2	0	0.04	0	0.98	0.02	0	0	0	0	0.02	0	0	0	0.88	0	1	0.8	0	0	0.96	0.98	1	0	0.22	0.86	0.16	0	0.1	0	0.28	0.28	0.02	0	0.1	1	0.98	0.86	0.34	1	0	1	0.74
COG1696	0	[M]	D-alanyl-lipoteichoic acid acyltransferase DltB, MBOAT superfamily [Cell wall/membrane/envelope biogenesis]	0	0.26	0.58	0.02	0.02	0	0	0.14	0.02	0.18	0	0	0.04	0	0.26	0	0	0.5	0	0.92	0	0.1	0	0.52	0.52	0.68	0.18	0.08	0.06	0.24	0	0	0	0.12	0.24	0.06	0	0	0.36	0.42	0.08	0.52	0.72	0.24	0.5	0.04
COG1697	1	[L]	DNA topoisomerase VI, subunit A [Replication, recombination and repair]	0	0.11	0.8	0	0.08	0	0	0.04	0	0.02	0.12	0.36	0	0.01	0	0	0	0.14	0.01	0	0.02	0.02	0	0.82	0.5	0.12	0.06	0	0.08	0.05	0	0.02	0.04	0.02	0.02	0.14	0	0	1	0.88	0.3	0.4	0.22	0.01	0.03	0
COG1698	1	[S]	Uncharacterized protein, UPF0147 family [Function unknown]	1	1	1	1	1	1	1	1	1	1	1	1	1	1	1	1	1	1	1	1	1	1	1	1	1	1	1	1	1	1	1	1	1	1	1	1	1	1	1	1	1	1	1	1	1	1
COG1699	0	[N]	Flagellar assembly factor FliW [Cell motility]	0.64	0.96	0.58	1	0.42	0.48	0.12	0.44	0.64	0.94	0.44	0.04	0.26	0.96	0.72	0.92	0.48	1	1	0.48	0.8	0.5	0.48	0.54	0.58	1	0.38	0.84	0.66	0.58	0.12	0.1	0.94	0.32	0.78	0.62	0.96	0.76	0.48	0.54	0.46	0	1	0.62	1	0.22
COG1700	0	[V]	Predicted component of virus defense system, contains PD-(D/E)xK nuclease domain, DUF524 [Defense mechanisms]	0.06	0.9	0.96	0.02	0.26	0.5	0	0.54	0.4	0.36	0	0.58	0.08	0.02	0.24	0.06	0.24	0.7	0.08	0.48	0.14	0.5	0	1	0.96	1	0	0.04	0.5	0.48	0.58	0.14	0.88	0.8	0.44	0.24	0.02	0	0.98	1	0.44	0.96	1	0.6	0.5	0
COG1701	0	[H]	Archaeal phosphopantothenate synthetase [Coenzyme transport and metabolism]	1	1	1	1	1	1	1	1	1	1	1	1	1	1	1	1	1	1	1	1	1	1	1	1	1	1	1	1	1	1	1	1	1	1	1	1	1	1	1	1	1	1	1	1	1	1
COG1702	1	[T]	Phosphate starvation-inducible protein PhoH, predicted ATPase [Signal transduction mechanisms]	0	0	0.12	0	0	0	0	0.02	0	0	0	0	0	0	0	0	0	0	0	0.06	0	0	0	0.02	0.04	0	0	0	0	0	0	0	0	0.14	0	0	0	0	0.68	0.1	0	0.02	0.14	0	0	0
COG1703	0	[O]	Putative periplasmic protein kinase ArgK or related GTPase of G3E family [Posttranslational modification, protein turnover, chaperones]	0	0	0	0	0	0	0	0	0.06	0	0	0	0	0	0	0	0	0	0	0	0.48	0	0	0	0	0.32	0	0	0	0	0	0	0	0	0.22	0	0	0	0	0	0	0	0.32	0	0	0
COG1704	1	[S]	Uncharacterized conserved protein [Function unknown]	0	0	0.12	0	0	0	0	0.02	0	0	0	0	0	0	0	0	0	0.06	0	0	0.02	0	0	0.06	0.08	0	0.06	0	0	0	0	0	0	0.16	0	0	0	0	0.78	0.14	0	0.06	0	0	0	0
COG1705	0	[MN]	Flagellum-specific peptidoglycan hydrolase FlgJ []	0.28	0.4	0.8	0.54	0.38	0.44	0	0.66	0.3	0.22	0.06	0.7	0.44	0.18	0.48	0.04	0.62	0.54	0.36	0.56	0.96	0.5	0.36	0.34	0.1	0.32	0.38	0.42	0	0.2	0.82	0.14	0.34	0.74	0.04	0.84	0.34	0.24	0.34	0.54	0.54	0.74	0.32	0.38	0.26	0.08
COG1706	0	[N]	Flagellar basal body P-ring protein FlgI [Cell motility]	0.130667	0.08	0.0187097	0.09	0.0148387	0.170667	0.09	0.0264516	0.178667	0.0466667	0.122667	0.016129	0.0180645	0.0633333	0.0833333	0.0866667	0.0154839	0.102222	0.06	0.0866667	0.0148387	0.166667	0.154667	0.0309677	0.153333	0.130667	0.0380645	0.08	0.134667	0.0633333	0.0141935	0.0232258	0.158667	0.113333	0.118667	0.0206452	0.07	0.114667	0.227097	0.0658065	0.174667	0.0167742	0.1	0.0633333	0.08	0.126667
COG1707	0	[R]	Uncharacterized protein, contains ACT and thioredoxin-like domains [General function prediction only]	1	1	1	1	1	1	1	1	1	1	1	1	1	1	1	1	1	1	1	1	1	1	1	1	1	1	1	1	1	1	1	1	1	1	1	1	1	1	1	1	1	1	1	1	1	1
COG1708	0	[R]	Predicted nucleotidyltransferase [General function prediction only]	0	0	0	0	0	0	0	0.02	0	0	0	0	0	0	0	0	0	0	0	0	0	0	0	0	0	0	0	0	0	0	0	0.02	0	0	0	0	0	0	0.26	0	0	0	0	0	0	0
COG1709	1	[K]	Predicted transcriptional regulator [Transcription]	1	1	1	1	1	1	1	1	1	1	1	1	1	1	1	1	1	1	1	1	1	1	1	1	1	1	1	1	1	1	1	1	1	1	1	1	1	1	1	1	1	1	1	1	1	1
COG1710	0	[S]	Uncharacterized protein [Function unknown]	0	0.108116	0.172973	0.111594	0.171622	0	0.111594	0.166757	0	0.0930435	0	0.168919	0.164865	0.1	0.108696	0	0.17027	0.114783	0.0985507	0.112754	0.171622	0	0	0.166216	0	0	0.174324	0.107246	0	0.10029	0.172973	0.154054	0	0.123478	0	0.160811	0.102899	0	0.17973	0.168108	0	0.167568	0	0.1	0.107536	0.127536
COG1711	0	[L]	DNA replication initiation complex subunit, GINS family [Replication, recombination and repair]	0.0431579	0	0.129545	0	0.130909	0.0536842	0	0.150455	0.0557895	0	0.0415789	0.136364	0.144545	0	0	0.0315789	0.133636	0	0	0	0.130909	0.0526316	0.0494737	0.146364	0.08	0.0431579	0.143182	0	0.0442105	0	0.128182	0.166364	0.0505263	0	0.0557895	0.153182	0	0.0389474	0.254091	0.156364	0.0610526	0.139091	0.0247368	0	0	0
COG1712	0	[R]	Predicted dinucleotide-utilizing enzyme [General function prediction only]	0	0	0	0	0	0	0	0	0	0.26	0	0.18	0	0	0	0.16	0	0.46	0.24	0	0	0	0	0	0.44	0.16	0	0	0	0	0	0	0	0	0.04	0	0.06	0	0	0	0.46	0	0.16	0	0.06	0
COG1713	0	[R]	HD superfamily phosphohydrolase YqeK (fused to NMNAT in mycoplasms) [General function prediction only]	0	0	0.5	0	0	0	0	0.02	0	0	0	0	0	0	0	0	0	0.08	0	0	0	0	0	0.4	0.26	0	0.04	0	0.04	0	0	0	0	0.12	0	0	0	0	1	0.48	0	0.28	0	0	0	0
COG1714	1	[S]	Uncharacterized membrane protein YckC, RDD family [Function unknown]	0.3	0	0.4	0.46	0.32	0.42	0	0.46	0.5	0.02	0.02	0.66	0.44	0	0	0.1	0.48	0	0	0.52	0.54	0.5	0.44	0.46	0.54	0.32	0.52	0	0.34	0	0.22	0.22	0.24	0.74	0.04	0.38	0.04	0.24	0.52	0.48	0.86	0.48	0.4	0	0.5	0
COG1715	0	[V]	Restriction endonuclease Mrr [Defense mechanisms]	0	0.2	0.92	1	0.46	0.4	0	0	0	0.78	0.26	0	0	0.02	0.26	0	0.28	0.82	0	0.88	0.3	1	0	0.46	0.82	0.68	0.66	0.72	0.14	0.78	0	0.06	0	1	0.74	0.04	0.74	0.16	0.78	0.66	0.34	0	0.68	0	0.98	0
COG1716	1	[T]	Forkhead associated (FHA) domain, binds pSer, pThr, pTyr [Signal transduction mechanisms]	0	0	0.96	0	0	0	0	0.2	0	0.02	0	0	0	0	0	0	0	0.46	0	0	0	0	0	0.34	0.86	0	0	0	0.3	0	0	0.02	0	0.08	0.2	0	0	0	1	0.62	0	0.32	0	0.18	0.18	0
COG1717	1	[J]	Ribosomal protein L32E [Translation, ribosomal structure and biogenesis]	1	1	1	1	1	1	1	1	1	1	1	1	1	1	1	1	1	1	1	1	1	1	1	1	1	1	1	1	1	1	1	1	1	1	1	1	1	1	1	1	1	1	1	1	1	1
COG1718	1	[T]	Serine/threonine-protein kinase RIO1 [Signal transduction mechanisms]	0.2	1	0.44	0.04	0.22	0.66	0	0.02	0.4	0.64	0.18	0.98	0.12	0.02	0.48	0.06	0	0.92	0.3	0.46	0.46	0.72	0.04	0.54	0.58	0.32	0.34	0.22	0.32	0.74	0.92	0.24	0.98	0.68	0.04	0.78	0.26	0.04	0.48	0.52	0.92	0.52	0.32	0.72	0.88	0
COG1719	0	[R]	Predicted hydrocarbon binding protein, contains 4VR domain [General function prediction only]	0.01	0.58	0.92	0	0.1	0.44	0	0.02	0.09	0.06	0.15	0.78	0	0.02	0.02	0.03	0	0.52	0.02	0	0	0.37	0	0.54	0.74	0.29	0.14	0	0.15	0.34	0.24	0.02	0.44	0.44	0	0.42	0	0	0.48	0.48	0.77	0.42	0.25	0.14	0.22	0
COG1720	0	[J]	tRNA (Thr-GGU) A37 N-methylase [Translation, ribosomal structure and biogenesis]	0.06	0	0.34	0	0.04	0.16	0	0.46	0.82	0	0	0.34	0.34	0	0	0.1	0.1	0	0	0.04	0.32	0.22	0.1	0.42	0.42	0.3	0.5	0	0.34	0	0.12	0.1	0.12	0.06	0	0.1	0	0.2	0.38	0.48	0.28	0.36	0.32	0	0	0
COG1721	1	[S]	Uncharacterized conserved protein, DUF58 family, contains vWF domain [Function unknown]	0	0	0	0	0	0	0	0	0	0	0	0	0	0	0	0	0	0	0	0.1	0	0	0	0	0	0	0	0	0	0	0	0	0	0	0.26	0	0	0	0.06	0	0	0	0.04	0	0	0
COG1722	1	[L]	Exonuclease VII small subunit [Replication, recombination and repair]	0	0.06	0.5	0	0	0	0	0.14	0	0	0	0	0.1	0	0.06	0	0	0.22	0	0	0.24	0	0	0.76	0.36	0.02	0.06	0	0.12	0.88	0	0.16	0	0	0	0	0.12	0	0.86	0.7	0	0.88	0.58	0.06	0.2	0.04
COG1723	0	[S]	Uncharacterized protein, Rmd1/YagE family [Function unknown]	0.229116	0	0.288696	0	0.293913	0.227755	0	0.314783	0.227483	0	0.229524	0.304348	0.32	0	0	0.230612	0.29913	0	0	0	0.293913	0.227891	0.228299	0.314783	0.236871	0.229116	0.3	0	0.229116	0	0.288696	0.361739	0.228163	0	0.233061	0.335652	0	0.22966	0.310435	0.309565	0.229252	0.309565	0.0665306	0	0	0
COG1724	1	[R]	Predicted RNA binding protein YcfA, dsRBD-like fold, HicA-like mRNA interferase family [General function prediction only]	0	0	0.02	0	0	0	0	0.44	0	0	0	0.4	0	0	0	0	0.02	0	0	0	0.26	0	0	0	0	0	0	0	0	0	0	0	0	0.26	0	0	0	0	0	0	0	0	0.62	0	0	0
COG1725	1	[K]	DNA-binding transcriptional regulator YhcF, GntR family [Transcription]	0	0	0	0	0.2	0	0	0.24	0	0	0	0	0	0.02	0.18	0	0.1	0	0	0.86	0.86	0	0	0.08	0	1	0	0	0.16	0	0	0	0	1	0.36	0	0	0	0	0	0.36	0	1	0	0	0
COG1726	0	[C]	Na+-transporting NADH:ubiquinone oxidoreductase, subunit NqrA [Energy production and conversion]	0	0	0	0	0	0	0	0	0	0	0	0	0	0	0	0	0	0	0	0	0	0	0	0	0	0	0	0	0	0	0	0	0	0	0	0	0	0	0.06	0	0	0	0	0	0	0
COG1727	1	[J]	Ribosomal protein L18E [Translation, ribosomal structure and biogenesis]	1	1	1	1	1	1	1	1	1	1	1	1	1	1	1	1	1	1	1	1	1	1	1	1	1	1	1	1	1	1	1	1	1	1	1	1	1	1	1	1	1	1	1	1	1	1
COG1728	0	[S]	Uncharacterized protein YaaR, TM1646/DUF327 family [Function unknown]	0.02	0.86	0.4	0	0.1	0.42	0	0.36	0.12	0.22	0.26	0.44	0.08	0.02	0.04	0	0	0.6	0.06	0.5	0.08	0.2	0	1	0.48	0.68	0.18	0.12	0.28	0.22	0.5	0.06	0.26	0.76	0.14	0.84	0	0	0.48	0.52	0.56	1	0.66	0.38	0.14	0
COG1729	1	[R]	Periplasmic TolA-binding protein (function unknown) [General function prediction only]	0	0	0	0	0	0	0	0	0	0	0	0	0	0	0	0	0	0	0	0	0.54	0	0	0	0	0	0	0	0	0	0	0	0	0	0	0	0	0	0	0	0	0	0	0	0	0
COG1730	0	[O]	Prefoldin subunit 5 [Posttranslational modification, protein turnover, chaperones]	0	0.112615	0.151471	0.122154	0.151471	0	0.122154	0.16	0	0.0784615	0	0.154412	0.158824	0.0950769	0.115385	0	0.152941	0.124923	0.0916923	0.122462	0.151471	0	0	0.160588	0	0	0.160294	0.112	0	0.0950769	0.15	0.170588	0	0.147692	0	0.163235	0.101846	0	0.220294	0.170294	0	0.155882	0	0.0950769	0.112308	0.159385
COG1731	0	[H]	Archaeal riboflavin synthase [Coenzyme transport and metabolism]	1	1	1	1	1	1	1	1	1	1	1	1	1	1	1	1	1	1	1	1	1	1	1	1	1	1	1	1	1	1	1	1	1	1	1	1	1	1	1	1	1	1	1	1	1	1
COG1732	0	[M]	Periplasmic glycine betaine/choline-binding (lipo)protein of an ABC-type transport system (osmoprotectant binding protein) [Cell wall/membrane/envelope biogenesis]	0.032	0	0.08	0	0	0.052	0	0.02	0.056	0.02	0.032	0.02	0	0	0	0.01	0	0.04	0	0.02	0	0.05	0.044	0.1	0.13	0.038	0.06	0	0.034	0	0	0	0.046	0	0.096	0	0	0.024	0.94	0.48	0.09	0.06	0.022	0	0	0
COG1733	1	[K]	DNA-binding transcriptional regulator, HxlR family [Transcription]	0.14	0.02	0.34	0.1	0	0.44	0	0.04	0.16	0.04	0.3	0.02	0.12	0.02	0	0.04	0	0.28	0.02	0.94	0.32	0.3	0	0.96	0.26	1	0.3	0.28	0.56	0.54	0.1	0.04	0.16	0	0	0.22	0	0.14	0.6	0.34	0.6	0.3	1	0.18	0.24	0.04
COG1734	1	[J]	RNA polymerase-binding transcription factor DksA [Translation, ribosomal structure and biogenesis]	0	0	0.04	0	0	0	0	0.04	0	0	0	0	0.06	0	0	0	0	0	0	0.26	0.06	0	0	0.1	0.1	0.34	0	0	0.06	0.04	0	0	0	0	0	0	0	0	0.52	0.44	0	0.1	0.84	0	0	0
COG1735	0	[R]	Predicted metal-dependent hydrolase, phosphotriesterase family [General function prediction only]	0	0.66	0.92	0.01	0.16	0.24	0	0.06	0.02	0.17	0.28	0.72	0	0.03	0.02	0.02	0	0.51	0.03	0.38	0.06	0.14	0	1	0.84	0.98	0.12	0.11	0.24	0.34	0.08	0.02	0.32	0.23	0.04	0.4	0	0	1	0.96	0.76	0.92	0.84	0.33	0.56	0.07
COG1736	0	[J]	Diphthamide synthase subunit DPH2 [Translation, ribosomal structure and biogenesis]	1	1	1	1	1	1	1	1	1	1	1	1	1	1	1	1	1	1	1	1	1	1	1	1	1	1	1	1	1	1	1	1	1	1	1	1	1	1	1	1	1	1	1	1	1	1
COG1737	0	[K]	DNA-binding transcriptional regulator, MurR/RpiR family, contains HTH and SIS domains [Transcription]	0	0	0	0	0	0	0	0.02	0	0	0	0.1	0	0	0	0	0	0	0	0	0	0	0	0	0	0	0	0	0	0	0	0	0	0	0	0	0	0	0.3	0	0	0	0	0	0	0
COG1738	0	[S]	Uncharacterized PurR-regulated membrane protein YhhQ, DUF165 family [Function unknown]	0	0	0	0	0	0	0	0	0	0	0	0.02	0	0	0.08	0	0	0	0	0	0	0	0	0	0	0	0	0	0	0.04	0	0.02	0	0	0.14	0	0.12	0	0	0	0	0	0.06	0	0	0
COG1739	0	[R]	Putative translation regulator, IMPACT (imprinted ancient) protein family [General function prediction only]	0	0	0	0	0	0	0	0.02	0	0	0	0	0	0	0	0	0	0.02	0	0	0.02	0	0	0.02	0	0.02	0.04	0	0	0	0	0	0	0.14	0.04	0	0	0	0.38	0	0	0	0	0	0	0
COG1740	0	[C]	Ni,Fe-hydrogenase I small subunit [Energy production and conversion]	0.02	0.64	0.52	0.02	0.1	0.34	0	0.3	0.3	0.18	0.16	0.8	0	0.02	0.04	0	0.06	0.66	0.1	0.48	0.12	0.54	0	0.72	0.86	0.68	0.16	0.08	0.42	0.58	0.36	0.08	0.86	0.32	0.44	0.6	0.02	0	0.82	0.88	0.8	0.98	0.68	0.54	0.26	0
COG1741	0	[R]	Redox-sensitive bicupin YhaK, pirin superfamily [General function prediction only]	0	0	0	0	0	0	0	0	0	0	0	0.42	0	0	0	0	0	0	0	0	0	0.48	0	0	0	0	0	0	0	0	0	0	0	0	0.2	0	0	0	0	0.16	0	0	0	0	0	0
COG1742	1	[R]	Uncharacterized inner membrane protein YnfA, drug/metabolite transporter superfamily [General function prediction only]	0	0.0144444	0.0266667	0	0	0	0	0.0133333	0	0.00222222	0	0	0	0.00111111	0	0	0	0.0488889	0.00111111	0.0244444	0	0	0	0.0466667	0.06	0	0.0533333	0	0	0.00777778	0	0	0	0.0177778	0.0422222	0	0	0	0.546667	0.126667	0.02	0	0.0288889	0.00111111	0.00222222	0
COG1743	0	[L]	Adenine-specific DNA methylase, contains a Zn-ribbon domain [Replication, recombination and repair]	0	0.74	0.94	0	0.26	0.18	0	0.14	0.02	0.2	0.18	0.72	0.04	0.02	0.06	0	0	0.58	0.06	0	0.04	0.04	0	1	0.82	0.98	0.2	0.1	0.16	0.38	0.04	0.06	0.24	0.3	0.04	0.44	0	0	1	1	0.64	1	0.86	0.24	0.28	0
COG1744	0	[M]	Basic membrane lipoprotein Med, periplasmic binding protein (PBP1-ABC) superfamily [Cell wall/membrane/envelope biogenesis]	0	0	0	0	0	0	0	0.02	0	0	0	0.28	0	0	0	0	0	0.02	0	0	0	0	0	0.04	0	0	0	0	0	0	0	0	0	0	0	0	0	0	0.36	0.02	0	0	0	0	0	0
COG1745	0	[S]	Uncharacterized protein [Function unknown]	1	1	1	1	1	1	1	1	1	1	1	1	1	1	1	1	1	1	1	1	1	1	1	1	1	1	1	1	1	1	1	1	1	1	1	1	1	1	1	1	1	1	1	1	1	1
COG1746	1	[J]	tRNA nucleotidyltransferase (CCA-adding enzyme) [Translation, ribosomal structure and biogenesis]	0	0.36	0.88	0	0.06	0.08	0	0.06	0.02	0.08	0.16	0.58	0	0	0.04	0	0	0.42	0.02	0	0.02	0.02	0	0.94	0.68	0.3	0.14	0	0.1	0.32	0	0.02	0.1	0	0.04	0.18	0	0	1	0.96	0.52	0.76	0.28	0.14	0.18	0
COG1747	0	[S]	Uncharacterized N-terminal domain of the transcription elongation factor GreA [Function unknown]	0.28	0.02	0.24	0.48	0.02	1	0	0.8	0.98	0	0.22	0.96	0.24	0.06	0	0.2	0.46	1	0.78	1	0.64	0.94	0.08	0.52	0.54	1	0.86	0.46	0	0	0.12	0.74	0	1	0.78	0.98	0.02	0.52	0.38	0.48	1	0.62	0.46	1	0.28	0.1
COG1748	1	[E]	Saccharopine dehydrogenase, NADP-dependent [Amino acid transport and metabolism]	0	0.14	0.62	0	0	0.02	0	0.44	0	0	0	0.1	0	0	0	0	0	0.28	0	0	0	0	0	0.94	0.52	0	0.06	0	0.34	0	0	0	0	0	0	0.02	0	0	0.98	0.9	0	1	0	0.04	0.08	0.02
COG1749	0	[N]	Flagellar hook protein FlgE [Cell motility]	0.64	0.94	0.4	0.74	0.52	0.94	0	1	0.96	0.52	0.64	0.9	0.62	0.34	0.5	0.24	0.98	0.98	1	1	0.84	0.96	0.24	0.94	0.58	0.68	1	0.88	0.72	0.38	1	0.68	0.5	1	0.74	0.98	0.4	0.84	0.98	0.92	1	1	0.68	1	0.48	0.16
COG1750	0	[R]	Predicted archaeal serine protease, S18 family [General function prediction only]	0.3232	0	0.288696	0	0.293913	0.2752	0	0.314783	0.2656	0	0.3328	0.304348	0.32	0	0	0.376	0.29913	0	0	0	0.293913	0.28	0.2944	0.314783	0.3048	0.3232	0.3	0	0.3184	0	0.288696	0.361739	0.2896	0	0.3376	0.335652	0	0.3424	0.310435	0.309565	0.2704	0.309565	0.1488	0	0	0
COG1751	0	[S]	Uncharacterized protein [Function unknown]	0.229116	0.108116	0.331461	0.111594	0.329438	0.227755	0.111594	0.322921	0.227483	0.0930435	0.229524	0.325843	0.320449	0.1	0.108696	0.230612	0.32764	0.114783	0.0985507	0.112754	0.329438	0.227891	0.228299	0.323146	0.236871	0.229116	0.329213	0.107246	0.229116	0.10029	0.331236	0.306067	0.228163	0.123478	0.233061	0.315056	0.102899	0.22966	0.347191	0.328764	0.229252	0.324045	0.0665306	0.1	0.107536	0.127536
COG1752	1	[R]	Predicted acylesterase/phospholipase RssA, containd patatin domain [General function prediction only]	0	0	0	0	0	0	0	0.02	0	0	0	0.32	0	0	0	0	0	0.04	0	0	0	0	0	0	0.02	0	0.06	0	0	0	0	0	0	0.02	0	0	0	0	0.4	0.06	0	0.02	0.16	0	0	0
COG1753	0	[V]	Predicted antitoxin, CopG family [Defense mechanisms]	1	1	1	1	1	1	1	1	1	1	1	1	1	1	1	1	1	1	1	1	1	1	1	1	1	1	1	1	1	1	1	1	1	1	1	1	1	1	1	1	1	1	1	1	1	1
COG1754	0	[S]	Uncharacterized C-terminal domain of topoisomerase IA [Function unknown]	1	1	1	1	1	1	1	1	1	1	1	1	1	1	1	1	1	1	1	1	1	1	1	1	1	1	1	1	1	1	1	1	1	1	1	1	1	1	1	1	1	1	1	1	1	1
COG1755	0	[S]	Uncharacterized protein YpbQ, isoprenylcysteine carboxyl methyltransferase (ICMT) family [Function unknown]	0	0.02	0.22	0	0.06	0.0415385	0	0.02	0	0.02	0.0615385	0.08	0	0	0	0.00153846	0	0.14	0	0.14	0	0.0246154	0	0.36	0.310769	0.236923	0.08	0	0.0553846	0	0	0	0.0661538	0.1	0.187692	0.04	0	0	1	0.64	0.232308	0.12	0.113846	0	0	0
COG1756	0	[J]	rRNA pseudouridine-1189 N-methylase Emg1, Nep1/Mra1 family [Translation, ribosomal structure and biogenesis]	1	1	1	1	1	1	1	1	1	1	1	1	1	1	1	1	1	1	1	1	1	1	1	1	1	1	1	1	1	1	1	1	1	1	1	1	1	1	1	1	1	1	1	1	1	1
COG1757	0	[C]	Na+/H+ antiporter NhaC [Energy production and conversion]	0.04	0.06	0	0.02	0	0	0	0.02	0.18	0	0.22	0.26	0	0.02	0	0	0	0.12	0	0	0	0.14	0	0	0.02	0.68	0.02	0	0	0	0	0	0	0.18	0.4	0.4	0	0	0	0.16	0.14	0.12	0.22	0	0.02	0
COG1758	1	[K]	DNA-directed RNA polymerase, subunit K/omega [Transcription]	0	0	0	0	0	0	0	0	0	0	0	0.18	0	0	0	0	0	0	0	0	0	0	0	0	0	0	0	0	0	0	0	0	0	0	0	0	0	0	0	0	0	0	0	0	0	0
COG1759	0	[F]	5-formaminoimidazole-4-carboxamide-1-beta-D-ribofuranosyl 5'-monophosphate synthetase (purine biosynthesis) [Nucleotide transport and metabolism]	1	1	1	1	1	1	1	1	1	1	1	1	1	1	1	1	1	1	1	1	1	1	1	1	1	1	1	1	1	1	1	1	1	1	1	1	1	1	1	1	1	1	1	1	1	1
COG1760	0	[E]	L-serine deaminase [Amino acid transport and metabolism]	0	0.04	0.08	0.88	0.08	0	0	0.02	0	0	0	0.06	0	0.02	0.5	0	0	0.62	0	1	0.44	0.02	0	0.28	0.14	0.68	0	1	0.1	0.98	0.02	0.7	0	0.64	0.28	0	0	0	0.92	0.36	0.28	0.12	0.68	0.04	0.12	0
COG1761	1	[K]	DNA-directed RNA polymerase, subunit L [Transcription]	1	1	1	1	1	1	1	1	1	1	1	1	1	1	1	1	1	1	1	1	1	1	1	1	1	1	1	1	1	1	1	1	1	1	1	1	1	1	1	1	1	1	1	1	1	1
COG1762	0	[GT]	Phosphotransferase system mannitol/fructose-specific IIA domain (Ntr-type) []	0	0	0	0	0	0	0	0	0	0	0	0	0	0	0	0	0	0	0	0	0.14	0	0	0	0	0.04	0	0	0	0	0	0	0	0.38	0.12	0	0	0	0	0	0	0	0.32	0	0	0
[truncated: 3,034 more rows]
[truncated: 8 more columns]
