# Supplementary material for: How Microbes Shape Their Communities? A Microbial Community Model Based on Functional Genes
Source: Genomics Proteomics Bioinformatics. 2019 Apr 23;17(1):91–105. doi: 10.1016/j.gpb.2018.09.003 (PMC6521236; doi:10.1016/j.gpb.2018.09.003)
Supplement: Supplementary Table S6 [file mmc6.xlsx]

## Sheet: Sheet1
Table S6 COGs with significantly different probabilities to be CSS genes in health control and disease groups
Note: P value, only P value less than 0.01 are retained (Student's t test). The probability in group 1, the number (mean ± standard deviation) represents the probability of the corresponding COG to be CSS gene in group1 (health control group). The probability in group 2, the number (mean ± standard deviation) represents the probability of the corresponding COG to be CSS gene in group 2 (IBS group…
Group name	COG number	P value	The probability in group 1 (%)	The probability in group 2 (%)	COG category	Function
CONvsIBS	COG1306	0.00491779	4.4±13.5	10.7±13.2	[S]	Uncharacterized protein [Function unknown]
CONvsIBS	COG0119	0.00665919	6.3±21.1	17.1±21.6	[E]	Isopropylmalate/homocitrate/citramalate synthases [Amino acid transport and metabolism]
CONvsIBS	COG0495	0.00760262	9.2±17.1	28.2±30.2	[J]	Leucyl-tRNA synthetase [Translation, ribosomal structure and biogenesis]
CONvsIBS	COG1483	0.00820926	7.2±10.3	22.4±24.7	[R]	Predicted ATPase, AAA+ superfamily [General function prediction only]
CONvsIBS	COG0031	0.00941922	7.9±17.8	23.5±26.2	[E]	Cysteine synthase [Amino acid transport and metabolism]
CONvsIBS	COG0046	0.00278182	15.6±19.9	40.0±29.2	[F]	Phosphoribosylformylglycinamidine (FGAM) synthase, synthetase domain [Nucleotide transport and metabolism]
CONvsIBS	COG0202	0.00426834	26.4±35.3	60.3±34.5	[K]	DNA-directed RNA polymerase, alpha subunit/40 kD subunit [Transcription]
CONvsIBS	COG1883	0.00462602	14.4±22.6	39.0±32.5	[C]	Na+-transporting methylmalonyl-CoA/oxaloacetate decarboxylase, beta subunit [Energy production and conversion]
CONvsIBS	COG0334	0.00496254	17.6±25.7	43.5±35.2	[E]	Glutamate dehydrogenase/leucine dehydrogenase [Amino acid transport and metabolism]
CONvsIBS	COG1185	0.00496254	27.6±31.9	56.4±35.2	[J]	Polyribonucleotide nucleotidyltransferase (polynucleotide phosphorylase) [Translation, ribosomal structure and biogenesis]
CONvsIBS	COG0060	0.00575729	33.3±35.0	69.1±33.7	[J]	Isoleucyl-tRNA synthetase [Translation, ribosomal structure and biogenesis]
CONvsIBS	COG0201	0.00596549	12.2±13.5	34.1±26.9	[U]	Preprotein translocase subunit SecY [Intracellular trafficking, secretion, and vesicular transport]
CONvsIBS	COG0503	0.00701702	38.3±37.9	69.3±33.5	[F]	Adenine/guanine phosphoribosyltransferase or related PRPP-binding protein [Nucleotide transport and metabolism]
CONvsIBS	COG2148	0.0081569	16.5±28.3	36.3±29.4	[M]	Sugar transferase involved in LPS biosynthesis (colanic, teichoic acid) [Cell wall/membrane/envelope biogenesis]
CONvsIBS	COG0087	0.00962907	24.5±31.7	53.2±37.4	[J]	Ribosomal protein L3 [Translation, ribosomal structure and biogenesis]
CONvsDEP	COG2391	0.00723518	59.1±34.0	79.0±23.0	[R]	Uncharacterized membrane protein YedE/YeeE, contains two sulfur transport domains [General function prediction only]
CONvsDEP	COG4627	0.00964906	0.8±1.7	5.0±3.7	[R]	Predicted SAM-depedendent methyltransferase [General function prediction only]
